# Supplementary material for: Central role for fast nociceptors in mechanical nocifensive behavior and sensitization
Source: Nat Commun. 2026 Jul 25;17:7271. doi: 10.1038/s41467-026-75948-z (PMC13401607; doi:10.1038/s41467-026-75948-z)
Supplement: Supplementary file 3 — Supplementary Data 1 [file 41467_2026_75948_MOESM3_ESM.xlsx]

## Sheet: Fig. 2c
Kolmogorov-Smirnov test
P value	<0,0001
Kolmogorov-Smirnov D	0.5427
95% CI of median	CGRP+	CGRP-
Actual confidence level	95,43%	96,06%
Lower confidence limit	2.049	2.972
Upper confidence limit	2.264	3.166

## Sheet: Fig. 6b
Two-way ANOVA						Tukey's multiple comparisons test
	F (DFn, DFd)	P value
Interaction	F (2, 30) = 16,31	P<0,0001					95 % CI of difference	Adjusted P value
Row Factor	F (1, 30) = 24,79	P<0,0001				control
Column Factor	F (2, 30) = 22,44	P<0,0001				Baseline vs. Saline	-0,8743 to 1,374	0.8482
						Baseline vs. CNO	-1,291 to 0,9577	0.9292
						Saline vs. CNO	-1,541 to 0,7077	0.6361
						hM4Di
						Baseline vs. Saline	-1,391 to 0,8577	0.8293
						Baseline vs. CNO	-4,708 to -2,459	<0,0001
						Saline vs. CNO	-4,441 to -2,192	<0,0001
						Baseline
						control vs. hM4Di	-0,9314 to 0,9314	>0,9999
						Saline
						control vs. hM4Di	-1,448 to 0,4148	0.2662
						CNO
						control vs. hM4Di	-4,348 to -2,485	<0,0001

## Sheet: Fig. 6c
Mann Whitney test, two-tailed
P value	0.0016
Mann-Whitney U	2.5
Sum of ranks control, TeTxLC	23,50 , 96,50
95% CI of median	control	TeTxLC
Actual confidence level	96,88%	96,09%
Lower confidence limit	0.5	3
Upper confidence limit	3	7

## Sheet: Fig. 6d
Two-way ANOVA						Tukey's multiple comparisons test
	F (DFn, DFd)	P value
Interaction	F (1, 14) = 0,04652	P=0,8323					95 % CI of difference	Adjusted P value
genotype	F (1, 14) = 2,822	P=0,1152				control:saline vs. control:CNO	-5,974 to 4,508	0.9764
treatment	F (1, 14) = 0,1292	P=0,7246				control:saline vs. hM4Di:saline	-7,941 to 3,108	0.5945
						control:saline vs. hM4Di:CNO	-7,841 to 2,641	0.4956
						control:CNO vs. hM4Di:saline	-6,924 to 3,558	0.7877
						control:CNO vs. hM4Di:CNO	-6,808 to 3,074	0.6964
						hM4Di:saline vs. hM4Di:CNO	-5,424 to 5,058	0.9996

## Sheet: Fig. 6f
One sample t tests
Control mice
	Eye opening	Ear opening	Ear angle	Ear position	Snout position	Mouth position	Face inclination
t, df	t=0,2912, df=8	t=0,5043, df=8	t=1,000, df=8	t=2,520, df=8	t=0,5035, df=8	t=0,4878, df=8	t=0,2849, df=8
P value (two tailed)	0.7783	0.6277	0.3466	0.0358	0.6282	0.6388	0.7829
95% confidence interval	-0,07279 to 0,05647	-0,1047 to 0,06715	-0,003062 to 0,007752	-0,06401 to -0,002842	-0,03627 to 0,05653	-0,03763 to 0,05783	-0,04008 to 0,05139
ReaChR mice
	Eye opening	Ear opening	Ear angle	Ear position	Snout position	Mouth position	Face inclination
t, df	t=3,694, df=7	t=2,120, df=7	t=0,8360, df=7	t=0,8223, df=7	t=1,796, df=7	t=0,2421, df=7	t=2,674, df=7
P value (two tailed)	0.0077	0.0717	0.4308	0.438	0.1155	0.8157	0.0318
95% confidence interval	-0,2877 to -0,06312	-0,2733 to 0,01490	-0,02200 to 0,04606	-0,1116 to 0,05399	-0,01019 to 0,07461	-0,1029 to 0,08377	-0,05837 to -0,003588

## Sheet: Fig. 6g
Unpaired t test, two-tailed
P value	<0,0001
t, df	t=6,382, df=14
Mean of control	-14.76
Mean of ReaChR	-80.23
Difference between means (B - A) ± SEM	-65,47 ± 10,26
95% confidence interval	-87,47 to -43,47
R squared (eta squared)	0.7442
	control	ReaChR
Mean	-14.76	-80.23
Std. Deviation	27.84	8.188
Std. Error of Mean	9.842	2.895
Lower 95% CI of mean	-38.03	-87.07
Upper 95% CI of mean	8.517	-73.38

## Sheet: Fig. 7b
Left panel
Wilcoxon Signed Rank Test
Sum of signed ranks (W)	-276		95% CI of median	HC
Sum of positive ranks	0		Actual confidence level	96,53%
Sum of negative ranks	-276		Lower confidence limit	6
P value (two tailed)	<0,0001		Upper confidence limit	7
Right panel
Wilcoxon Signed Rank Test			95% CI of median	HC
Sum of signed ranks (W)	-173		Actual confidence level	96,53%
Sum of positive ranks	51.5		Lower confidence limit	0.7
Sum of negative ranks	-224.5		Upper confidence limit	1.55
P value (two tailed)	0.0069

## Sheet: Fig. 7c
Recovery vs. Baseline
Mann Whitney test
P value	0.9398
Sum of ranks in column A,C	491,5 , 498,5
Mann-Whitney U	238.5
95% CI of median	Baseline	Recovery
Actual confidence level	98,31%	98,31%
Lower confidence limit	87	86.6
Upper confidence limit	102.3	101.7

## Sheet: Fig. 7d
Wilcoxon matched-pairs signed rank test
P value	<0,0001
Sum of positive, negative ranks	253,0 , 0,000
Sum of signed ranks (W)	253
Number of pairs	22
Number of ties (ignored)	0
95% CI of median	Pain threshold	NWR threshold
Actual confidence level	98,31%	98,31%
Lower confidence limit	6	10
Upper confidence limit	7	14

## Sheet: Fig. 7e
Left panel
Kruskal-Wallis test			Dunn's multiple comparisons test
P value	<0,0001
Kruskal-Wallis statistic	18.98			Mean rank difference	Adjusted P value		95% CI of median	Baseline	Block	Recovery
			Baseline vs. Block	24.56	<0,0001		Actual confidence level	98,31%	97,34%	98,31%
			Baseline vs. Recovery	8.318	0.424		Lower confidence limit	0.7	0	0.3
			Block vs. Recovery	-16.24	0.0136		Upper confidence limit	1.6	0.4	2
Right panel
Kruskal-Wallis test			Dunn's multiple comparisons test
P value	0.8045
Kruskal-Wallis statistic	0.4351			Mean rank difference	Adjusted P value		95% CI of median	Baseline	Block	Recovery
			Baseline vs. Block	3.788	>0,9999		Actual confidence level	98,31%	97,34%	98,31%
			Baseline vs. Recovery	2.159	>0,9999		Lower confidence limit	1.6	1.5	1.557
			Block vs. Recovery	-1.629	>0,9999		Upper confidence limit	4.5	4.07	4.667

[truncated: 9 more sheets: Fig. 8a, Fig. 8b, Fig. S6a, Fig. S7a, Fig. S7b, Fig. S7c, Fig. S7d, Fig. S7e, Fig. S7f]
