# Supplementary material for: Central role for fast nociceptors in mechanical nocifensive behavior and sensitization
Source: Nat Commun. 2026 Jul 25;17:7271. doi: 10.1038/s41467-026-75948-z (PMC13401607; doi:10.1038/s41467-026-75948-z)
Supplement: Supplementary file 9 — Source Data [file 41467_2026_75948_MOESM9_ESM.xlsx]

## Sheet: Fig. 1c
mCitrine+/ NFH+;Scn10a+	NFH+;Scn10a+/ mCitrine+	NFH+/ mCitrine+	Scn10a+/ mCitrine+
95.5556	87.2093	92.6829	91.4634
93.9394	85.4839	88.9503	90.6077
96.0318	89.2562	90.9091	94.2149
92.5926	82.6667	97.3684	85.5263
ML417	GFP+		NFH-	selectivity		Scn10a-	selectivity					ML417	GFP+	Nefh+Scn10a+	specificity		false positive	selectivity
	10		0			0							12	12			1
	18		2			1							17	18			3
	16		1			2							20	22			2
	7		0			0							7	8			0
	18		2			3							19	19			2
	13		1			1							11	11			2
total	82		6	92.6829		7	91.4634					total	86	90	95.5556		10	88.3721
ML418	19		2			2						ML418	20	20			3
	45		6			5							44	48			3
	29		4			2							31	35			3
	32		1			3							34	35			3
	16		4			1							14	15			2
	22		0			1							28	30			1
	18		3			3							15	15			3
total	181		20	88.9503		17	90.6077					total	186	198	93.9394		18	90.3226
ML419	33		3			5						ML419	34	35			5
	46		4			2							44	45			3
	23		3			0							24	26			2
	19		1			0							19	20			0
total	121		11	90.9091		7	94.2149					total	121	126	96.0317		10	91.7355
ML420	30		1			6						ML420	28	30			4
	11		0			2							12	13			1
	15		1			0							15	17			2
	7		0			1							7	7			1
	8		0			1							9	10			1
	5		0			1							4	4			1
	76		2	97.3684		11	85.5263						75	81	92.5926		10	86.6667

## Sheet: Fig. 1d
	Area	mCitrine	Nefh+ only	NaV1.8+ only		Nefh+	NaV1.8+
	0	0	0	0		0	0
	50	0	0	2		0	2
	100	0	0	7		0	7
	150	3	0	24		3	27
	200	2	0	23		2	25
	250	3	2	36		5	39
	300	7	6	26		13	33
	350	6	10	24		16	30
	400	9	15	11		24	20
	450	14	12	6		26	20
	500	16	13	2		29	18
	550	14	15	3		29	17
	600	17	17	1		34	18
	650	12	10	0		22	12
	700	7	13	0		20	7
	750	8	11	0		19	8
	800	11	4	0		15	11
	850	10	9	0		19	10
	900	10	8	0		18	10
	950	4	4	0		8	4
	1000	4	3	0		7	4
	1050	0	5	0		5	0
	1100	1	2	0		3	1
	1150	1	1	0		2	1
	1200	1	3	0		4	1
	1250	2	0	0		2	2
	1300	2	1	0		3	2
	1350	0	1	0		1	0
	1400	0	0	0		0	0
	1450	0	0	0		0	0
	1500	0	0	0		0	0
	1550	1	0	0		1	1
	>1600	0	0	0		0	0
		165	165	165		330	330

## Sheet: Fig. 1f
CGRP	GFP+	CGRP+/GFP+	ratio		CGRP+	GFP+/CGRP+	ratio		IB4	GFP+	IB4+/GFP+	ratio		IB4+	GFP+/IB4+	ratio		TRPV1	GFP+	TRPV1+/GFP+	ratio		TRPV1+	GFP+/TRPV1+	ratio
ML417	19	7			29	7			ML417	30	0			36	0			ML417	22	3			52	3
	29	15			48	15				5	0			11	0				19	0			14	0
	30	11			31	11				30	2			55	2				27	1			35	1
	17	8			28	8				42	0			65	0				7	1			4	1
	34	19			43	19				27	0			24	0				28	2			41	2
	27	21			54	21				18	0			19	0				10	0			10	0
	14	6			19	6			total	152	2	1.31579		210	2	0.952381			34	3			76	3
total	170	87	51.1765		252	87	34.5238												7	1			16	1
									ML418	28	0			64	0			total	154	11	7.14286		248	11	4.43548
ML418	30	14			38	14				34	0			49	0
	45	21			54	21				57	0			50	0			ML418	48	2			33	2
	16	8			19	8				11	0			8	0				20	0			15	0
	10	6			13	6				18	0			12	0				39	1			30	1
	22	8			41	8			total	148	0	0		183	0	0			27	0			17	0
total	123	57	46.3415		165	57	34.5455												7	1			11	1
									ML419	22	0			24	0				21	1			29	1
ML419	33	24			53	24				21	1			18	1			total	162	5	3.08642		135	5	3.7037
	56	24			50	24				42	0			51	0
	8	2			5	2				36	1			42	1			ML419	34	2			42	2
	42	15			46	15				44	0			55	0				8	0			9	0
	19	9			16	9			total	165	2	1.21212		190	2	1.05263			47	5			66	4
total	158	74	46.8354		170	74	43.5294												22	5			19	5
									ML420	7	0			18	0				12	1			23	1
ML420	40	21			57	21				37	0			70	0				40	3			31	3
	14	5			21	5				39	0			30	0				10	1			18	1
	33	13			34	13				12	0			32	0			total	173	17	9.82659		208	16	7.69231
	12	6			21	6				12	0			17	0
	4	4			16	4			total	107	0	0		167	0	0		ML420	41	2			29	2
total	103	49	47.5728		149	49	32.8859												15	1			30	1
																			18	0			37	0
																			13	0			16	0
																			15	1			7	1
																		total	102	4	3.92157		119	4	3.36134

## Sheet: Fig. 2a
CGRP+	CGRP-
2.831	4.572
2.539	3.595
2.487	3.11
2.794	2.48
1.937	3.504
1.741	4.027
2.321	3.354
2.163	4.168
2.164	2.889
2.157	4.002
2.501	2.972
2.294	2.682
1.758	3.046
2.402	2.504
2.352	2.074
1.915	2.239
1.526	2.216
1.435	4.089
1.709	1.978
1.8	3.966
1.604	3.664
1.98	5.076
1.844	4.484
2.07	3.358
1.492	3.533
1.55	2.379
1.754	2.422
1.539	3.076
1.775	2.604
1.178	3.281
2.111	1.574
1.38	3.144
1.733	2.792
2.391	3.022
2.213	2.636
1.761	4.567
2.039	3.435
2.325	2.765
2.606	3.756
1.337	3.079
2.517	3.202
1.708	3.513
1.923	4.309
2.466	2.603
1.506	2.996
2.458	3.493
2.457	3.324
1.824	3.227
2.49	2.458
2.385	1.493
1.696	3.523
2.03	3.612
2.948	4.467
4.183	4.043
1.999	4.096
3.42	3.218
4.021	3.006
2.473	2.602
1.433	2.991
2.275	2.69
1.869	2.512
1.883	2.823
2.387	3.199
1.912	2.719
2.76	3.06
1.46	1.68
2.318	2.728
2.108	3.089
1.724	2.123
1.694	3.224
1.91	3.066
2.77	2.959
1.468	1.673
2.579	2.914
3.005	3.36
1.484	3.455
2.951	3.279
2.785	2.729
2.126	3.176
2.746	2.795
2.582	2.635
1.999	1.531
2.135	2.567
1.745	3.211
2.806	2.526
1.653	3.955
2.905	4.918
1.838	2.487
2.746	2.679
1.782	1.964
2.049	2.839
2.568	3.326
2.392	4.194
1.647	3.132
2.178	1.431
1.635	2.701
2.664	3.884
1.604	1.919
2.177	2.856
2.041	3.567
2.553	3.561
1.753	3.37
1.568	3.22
2.063	2.656
1.529	3.184
3.122	2.584
1.648	2.188
2.27	2.932
1.628	3.039
1.863	3.055
2.488	1.864
1.46	1.769
2.2	2.749
3.082	4.264
1.653	3.003
1.966	2.087
3.013	3.648
1.7	2.629
2.378	2.285
2.245	3.696
1.871	3.181
2.325	1.463
2.194	1.229
3.737	3.051
2.979	2.825
2.963	3.264
1.404	3.034
1.404	2.88
1.946	3.713
1.787	2.871
1.713	3.219
1.919	3.311
1.832	2.855
3.398	3.166
2.135	3.387
1.983	3.573
2.67	2.34
2.055	3.224
1.4	1.29
3.001	3.009
2.47	1.393
1.325	3.058
2.394	2.586
1.788	3.22
3.245	2.295
1.835	3.05
2.435	3.138
3.111	3.244
2.373	2.892
1.437	2.858
4.075	3.278
3.212	4.081
2.332	3.506
2.371	4.535
1.998	1.684
1.489	3.45
2.063	3.244
1.921	1.824
1.941	2.746
1.644	4.043
2.316	3.58
2.283	5.645
4.362	3.52
2.559	3.466
2.787	4.17
2.427	3.375
3.489	3.488
1.948	2.034
2.011	3.293
3.118	3.084
2.344	3.659
2.215	3.485
2.286	2.06
2.52	4.205
2.509	3.279
1.661	2.272
2.264	1.646
3.132	3.727
3.035	2.871
2.457	2.119
1.935	3.184
1.948	3.444
2.278	3.804
1.464	2.818
2.592	2.446
1.566	3.435
2.726	2.174
1.802	2.303
3.165	3.696
2.342	1.784
1.75	3.363
2.216	3.67
2.084	3.121
2.793	3.492
3.234	3.446
2.307	3.701
3.752	2.027
2.942	1.844
2.104	3.717
1.798	3.45
1.632	2.834
1.254	2.878
5.07	2.932
2.191	3.35
3.431	2.854
2.722	3.118
2.035	2.78
3.555	3.334
2.678	2.702
2.36	2.681
1.94	3.359
3.325	2.922
2.309	1.57
3.587	4.243
1.434	3.421
1.42	2.538
2.127	2.757
2.707	2.213
1.721	2.757
2.905	1.655
3.62	2.913
1.729	3.024
2.259	2.996
2.815	2.853
2.843	1.491
1.955	2.357
2.455	3.069
1.842	3.162
1.425	3.785
1.772	3.314
1.886	2.871
1.888	3.505
2.253	2.874
2.415	3.223
2.585	3.304
1.59	2.765
1.607	1.849
2.498	3.488
2.117	3.267
2.293	3.443
2.267	2.898
2.421	1.598
2.771	4.055
1.769	3.177
2.66	3.868
2.163	3.36
1.771	3.556
2.063	1.93
1.835	2.85
1.87	4.228
2.111	3.885
2.017	2.628
3.074	2.849
2.502	3.038
1.384	3.335
1.98	1.699
2.401	2.942
2.763	3.056
2.011	2.355
1.448	2.148
1.126	2.842
1.95	3.18
3.009	3.127
2.147	3.873
1.744	3.497
2.663	2.7
1.741	3.51
2.294	3.08
3.021	3.667
1.537	2.494
2.939	3.271
1.959	2.445
1.961	2.48
1.767
1.299
2.563
1.711
1.746
2.55
2.634
2.108
3.239
1.315
3.023
1.966
1.923
1.999
3.005
2.316
2.177
2.206
1.768
2.509
1.702
1.697
3.027
2.569
2.393
1.372
2.318
2.57
1.659
3.543
1.479
1.391
1.486
1.483
1.679
1.886
1.952
3.077
1.612
1.697
3.228
2.566
1.198
2.322
2.381
2.82
2.67
2.072
1.471
2.735
2.717
1.6

## Sheet: Fig. 2b
CV measurements: each color indicates one DRG with replicates)											Average CV
	ReaChR CV (corrected)				Aα	Aβ	δ	C				ReaChR	Aα	Aβ	δ	C
	19.4805				66.2	9.8	6.5	0.7				16.531	66.2	10.3	6.55	0.684615
	14.4695				66.2	10.3	6.9	0.7				8.9373	50.3111	26.48	5.92461	0.422222
	16.6052				66.2	10.3	6.5	0.7				1.80871	41.649	23.5577	8.80055	0.466667
	15.0502				66.2	10.3	6.6	0.7				2.98085		17.9374	7.76682	0.643909
	16.3636				51.1	10.9	6.5	0.7				9.73127		26.2874		0.528681
	19.1489				48.9	9.8	6.5	0.7				22.9722				0.435642
	13.4328				51.1	10.6	6.9	0.7				9.9643				0.619852
	17.3745				51.1	10.4	5.9	0.7
	16.8539				51.1	10.6	6.7	0.7
	8.41121				48.4	10	6.5	0.7
	8.47458				48.9	26.8	5.9	0.6
	8.80626				51.1	26.8	5.9	0.7
	9.24025				51.1	26.8	6	0.6
	9.97783				41.4747	26.8	6	0.4
	9.55414				40.5405	26.8	5.8	0.4
	8.87574				41.4747	26.2	5.9	0.4
	8.94632				41.4747	26.2	6.1	0.4
	8.34879				41.6667	26.2	5.9761	0.4
	8.73786				43.2692	26.2	5.89391	0.4
	2.17391				41.6667	26.8	5.89391	0.4
	1.38619				43.2692	26.2	5.85366	0.6
	1.84843				41.4747	26.2	5.89391	0.4
	1.81752				40.1786	26.2	5.93765	0.7
	1.84843					26.2	5.93765	0.4
	1.76367					26.8	5.88235	0.6
	1.82282					23.8095	8.57143	0.4
	2.45942					23.3161	8.25688	0.7
	2.95508					23.4987	8.49057	0.4
	2.86533					23.8095	8.33333	0.4
	2.90192					24	9.47368	0.4
	2.82646					23.3766	9.67742	0.4
	3.01568					22.9592	8.03571	0.4
	3.09789					23.8727	8.27206	0.4
	3.003					23.3766	8.15217	0.4
	3.27869					18.3673	7.8125	0.630418
	3.07692					20.4545	6.35593	0.66335
	3.11526					18.3673	7.30519	0.637959
	3.1746					18	8.09353	0.517956
	3.03951					16.0714	8.00712	0.572519
	3.02115					16.3636	7.86713	0.53267
	2.88184					26.1628		0.514403
	8.88889					26.1628		0.521558
	11.1111					26.1628		0.512295
	8.57143					26.1628		0.502008
	11.4286					26.7857		0.558036
	10.9091					26.1628		0.526685
	8.75912					26.1628		0.371287
	8.4507					26.1628		0.382287
	29.2398					26.1628		0.397483
	25.641					26.7857		0.371402
	19.305							0.376648
	23.6967							0.378668
	18.1818							0.369117
	22.2222							0.64
	22.2222							0.415225
	26.738							0.654308
	24.6305							0.522667
	22.2222							0.502667
	27.3224							0.513333
	17.9211							0.653333
	19.0114							0.586667
	23.2558							0.653333
	9.78474							0.666667
	9.86193							0.746667
	10.02							0.733333
	7.82473
	7.07214
	10.7991
	11.8203
	12.5313

## Sheet: Fig. 2c
1	-0.84444	-1.0399	-0.58335	-1.926	1.7522	0.30861	0.76493	-0.13649	1.345	0.046122	-0.20098	0.67455	0.038942	0.38106	0.11896	-0.49783	0.3865	-0.37833	0.8566	1.4759	0.54723	-0.24808	0.3365	1.9656	-0.50031	0.57932	0.55054	0.83935	-0.038179	0.083175	-1.4261	0.33785	-0.69528	-0.57491	0.68941	-0.36781	-0.19822	-0.057568	0.069241	-0.12959	0.36547	-0.80452	0.14434	0.018165	0.53692	1.2546	-0.76445	-0.22306	-0.19932
2	-0.63545	-0.91649	0.15116	-2.5723	0.73805	0.24969	0.55602	-0.25443	1.675	0.37728	0.52043	0.95044	0.61446	0.35342	0.87613	0.1934	0.45055	-0.23417	0.39385	1.1532	-0.050198	0.64437	0.43896	1.7765	0.055756	0.097554	0.10443	1.6652	0.4682	0.56217	-0.99854	0.31914	-0.38959	-0.443	0.45546	0.084592	-0.42616	0.6597	0.38408	-0.76217	0.2686	-0.76425	0.33832	0.18458	0.91179	1.3917	-0.5165	-0.86576	0.083892
3	-0.70536	0.064325	0.22212	-1.8521	0.47436	0.34794	0.71767	0.43302	0.64999	-0.061966	-0.50863	0.88166	0.54238	0.083915	0.55425	-0.34205	0.066488	-0.22709	0.44075	1.6267	0.51512	0.30547	-0.52082	2.113	-0.23061	0.43782	0.17454	2.0838	0.45282	0.40678	-1.4377	0.43868	-0.60602	-0.48908	0.87504	-0.25818	-0.1068	0.47284	0.2801	-0.29677	0.49268	-0.74575	0.028545	0.037086	0.72839	2.0691	-0.28488	-0.50744	-0.483
4	-0.6149	-0.56989	0.045251	-1.4778	-0.16308	0.29718	0.42319	-0.30576	0.098937	-0.071753	-0.34779	0.89244	0.35819	0.37122	0.02695	0.29432	0.3564	-0.4865	0.17946	1.6652	0.36495	0.29646	-0.30325	1.6742	0.16463	0.59029	0.39184	1.4162	0.084221	0.95364	-1.237	0.098203	-1.6358	-0.2125	0.49738	-0.22935	-0.5782	-0.18294	-0.33259	-0.049491	0.45333	-0.41619	0.015844	-0.48278	-0.10464	0.93206	-0.54817	0.033437	0.047594
5	-0.45656	-0.42246	-0.14085	-1.6292	1.043	-0.036329	-0.23597	0.10256	1.0777	0.19907	-0.49501	0.038391	-0.20712	-0.16186	0.56746	0.19011	0.22582	0.065574	0.53942	1.6402	0.66003	0.092287	0.053299	1.5453	0.00082004	0.57885	0.11939	1.4927	0.22343	0.10303	-1.4694	0.34632	-0.54244	-0.27286	0.74094	-0.65389	0.31835	-0.024709	0.20315	0.00091592	0.76481	0.15182	0.38319	0.26287	0.055062	0.94347	-0.61779	-0.35498	0.2085
6	-0.58528	-0.67576	-0.054021	-2.3185	0.57481	-0.15667	0.50946	-0.73646	1.3209	0.24389	-1.3505	1.2472	0.10323	0.33164	0.36595	0.11266	0.54023	0.22316	0.60017	1.3995	0.24344	0.14177	-0.22246	1.6026	0.30106	0.68321	-0.076729	0.54423	0.17489	-0.23602	-0.96789	-0.21921	-0.58879	-0.29476	0.54916	-0.38825	-0.098021	0.7063	-0.23406	-0.11308	0.73193	-1.0093	0.094897	0.12173	0.51307	0.98594	-1.0453	-0.24005	-0.33991
7	-1.3685	-0.1835	0.18808	-1.783	0.024076	-0.19956	0.69968	0.16015	0.38481	0.22359	-1.0078	0.12891	0.078239	-0.058683	0.67603	0.73808	0.55758	0.27055	0.72831	0.72023	0.16971	-0.28349	0.010009	1.7507	-0.024903	0.55217	-0.056473	0.69394	0.77766	0.54259	-1.4666	-0.20171	-0.47217	-0.45491	0.20261	-0.25567	0.34716	-0.45108	0.12828	-0.53817	0.041866	-1.3808	0.57793	-0.20496	0.40275	1.3145	-0.45568	-0.27333	0.20087
8	-1.3597	0.27146	-0.030644	-1.4813	0.2423	0.25972	0.15249	-1.1109	-0.13054	0.6348	-0.45452	-0.21141	0.15938	-0.31508	0.75428	0.3832	-0.38309	0.79012	0.71589	0.78732	-0.13972	-0.20547	-0.095735	1.4699	-0.52566	0.72032	0.96157	0.9581	0.18107	0.29926	-0.86396	0.38113	-0.98063	-0.2038	0.079064	-0.36318	-0.27711	0.30371	-0.057567	-0.0017544	0.099532	-0.7774	-0.14065	0.033656	0.17645	1.4271	-0.50561	0.021787	0.19439
9	-0.41724	-0.18092	-0.12715	-1.608	1.0865	0.76659	0.54057	-0.62785	0.17299	0.055496	-0.37569	0.35958	-0.37271	-0.079631	0.43327	0.24637	-0.3815	0.13532	1.0196	1.3733	-0.10591	-0.033903	-0.29776	1.1208	0.13674	0.73532	0.57612	0.91525	0.54784	0.52094	-1.1529	0.4692	-0.45336	-0.15996	0.32388	-0.20403	-0.17051	-0.27767	0.17689	-0.14913	1.2341	-1.0225	0.21892	-0.15748	0.21009	1.2549	-0.7068	-0.14974	-0.090765
10	-0.70054	-1.108	-0.43402	-1.4761	-0.10085	0.11496	0.83938	-0.021092	2.0037	-0.026515	0.094073	0.45299	0.53889	0.20851	0.18615	0.20534	-0.0015012	-0.2285	0.76234	1.3609	-0.056466	0.12437	0.2747	1.7183	-0.0029684	0.1622	0.088901	0.73979	0.12221	0.16477	-0.68435	0.40611	-0.96475	0.38197	0.67502	-0.16371	-0.33397	0.45608	-0.46282	-0.44343	-0.31639	-1.4813	-0.12467	-0.75016	0.98554	1.0925	-0.41736	-0.21044	-0.57117
11	-1.0197	0.15884	0.025491	-1.558	0.78081	0.30432	0.59018	0.29745	0.1407	0.081818	0.30803	0.29642	0.27694	0.10047	0.018454	0.24123	-0.39845	0.31387	0.46989	0.90643	0.13216	0.12373	0.076255	1.3038	-0.040867	0.40992	-0.13086	0.42305	0.022691	0.057878	-0.97349	0.63594	-0.513	-0.16392	0.73843	-0.31546	0.13089	0.26641	0.015046	0.048482	0.022194	-0.40056	0.40363	-0.47181	-0.043727	1.4502	-0.20599	-0.036144	0.059417
12	-0.62131	-0.82375	-0.33042	-1.6643	0.59686	-0.046013	0.74368	-0.049163	0.27385	0.14532	1.2728	0.34892	-0.34023	0.4053	0.42278	0.55258	-0.019968	-0.25562	0.051839	1.4411	0.17194	-0.084916	0.37163	1.3365	0.28168	0.74893	-0.31487	0.45397	0.69393	0.54	-1.3401	0.69288	0.28007	-0.1091	0.36909	0.047828	-0.090417	0.26891	0.0081756	-0.051553	0.3579	-0.88471	0.31694	-0.20044	0.92558	1.6022	-0.30062	0.05691	0.48882
13	-0.90121	-0.0075372	-0.13332	-1.5523	0.89868	0.11573	0.40784	-0.042244	0.1713	0.35741	0.38329	0.97777	0.039121	0.61254	0.051872	0.91931	0.051404	0.098044	0.53175	0.89414	0.53786	0.14638	-0.18348	1.0406	0.063665	0.37279	0.14296	0.42518	0.29122	0.37452	-0.59754	0.45586	1.0356	-0.4888	0.53475	-0.4194	-0.30433	-0.27306	0.74982	0.035072	0.38875	-0.95028	0.44081	-0.90857	0.57346	0.29001	-0.30672	0.13662	0.1772
14	-0.38041	-0.29436	-0.29804	-2.1443	0.46254	-0.19289	0.56798	-0.3002	2.1774	0.20576	-0.043296	0.59819	0.32864	0.10193	0.65832	0.107	-0.46402	0.1858	-0.013764	1.5643	0.53413	0.1587	-0.21807	1.024	0.31624	0.53891	0.3871	0.35278	0.20377	0.19726	-0.88327	0.16508	0.24256	-0.31101	0.54272	-0.047613	0.043342	0.0045726	0.27296	-0.17489	1.0929	-0.71743	0.035626	-0.086475	0.41928	0.73704	-0.25214	-0.83654	0.35123
15	-1.5064	0.44786	-0.33626	-1.6369	0.49005	0.24333	0.72028	-0.6253	0.913	0.3291	-0.87627	0.46516	0.041088	0.46369	0.089433	-0.056714	0.39781	0.29957	0.59269	0.83331	0.8778	0.019774	0.38789	0.78947	0.34042	0.34797	-0.29538	-0.20026	0.34301	-0.63284	-1.354	0.4867	-0.99878	-0.30377	-0.37343	-0.33262	0.014968	0.70546	-0.038052	-0.11366	0.49377	-1.0907	0.45877	-0.23054	1.032	1.345	-0.61354	-0.4933	0.44959
16	-1.493	-0.048429	0.20992	-1.238	1.2062	0.37071	0.44089	-1.0742	0.41914	0.48542	-0.48117	1.0969	0.46959	-0.17253	0.20201	0.83476	0.47298	0.30505	0.63491	1.0631	0.25353	0.047846	0.07941	0.60104	0.12599	0.6593	0.23038	0.27963	0.083365	0.093834	-0.95007	0.19418	0.28899	-0.70623	0.57751	0.011619	-0.091046	0.20885	-0.58251	-0.45896	-0.39182	-0.74526	0.48862	-0.45909	0.1921	1.6078	-0.87048	-0.16091	0.011131
17	-1.2913	-0.62405	-0.31547	-1.3295	1.1075	0.483	0.43979	-1.2577	0.50608	-0.026158	-1.0575	0.65649	-0.0078664	-0.35806	0.78795	-0.63041	0.024445	0.21759	0.65334	1.4021	-0.46565	0.024353	0.53065	0.6624	0.39419	0.72267	0.72953	0.61876	0.36126	0.31295	-0.89765	0.44441	-0.15095	-0.081589	0.21685	0.075789	-0.4696	-0.012288	0.12772	-0.0053129	-0.027892	-0.6029	0.43037	-0.17511	0.53912	1.6197	-0.37476	0.02705	0.18199
18	-0.73206	-0.58882	-0.22059	-1.2671	0.6171	0.34145	0.44872	-0.023177	1.8945	0.21923	0.5147	0.61705	0.23022	0.17023	0.33913	0.26344	0.34204	0.3132	0.13646	1.1091	0.095595	0.38752	-0.088565	0.71317	0.1801	1.0326	-0.30282	-0.090067	0.37498	-0.045244	-0.51184	0.40815	0.18538	0.073369	0.24631	-0.15721	-0.21217	-0.0571	-0.43598	-0.34656	0.6123	-0.4952	0.7956	-0.44941	1.5959	1.1474	0.094193	-0.80965	-0.069028
19	-0.3556	-0.020941	0.14389	-1.6447	-0.07492	0.20701	0.7739	-0.21845	1.5833	-0.19408	0.26001	0.56106	0.18958	0.54189	0.15319	-0.054278	0.077057	-0.022525	0.51369	1.2256	0.0016737	0.435	0.36772	0.66241	-0.15508	0.62393	0.12695	-0.068292	0.37739	-0.47414	-1.361	0.16365	-0.64267	-0.063136	0.15557	0.00025563	-0.29138	0.32252	0.1073	-0.35985	0.21344	-0.63161	0.4638	-0.15804	1.1842	1.109	-0.62244	-0.6612	0.029878
20	-0.68056	-0.43386	-0.54256	-1.3782	0.26239	-0.10086	0.9118	0.19357	0.84654	-0.13667	-0.20997	1.0874	0.036162	0.36776	0.4466	-0.087017	0.14264	-0.28655	0.24082	1.0174	0.44183	0.38425	-0.060441	1.0614	0.16762	0.45172	-0.74477	0.073832	0.30073	0.25569	-0.78754	0.37999	0.42046	0.076157	0.46544	-0.17486	0.15576	0.36787	-0.31051	0.1122	-0.10463	-1.0768	0.28076	-0.60557	0.65581	0.51181	-0.40268	-0.19544	-0.02589
21	-0.27751	0.13114	-0.14886	-1.1539	1.0244	-0.3715	0.84808	-0.1761	0.91631	0.016541	-0.13261	1.1258	0.23505	0.51499	0.13937	0.15905	0.86369	0.12063	0.55377	1.0424	0.51804	-0.12952	0.10533	0.6531	0.10846	0.44482	0.20964	0.28518	0.42847	-0.22227	-0.79826	0.49984	0.12914	0.0031203	0.10954	-0.42757	-0.0073246	-0.0063354	0.13605	-0.48491	0.25293	-0.42161	-0.47269	-0.89114	0.55728	0.8757	-0.47032	-0.072034	0.34813
22	-0.62308	0.18714	-0.35557	-1.339	0.54689	0.31325	0.89941	-0.2766	0.33642	0.14691	-0.59077	1.3077	0.12325	0.38348	0.11891	0.52032	0.31405	0.012266	0.021761	0.80695	0.21907	-0.14579	0.38453	1.0068	0.28992	0.34212	0.19872	0.11451	0.35772	0.46672	-1.1326	0.37074	0.37609	-0.13261	0.25486	-0.21656	0.081158	0.062354	-0.54318	-0.34992	0.35572	-0.7279	0.99361	-0.049042	0.54896	0.54964	-0.16588	-0.63497	0.51627
23	-0.70831	-0.53664	0.34073	-1.6078	0.076077	0.25925	0.68242	0.48158	1.9681	-0.017592	-1.2258	1.3249	0.092631	0.46792	-0.07264	-0.11343	0.20408	-0.051785	0.36964	1.2263	0.87488	-0.11513	0.16307	0.6255	-0.41201	0.56955	-0.076281	-0.34406	0.67372	0.1459	-0.60016	0.15182	0.088081	-0.79604	0.34107	0.01603	0.13641	0.13968	0.10391	0.092608	-0.22186	-0.42009	0.62567	-0.62823	1.2875	0.92555	-0.46544	-0.80408	0.038987
24	-1.2388	-0.23468	0.11778	-1.1931	0.66016	-0.028263	0.26357	-0.37823	0.64871	0.34082	-0.95643	0.96476	0.099313	0.42526	0.16332	0.44809	-0.53328	-0.12192	0.75756	0.18499	-0.081028	0.2785	0.44501	0.45652	-0.47675	0.41376	-0.10339	0.3942	0.50132	-0.32615	-0.72907	0.50203	-0.012398	-0.85886	0.2132	-0.25786	-0.0020056	0.25626	-0.21036	-0.36266	0.59401	-0.73303	0.17301	-0.99147	0.16929	2.1152	-0.32348	-0.186	0.010026
25	-0.46224	-0.18839	-0.52588	-0.86037	0.089545	0.204	0.13001	-0.30438	0.57853	0.1745	0.03023	0.98083	0.049978	0.016704	0.49971	-0.092874	0.32206	0.34744	0.83236	0.63509	0.43809	0.29954	0.11848	0.50614	-0.11416	0.4298	0.14049	0.12437	0.035902	-0.2083	-0.55656	0.36441	-0.089012	-0.69725	0.34962	-0.23756	-0.42987	-0.39222	-0.83669	-0.20877	-0.23579	-0.47829	0.70804	-1.2293	0.26927	1.3865	-0.92883	0.26352	-0.10927
26	-0.62199	-0.23493	-0.31283	-0.89477	0.829	0.46865	-0.023783	-0.64807	-0.032512	0.15221	0.43405	0.47884	-0.67043	0.34062	0.98683	0.03608	0.2487	-0.29724	0.94728	0.91174	-0.15351	-0.013925	0.63386	0.58327	0.26992	0.68386	0.77618	-0.040653	0.1049	0.020265	-0.46993	0.76969	0.86961	-0.22397	-0.26573	-0.28578	-0.13432	-0.23105	-0.3173	-0.11513	-0.47752	-0.41106	0.40821	-0.17383	0.26224	1.4993	-0.1368	-0.14818	-0.17463
27	-0.65267	-0.24863	-0.023019	-1.7517	0.28339	0.17153	0.78579	-0.0075085	2.2399	-0.40356	-0.71172	0.32261	0.095423	-0.056945	0.136	0.59123	0.21654	0.084711	0.53708	1.6823	-0.06198	0.12075	0.14695	0.73269	0.095686	0.24247	0.39751	-0.50399	0.88948	-0.17645	-0.46642	0.55864	0.37857	-0.24646	0.886	-0.22555	0.22466	-0.24118	-0.41945	0.38081	-0.30805	-0.50319	0.41667	0.2093	1.0311	1.327	-0.62095	-0.9915	-0.30235
28	-0.74301	-0.50343	-0.025678	-1.298	0.3895	0.22306	0.64599	0.024705	1.1554	-0.10122	0.35217	0.78854	0.51096	-3.58e-06	0.78754	0.084114	0.070474	0.17768	0.84219	1.246	-0.35162	0.19008	0.18664	0.53445	-0.11359	0.74628	-0.20935	-0.44419	0.76579	-0.068502	-0.27531	0.059496	0.011035	-0.37942	0.59508	-0.75983	0.21911	0.56135	-0.087703	-0.2035	0.46788	-0.11812	0.30577	-0.56337	0.30635	1.0491	-0.60549	-0.0090331	-0.4789
29	-0.61101	-0.8262	0.11146	-1.0602	0.1286	0.15261	0.9263	0.10923	0.1541	0.015002	0.03551	1.5632	0.16708	-0.32117	0.55658	-0.21567	-0.1743	0.05883	-0.13063	0.85768	0.3942	0.51391	-0.097313	1.2681	-0.038167	0.78973	-0.21393	0.091293	0.39259	-0.21739	-0.35817	0.3143	1.2374	0.046729	0.72513	-0.1975	-0.017526	0.54382	0.040223	-0.54237	-0.72526	-0.63838	0.59309	-0.8696	0.27482	0.80525	-0.33747	-0.25444	-0.63641
30	-0.88563	0.0053384	-0.075765	-1.4982	0.9357	-0.041074	0.60051	0.438	-0.30216	0.011996	-0.29378	0.58135	-0.4678	0.22266	0.81794	0.31588	-0.50099	0.26217	0.22139	0.4049	0.51758	0.12664	0.28396	0.77362	0.17655	0.25672	-0.055091	-0.44925	0.51986	-0.7383	-0.66513	-0.25421	-0.017608	0.05387	0.13879	0.085808	-0.19316	0.19434	-0.1425	0.11982	0.84218	-0.26345	0.35588	-0.9119	0.31379	1.4686	-0.47105	-0.11962	-0.347
31	-0.47384	-0.85355	-0.049167	-1.5523	-0.34169	0.085922	0.60862	0.14996	1.3946	-0.22127	-0.0099994	1.0605	0.11794	0.4123	0.40911	0.22516	-0.013677	0.19996	0.22429	0.99282	0.4528	0.091802	-0.32451	0.51332	-0.20583	0.37601	-0.31549	-0.0017758	0.48393	-0.17279	-0.31726	0.39663	0.74073	-0.37854	0.65205	-0.11953	0.15565	0.20406	0.0014417	-0.031911	-0.38128	-0.78684	0.48038	-0.76102	0.79048	0.69023	-0.80649	-0.16864	-0.027891
32	-1.7167	-0.26425	0.22822	-1.5126	-0.26799	-0.10985	0.40317	-0.12856	0.90172	0.5607	-1.1663	1.7568	0.56063	0.48158	0.3643	0.019215	0.47132	0.14781	0.60582	0.39434	-0.49694	0.19637	-0.3228	0.44558	-0.20286	0.53679	-0.15015	-0.092541	0.87836	0.12165	-0.79835	0.09795	0.70624	-0.39787	0.86901	-0.44843	-0.15284	-0.036758	-0.13584	-0.78717	-0.025693	-0.64791	0.64083	-0.052319	0.77515	1.7661	-0.29313	-0.13681	0.047963
33	-1.3645	-0.47138	0.16481	-1.4652	0.011704	0.0047396	0.93822	-0.27757	0.75588	0.25264	-1.2369	1.6053	0.48669	0.18876	0.35602	0.032977	0.05795	-0.18163	1.0006	0.81681	-0.0065402	0.15386	-0.10781	0.59057	0.013397	0.31959	-0.11311	0.43569	0.49624	0.068202	-0.54942	0.49389	0.89747	-0.16533	0.31653	-0.23627	0.10428	-0.18053	-0.13329	0.11502	-0.59878	0.15421	0.2729	-0.59731	-0.092774	1.903	-0.66695	-0.38678	0.70657
34	-0.68049	-0.26036	-0.045222	-1.8181	0.8358	-0.026364	0.12256	-0.22958	0.06868	0.23142	-0.2285	1.0486	0.0056102	0.1271	1.2869	-0.20986	0.81995	0.34906	0.46914	0.77989	0.27267	0.12334	0.20876	0.42659	0.21046	0.84535	0.43838	-0.032926	0.91618	0.22116	-0.66376	0.51016	-0.12135	-0.49398	-0.4453	-0.52685	0.092366	-0.19961	-0.14274	0.043811	-0.30227	-0.57877	0.85429	-0.54809	-0.37542	1.3646	-0.59411	0.080674	0.10803
35	-0.89811	-0.24414	-0.27833	-1.5423	1.0942	-0.32576	0.24951	0.057133	-0.13523	-0.36491	0.72975	1.0946	-0.11867	0.5232	0.85674	-0.072987	0.10971	0.15065	0.64534	0.61637	-0.043657	0.31921	-0.38344	0.10725	0.29933	0.77156	0.28803	-0.37801	0.33375	0.098502	-0.74496	0.68302	0.39329	-0.6499	0.52313	0.07092	-0.2342	-0.38403	-0.40198	0.37811	0.25754	-0.33557	0.82376	-0.62653	0.038435	1.1337	-0.21104	-0.07743	-0.54375
36	-0.40291	-0.26697	0.1399	-1.4241	0.22549	-0.090192	1.195	-0.074257	2.1248	0.16367	0.087094	1.1658	0.23502	0.21638	0.41935	0.20134	0.16442	0.35355	0.51696	1.3918	0.31655	0.47187	0.3128	0.4014	-0.20137	0.53577	-0.083694	0.021024	0.58736	0.26527	-0.32773	0.48875	-0.21228	-0.52764	-0.15521	0.16533	0.099624	-0.011211	0.1352	-0.29774	0.17395	-0.22892	0.40006	-0.60869	0.75944	1.0937	-0.35666	-0.32978	-0.10761
37	-0.69301	-0.65579	-0.20263	-1.28	0.3003	0.26157	0.80393	0.082322	1.1222	0.27446	0.30963	1.4609	0.40163	0.51997	0.062133	-0.38253	-0.086857	0.070012	0.83017	1.3147	0.10572	0.10382	0.65023	0.44738	-0.058653	0.64507	-0.065961	-0.16558	0.33757	0.29613	-0.52223	0.13856	-0.013879	0.28885	0.50395	-0.013889	-0.55876	0.12256	-0.57818	-0.48425	-0.014482	-0.87831	-0.22458	-0.57147	0.16123	0.42543	-0.64492	0.32367	-0.48608
38	-0.78866	-0.56289	-0.24667	-1.1586	0.2343	0.087941	0.035578	0.18472	0.66561	-0.38645	0.54813	1.0172	-0.27132	0.27115	0.10665	-0.23278	0.14399	0.21396	0.15137	0.57833	0.80669	0.44164	-0.085465	0.6584	0.38955	-0.10271	0.012887	-0.3967	0.42645	0.23143	-0.1625	0.30709	-0.13953	0.38117	0.0001481	-0.33374	0.64074	0.11482	0.351	0.5428	-0.22021	-0.30231	0.42871	-0.39351	-0.46564	0.78278	-0.62475	0.14306	-0.20719
39	-0.87986	-0.24986	-0.43589	-1.7824	0.15806	0.50202	0.82965	0.50155	-0.14126	-0.41011	0.26303	0.11943	0.089502	0.18067	-0.064315	-0.16314	0.10507	-0.08095	-0.40166	1.0847	0.88215	-0.071387	-0.53793	0.83754	-0.088131	0.70006	-0.28339	-0.53751	0.2482	-0.16928	-0.27848	0.292	0.083455	-0.19544	-0.18102	0.26875	0.33106	0.070009	-0.1118	-0.092425	-0.43123	-0.93715	0.86673	-0.40986	-0.24283	0.34537	-0.70653	-0.018586	-0.16359
40	-1.5859	-0.57594	-0.10171	-1.7753	0.41244	-0.044376	0.7324	-0.36913	1.5585	0.31511	0.31045	0.44158	-0.13699	0.23549	0.18936	0.23461	0.36481	0.30746	0.39212	0.28002	0.93289	-0.28924	0.057773	0.12147	-0.31606	0.28469	-0.11048	-0.52421	0.48852	-0.055566	-0.30252	0.3099	-0.51867	0.038934	0.28448	-0.27512	-0.048779	0.086791	0.012209	-0.28162	-0.40181	-0.129	0.028098	-0.2718	0.76244	1.3613	-0.56713	-0.23172	-0.018044
41	-1.4777	0.30508	0.45435	-1.2752	0.20998	-0.080894	0.53752	-0.22929	1.4405	-0.18519	-0.032863	0.61092	0.2885	0.27118	0.41156	-0.15226	0.52387	0.29922	0.68751	0.43285	0.087079	0.39901	0.048326	0.23428	-0.1939	0.64033	-0.1466	-0.36188	-0.020439	0.32514	-0.4131	0.63175	1.1025	-0.060583	-0.1172	0.11736	-0.26966	0.38768	-0.22922	-0.30669	-0.0118	-0.61662	0.46787	-0.44022	0.41088	1.1517	-0.50012	-0.25833	-0.14286
42	-0.52672	0.57566	0.087021	-1.0626	0.80003	0.27102	0.11644	-0.17621	0.46753	0.087129	0.4189	0.78513	0.23047	0.10302	0.2714	-0.09136	-0.071315	-0.026645	0.070108	0.34968	-0.24051	0.31313	0.11092	0.19139	0.037362	0.91526	0.60483	-0.34392	0.17109	-0.16582	0.078993	0.21868	0.059773	0.19946	-0.61327	0.26611	-0.15738	-0.34748	-0.63902	0.19293	-0.28722	-0.26646	0.5832	-0.74317	-0.13905	0.62917	-0.53236	-0.16229	-0.17848
43	-0.72216	-0.011229	0.21406	-0.68938	-0.31586	-0.10842	0.58566	0.10863	-0.11388	0.09507	0.20003	0.08284	0.025731	-0.068171	0.43173	0.22532	0.34663	-0.12484	0.37654	0.72628	-0.25726	0.2739	0.24076	0.17506	-0.41436	0.46012	0.20666	-0.098778	0.12473	0.24778	-0.42338	0.22694	0.10357	-0.064873	0.30585	-0.050711	0.1296	0.057138	0.38615	-0.048672	0.27497	-0.53776	0.91825	-0.53747	-0.096161	1.2347	-0.57181	0.41727	-0.16873
44	-0.33524	-0.17244	-0.6253	-1.7412	0.14583	0.13715	1.1202	-0.57154	0.63394	-0.45217	1.604	0.41315	0.3894	0.10219	0.40977	-0.26841	0.30956	0.3714	-0.0065473	0.75412	-0.11002	0.24347	0.13846	-0.0083091	0.10588	0.57159	-0.10169	-0.1102	0.11703	0.29257	-0.61035	-0.015383	-0.75961	-0.10447	0.50909	-0.079366	0.10162	0.085617	0.16024	0.24588	-0.04837	-0.18946	0.62021	-0.15854	-0.33038	0.60338	-0.16065	-0.28184	0.1999
45	-0.35989	-0.636	-0.55206	-1.1279	0.26532	0.26368	0.59415	-0.31627	1.3861	-0.11755	0.60754	0.023753	0.5014	0.24309	0.41266	0.31899	-0.20751	0.0077716	0.9636	0.5804	-0.019417	0.34247	0.17345	0.16092	-0.19976	0.55231	-0.19268	-0.74033	0.36269	-0.14601	-0.39757	0.26961	0.29779	-0.22747	0.48401	0.31116	0.34554	0.69985	0.18092	0.35729	0.30683	-0.10253	0.82057	-0.013861	1.1536	0.11108	-0.55118	-0.68765	-0.17054
46	-0.46783	-0.54553	-0.20631	-0.66583	0.022812	0.12799	0.99537	-0.2521	-0.1876	-0.29944	-0.39848	0.93216	0.53306	0.11148	0.39765	0.56942	0.28511	-0.058754	0.73577	0.82977	0.18907	-0.15626	0.42894	0.30215	0.034946	0.38786	0.11919	-0.17703	0.26672	0.14344	-0.20396	0.60981	-0.0066478	0.18063	-0.0019778	0.13289	0.2159	-0.1526	0.20555	0.43862	-0.4892	-0.28286	0.45319	-0.38515	0.1372	0.38976	-0.48781	-0.11436	-0.33566
47	-0.56463	-0.095285	-0.13532	-0.76574	-0.60912	-0.13231	-0.074128	-0.30959	-0.0020307	0.26685	-0.16541	0.6126	0.43951	0.25358	0.12106	0.38181	0.56844	0.40504	0.31265	0.7072	0.34741	-0.28026	-0.076192	0.2377	0.076848	-0.064336	-0.2112	0.36733	0.82867	-0.23557	0.024622	0.074591	0.52542	-0.078985	-0.30309	0.17699	-0.071196	0.24684	-0.20064	0.048847	0.4156	-0.14392	0.6164	-0.6277	0.10411	0.76814	0.19741	0.15709	-0.079533
48	-1.4332	-0.50419	0.2574	-0.46595	0.076011	-0.13144	0.45064	-0.20668	-0.24787	0.076112	-1.0795	0.73114	0.36258	0.2336	0.38592	-0.36868	-0.13409	0.21947	0.72531	0.42085	0.58291	0.13821	-0.13778	0.28801	-0.97868	0.66139	0.011827	0.42363	0.85611	0.13189	-0.59581	0.13986	0.99025	-0.28586	-0.0089492	-0.0077718	-0.087963	0.16912	0.32485	0.073764	0.14471	0.022681	0.1726	-1.0059	-0.43712	1.183	0.24578	0.72376	-0.039994
49	-0.98073	-0.45498	-0.038717	-1.0796	-0.55235	0.1897	0.12659	0.44606	1.4646	0.42495	-0.72746	0.20233	0.62724	-0.64318	0.33052	0.30939	0.28519	0.66741	0.54469	0.17215	0.40738	0.23149	0.4686	0.28594	-0.38982	0.78509	-0.070901	-0.19197	0.44184	0.23089	-0.1714	0.22836	0.07777	-0.37266	0.61689	-0.1939	0.013935	0.22576	0.31785	-0.54946	0.53469	-0.74936	0.34502	-0.19756	-0.23278	1.5044	0.075334	-0.40314	-0.40019
50	-0.26208	-0.61182	-0.21889	-0.70574	0.017881	0.32928	0.48678	-0.37574	0.41358	-0.44061	0.1521	0.78036	-0.066389	0.043593	-0.16486	-0.11793	0.59998	0.1962	0.72732	0.61221	-0.1085	0.17076	0.26259	0.017984	0.0061156	0.14871	0.81821	-0.26019	0.21709	0.089056	-0.97551	0.2488	-0.18966	-0.26733	-0.53092	0.26815	0.33641	0.032924	-0.093359	-0.14472	1.4006	0.60413	0.75194	0.05269	0.1558	0.24646	-0.24778	-0.16328	0.1919
51	-0.21827	-0.40685	-0.16842	-0.86601	-0.15341	0.36297	0.47145	0.19909	0.45209	-0.092209	0.51823	0.80623	0.025612	0.13637	0.1114	0.70091	0.49141	0.41313	0.56819	0.35337	0.52467	0.38777	0.13535	0.17088	0.44203	0.43645	-0.11346	0.085681	0.29292	-0.407	-0.16344	0.076985	0.25979	0.046678	0.11881	-0.15818	0.085051	-0.40825	0.082132	0.20544	0.30347	0.17286	0.25912	-0.008573	-0.40797	0.45112	-0.34513	0.01628	0.26377
52	-0.58352	-0.74749	-0.33803	-0.75619	-0.025836	0.61861	-0.043013	0.57778	-0.21392	-0.26709	0.43647	0.54773	0.017299	-0.1005	0.86387	0.15446	0.21867	0.38711	0.56585	0.75923	0.75024	-0.31336	-0.065537	0.062696	-0.15745	0.18242	-0.85595	0.29125	0.4097	0.23825	0.067226	0.12792	-0.27386	-0.17803	0.4608	-0.20901	-0.43958	0.041813	0.15981	-0.116	-0.004222	-0.53816	0.25051	0.27382	-0.31375	0.35499	-0.4387	0.54333	0.025325
53	-0.37248	-0.23853	-0.25189	-0.33534	0.14984	-0.13471	0.69037	-0.46554	1.2816	-0.60427	-1.2597	0.5792	0.4238	0.1893	0.50323	0.36972	0.55983	0.16283	0.42262	0.28066	0.67257	0.32478	-0.18298	0.2986	-0.55124	0.44031	-0.019938	-0.22874	0.65499	-0.006673	0.0092628	0.68382	-0.34241	-0.072498	0.072058	0.28983	0.12854	-0.054459	0.72724	0.022125	0.5162	0.434	0.056315	-0.82289	-0.28834	0.3716	-0.30983	-0.11913	0.029308
54	-0.54647	-0.47038	-0.069899	-1.0133	-0.078909	-0.13042	0.88485	-0.12095	1.4506	0.13573	-0.11855	0.73425	0.83758	-0.12497	0.71415	-0.22196	0.011459	0.092	0.13407	1.1034	0.5589	-0.18307	-0.40039	0.2716	-0.23941	0.44858	0.089911	-0.051394	0.12174	0.12769	-0.18087	0.20125	0.85721	0.03765	0.72849	-0.0039347	0.50559	-0.4761	0.18664	-0.11318	0.49092	-0.0063068	0.48051	0.088015	0.29399	0.54373	-0.33218	-0.35095	0.53065
55	-0.26445	-0.30696	-0.2695	-0.79787	1.0863	-0.23739	0.51216	0.31977	0.59571	-0.1612	-0.92982	0.3797	-0.075502	0.25877	0.25582	0.35152	0.31239	-0.053984	-0.038304	0.84128	0.41173	-0.14248	-0.12501	0.22558	-0.30581	0.59713	-0.084015	-0.02836	0.6037	-0.50209	-0.54719	0.011239	0.50546	-0.21041	0.32802	-0.15256	-0.3937	-0.1413	0.072737	0.079234	-0.0029799	0.022144	0.33296	-0.38161	0.13494	0.17848	-0.29607	0.039237	-0.27937
56	-1.2888	-0.63008	0.21474	-0.70617	0.40506	-0.21563	0.91875	-0.23447	-0.25658	0.38528	-0.36762	0.85534	0.25892	-0.038644	0.43154	0.6568	-0.4954	0.087959	0.36309	0.52261	0.024175	0.23639	-0.13076	0.50833	-0.48424	0.60113	0.12522	0.068442	0.60755	0.076854	-0.47641	0.28232	0.0013725	-0.20313	0.66801	0.098388	0.12189	-0.26489	-0.026923	-0.32043	0.0058618	0.19837	0.011802	-0.14843	-0.15166	1.709	-0.4777	0.22877	0.29597
57	-1.4399	-0.51804	-0.30422	-0.26616	0.19524	-0.33838	0.35347	0.1601	0.036124	0.37239	-0.81201	-0.51571	-0.23705	0.099372	0.57555	0.22776	0.29528	0.31988	0.35401	0.42559	0.64867	0.20511	0.093627	0.3064	-0.14194	0.52739	-0.61884	-0.0019833	0.6562	0.13172	-0.50031	0.23139	0.14268	-0.32464	0.64997	0.062831	0.19554	-0.46284	-0.28507	-0.10083	0.05371	0.029837	0.38326	-0.56977	0.16868	1.5958	0.045645	-0.097371	0.11278
58	-0.76413	-0.25462	-0.069082	-1.1903	0.72458	0.36279	-0.40983	-0.68313	1.4661	0.19671	-0.82895	-0.021503	0.37352	0.080709	-0.0071131	0.057226	-0.14908	0.13369	0.53768	0.15371	-0.017733	-0.46132	0.21086	-0.086877	-0.14631	0.31305	0.25112	-0.10318	0.48344	0.0042074	-0.28916	0.55987	0.51495	-0.45198	0.23646	0.0040364	-0.10997	-0.28659	-0.28626	-0.18062	0.69176	0.085922	0.011993	0.00060127	0.63701	0.62347	-0.22553	-0.73349	0.57484
59	-0.60481	-0.13918	-0.085856	-1.0805	1.2252	0.026427	1.0024	0.32952	0.38314	-0.17561	-0.70168	0.75044	0.086079	0.0070558	0.35343	0.28736	0.4954	-0.20633	0.73511	0.93187	0.23786	0.55015	0.22499	-0.26284	-0.2005	0.68695	0.37209	-0.44469	0.22853	-0.040351	0.24913	0.23864	-0.14325	-0.0073167	-0.16037	-0.18517	-0.40632	-0.36558	0.069259	0.13676	0.53497	-0.065033	0.44472	-0.264	-0.43477	0.23675	-0.39841	-0.43203	-0.70737
60	-0.6328	-0.13238	-0.094773	-1.0215	0.70501	-0.28004	0.409	-0.40524	-0.29039	-0.59429	-0.087009	0.51467	0.40397	0.082629	-0.15794	0.35983	0.54736	-0.17786	0.45165	0.4793	-0.19373	-0.087043	-0.01571	0.50798	-0.20401	0.63864	-0.16806	-0.018662	0.58981	-0.013443	-0.22272	0.25019	-0.4148	-0.14283	0.10072	0.14848	0.18499	0.37946	0.10757	-0.56666	0.059617	0.28843	0.34381	-0.18699	0.15577	0.34735	-0.44834	-0.23439	-0.16232
61	-0.16656	-0.20936	-0.33193	-1.0465	-0.1154	-0.13047	0.75498	-0.31747	0.39651	-0.62169	0.14897	0.97285	0.15434	-0.047078	0.37964	0.21191	0.17866	0.11683	0.94943	0.70004	0.46007	0.36261	-0.39991	0.19751	-0.22359	0.52544	-0.2114	-0.07601	0.76399	0.34405	-0.46346	0.52816	0.96521	-0.22648	0.2427	0.3336	0.14772	0.17182	-0.199	-0.39154	-0.061345	0.051669	0.50395	-1.0314	0.091059	0.62758	-0.862	0.2093	-0.45879
62	-0.50085	0.050363	-0.018048	-1.8234	0.43492	-0.23743	1.2261	-0.18009	1.9453	-0.49672	-0.61272	1.2337	-0.085604	0.23068	0.73567	0.40199	-0.4756	0.22504	0.086739	1.0747	-0.048819	-0.19721	0.052163	0.24873	-0.10401	0.18497	-0.083534	-0.07903	0.51083	0.29092	-0.43398	0.65672	-0.16546	-0.0015705	1.0856	0.073736	0.22975	0.12397	-0.49581	-0.28251	-0.089102	-0.11723	0.37999	-0.19151	0.26156	-0.1292	-0.63687	0.065387	0.50041
63	-0.44022	-0.31161	-0.0057201	-1.4852	-0.10741	-0.45779	0.52073	-0.029291	0.23074	-0.66144	1.1297	1.3782	0.30337	0.13109	-0.39867	0.1787	-0.071654	-0.42107	0.34405	0.37967	0.17348	0.52269	0.25558	0.21301	-0.068171	0.276	0.084521	0.064936	0.90148	0.44714	0.041014	0.41798	0.20253	0.32557	0.5128	-0.047495	0.29782	-0.10717	0.045105	-0.47782	-0.10978	0.434	-0.044877	-0.39187	0.37851	0.13492	-0.346	-0.23307	0.043897
64	-1.5226	-0.51505	0.086177	-0.53912	-0.42745	-0.13725	0.28996	-0.48899	-0.55558	-0.1773	-1.0707	1.2434	0.32521	0.26011	0.1621	-0.25874	-0.48712	-0.05187	0.37029	0.85545	0.65716	-0.017741	0.64	-0.08778	-0.21055	0.25528	-0.22501	-0.37025	0.58057	0.023692	-0.013506	0.1451	0.76153	0.086199	0.39099	-0.075382	0.3286	-0.36343	0.40372	-0.16615	-0.32369	0.39649	-0.40689	-0.38873	-0.16101	0.93461	-0.24145	0.24014	0.42408
65	-1.8699	0.013447	0.17652	-0.99827	-0.13019	-0.059454	0.43597	0.27107	-0.41005	-0.038617	-0.8008	1.4844	-0.059636	0.3106	0.58488	0.19825	0.026092	0.43603	0.67665	0.010322	0.49686	-0.43335	-0.17284	0.25551	-0.31517	0.54296	0.058344	0.26297	0.63179	0.47667	-0.29694	0.18595	-0.065513	-0.86763	-0.12057	-0.30482	0.080041	-0.25124	0.30705	-0.15566	-0.43547	-1.2326	0.021241	-0.064198	0.20135	1.3471	-0.43299	0.47321	-0.12841
66	-1.0504	-0.35298	-0.22952	-0.96948	0.5865	0.20063	0.13304	0.32514	-0.10412	-0.54995	-0.29367	0.57911	0.16025	-0.16148	0.9247	0.13116	0.063771	0.10005	0.323	0.53567	0.18192	0.079615	-0.67142	0.043004	0.099367	0.47383	-0.36809	-0.058915	0.54631	-0.027351	-0.61776	-0.15903	-0.083402	-0.35363	0.80063	-0.14067	-0.19174	-0.049907	-0.50477	-0.12317	0.8072	-0.23191	0.36577	-0.22344	0.030476	0.43088	-0.35802	0.39498	-0.08877
67	-0.7735	-0.9942	-0.22197	-1.3116	0.049982	0.19588	-0.14733	-0.97382	2.2104	-0.53315	-0.23764	0.30734	0.20097	0.12859	0.87968	0.35644	0.2894	0.072947	0.56149	0.60617	0.092157	0.026524	0.058808	-0.11595	0.45334	0.83967	0.20178	-0.37068	0.63818	0.64342	-0.32904	0.32078	-0.56995	-0.25755	-0.58219	-0.054747	-0.30713	0.20904	-0.047999	-0.31988	0.2029	0.29388	0.49997	-0.07205	0.62048	0.70714	0.10309	-0.061567	-0.43822
68	-0.98883	-0.19335	-0.13026	-1.1817	1.2553	0.10457	0.61589	-0.37355	0.79745	-0.075047	-0.10083	0.7687	0.073962	-0.0058984	0.67616	0.2228	0.031715	0.074881	0.198	0.69551	0.0060615	0.48275	0.13379	-0.062102	0.014111	0.20239	0.55436	-0.14067	0.47657	-0.49309	-0.21735	0.46814	0.80047	-0.035534	0.49565	-0.026553	-0.40473	-0.32746	0.15415	-0.1455	0.62156	-0.65054	-0.15498	0.15098	0.20548	0.22757	-0.52561	-0.17072	0.45452
69	-1.0759	-0.22036	0.0084011	-1.0448	-0.70964	0.045013	0.35118	-0.30234	0.2297	-0.56051	0.48509	1.119	-0.27606	0.45676	0.13034	0.066141	0.080156	-0.01288	0.35495	0.45694	0.33302	-0.22961	0.31937	0.030502	0.17959	0.45649	0.057997	0.21299	0.3855	-0.56708	-0.36899	0.76982	0.046748	0.48703	0.3688	-0.2104	-0.43711	-0.4459	0.43358	0.14864	0.15538	0.26161	0.19531	-0.12623	0.3346	0.24981	-0.92326	0.39787	-0.10971
70	-0.35064	-0.99727	0.047422	-0.60789	0.45526	0.19694	0.69247	0.23568	0.090214	-0.39588	0.13538	0.58856	-0.054703	-0.026513	-0.085081	-0.18762	-0.23999	0.10089	0.0089111	0.6016	0.47357	0.20019	-0.15012	0.069973	-0.17504	0.72535	-0.040406	-0.16288	0.53765	-0.24353	-0.23114	-0.017731	0.17586	-0.030259	0.45553	0.15157	0.083703	0.30055	-0.011842	-0.35008	-0.24595	-0.39823	0.54202	-0.4886	-0.87509	0.7113	-0.53675	0.32837	-0.19869
71	-0.49959	0.30967	-0.5727	-0.94715	-0.73441	-0.32628	1.0256	0.99336	2.2177	-0.75826	-0.31542	0.00016758	0.40391	0.049607	0.61429	-0.26024	0.040631	0.0859	0.24647	0.36021	0.31632	0.31804	-0.080357	0.28616	-0.40624	0.083295	0.24243	-0.24098	0.56693	0.54153	-0.72769	0.42776	0.67282	0.20872	0.6983	-0.44787	-0.043079	-0.26001	0.39634	-0.16697	0.3949	-0.69422	0.12214	0.31063	0.44495	-0.07747	-0.27188	-0.22663	-0.1827
72	-1.1525	-1.0688	0.071008	-1.0352	-0.21579	0.051882	0.8668	0.48439	0.61839	-0.53356	-1.247	0.55464	-0.093783	0.25774	0.8199	-0.048893	0.099672	0.16348	0.4469	0.54654	0.092484	0.42627	-0.082701	0.16356	-0.089778	0.83192	-0.013669	-0.039653	1.1973	0.14864	0.18117	0.2153	0.51802	-0.13129	-0.007073	-0.23551	0.004013	0.10383	-0.03821	0.46985	0.52921	0.12136	0.21005	-0.24138	0.48354	0.0018482	-0.19366	0.2845	-0.027186
73	-1.3612	0.35804	0.23602	-0.69735	1.1698	-0.090649	0.69299	-0.17214	0.54912	0.51706	-0.52064	0.12733	-0.18922	0.13354	-0.052372	-0.14707	-0.17711	0.1914	0.13816	-0.13002	0.31333	-0.090289	-0.20251	-0.2837	-0.084116	0.33624	0.13898	-0.23334	0.89656	0.13244	-0.14093	0.1099	0.63929	-0.014216	-0.48359	0.22325	0.44312	0.29242	-0.16482	-0.21	0.3303	0.11255	-0.064606	-0.52168	-0.36426	1.0554	-0.30735	0.23772	-0.20343
74	-1.411	-0.85471	-0.322	-0.66441	0.11633	0.23018	0.32981	-0.14897	0.62146	-0.16565	0.32919	-0.024539	-0.04012	0.15168	0.50514	-0.15794	0.70043	0.49264	0.36116	-0.074217	0.1136	0.28071	0.32456	0.54271	-0.46329	0.50386	-0.048027	-0.7025	0.0021535	-0.050658	-0.2787	0.36504	1.0478	-0.45381	0.14695	0.4204	0.12824	-0.30782	0.015749	-0.29533	-0.2909	-0.078063	0.081683	0.1962	-0.50921	0.99779	0.062943	0.22523	0.071664
75	-0.56737	-0.19442	0.08662	-0.44	0.079774	0.33217	0.50375	0.60382	0.027926	0.2388	0.41361	-0.032148	0.097483	0.26405	0.4678	0.41377	0.36924	0.22193	0.019361	0.23752	0.54817	0.62878	-0.027527	-0.14821	-0.33353	0.56191	0.2232	-0.49763	0.44602	-0.15603	-0.19357	0.52595	-0.13975	0.21525	0.048269	-0.31346	-0.065927	0.6675	-0.28682	0.097839	0.61033	0.81592	-0.039696	0.10576	-0.082254	0.098491	-0.5593	-0.075524	-0.14376
76	-0.89026	-0.63643	0.048157	-0.56654	0.16815	0.48217	0.073286	0.47014	1.1858	0.041039	0.3573	-0.28832	-0.48149	0.8002	0.659	-0.13581	0.27317	-0.11077	0.50251	0.54461	0.59999	-0.29077	0.092978	-0.79976	0.45138	0.55985	0.25741	-0.74299	0.76636	0.012221	-0.34807	0.48574	0.19051	-0.064666	-0.28157	-0.19145	-0.090762	-0.083628	-0.23251	-0.098198	0.68943	-0.23718	0.23447	-0.48845	0.77188	0.57338	-0.60746	-0.55488	-0.45989
77	-0.69888	-0.30917	-0.41393	-0.64852	-0.14424	0.14037	0.82657	1.0179	0.37756	-0.2697	-0.26245	0.86049	-0.012188	0.28611	0.73693	-0.45853	-0.010717	0.030965	-0.098706	0.46707	0.037144	0.69571	0.44425	0.013473	0.085015	0.54561	0.10249	0.018004	0.87736	0.21745	0.048447	0.29337	0.56953	0.2395	0.6154	-0.32679	0.078099	-0.42159	0.21448	-0.44994	0.38986	-0.28084	-0.089372	0.068489	0.57538	0.16795	-0.47753	0.21485	-0.050864
78	-1.0909	-0.13967	-0.018847	-0.92321	-0.2103	0.36546	0.20536	-0.10784	1.0351	0.15089	-0.0068445	-0.29297	-0.35611	-0.068676	0.37978	-0.32782	0.29238	-0.17264	0.69056	0.6503	0.51121	0.17185	-0.039269	0.054476	0.51321	0.45278	-0.20737	-0.086404	0.31228	-0.0024982	-0.10542	-0.34688	0.33945	-0.27305	0.022319	-0.26776	0.14206	-0.3307	0.60435	-0.0873	-0.22508	0.74795	0.10344	-0.56105	-0.072189	0.35856	-0.10133	0.29139	-0.5607
79	-0.60973	0.061786	-0.25534	-0.22557	-0.84035	0.21667	0.65529	0.15463	0.40112	-0.092225	0.36268	0.52158	0.38603	-0.073105	0.36678	-0.67668	0.081978	-0.27959	0.14707	0.25316	-0.029078	0.55325	-0.09422	0.061067	0.061849	0.51969	-0.281	0.74852	0.34893	0.32022	0.20033	-0.037463	0.58581	-0.50367	0.70861	0.19015	0.31144	0.10071	-0.035121	0.097997	-0.023148	-0.51892	0.65047	-0.70101	-0.12385	0.16985	-0.5608	0.079948	-0.64097
80	-0.93187	-0.53498	-0.056182	-0.73261	0.39979	-0.0039144	0.46981	0.3427	1.5864	-0.34419	0.38094	0.552	0.17943	0.27855	0.15516	0.38487	0.12784	0.16365	0.65925	0.54119	0.44813	-0.049057	0.76119	0.10783	-0.090734	0.54305	-0.31678	-0.39831	0.99621	0.38174	0.0088602	0.063448	0.30241	0.19857	-0.013115	-0.069998	0.25712	0.42626	-0.095334	0.098002	0.3319	-0.024524	0.26133	0.24972	0.81877	0.10188	-0.83017	-0.69304	0.15485
81	-1.307	-0.28223	0.18076	-0.77844	0.19439	-0.078536	0.41386	0.32533	0.28572	0.21181	-0.73249	0.95369	0.85491	0.17895	0.6288	-0.0028189	-0.23018	-0.031836	-0.083943	0.27098	0.42805	0.22829	-0.3016	0.15533	-0.32385	0.66545	0.0081487	-0.25954	0.83307	0.37898	0.37271	-0.050752	0.67559	-0.111	-0.40842	0.011529	-0.42141	-0.5694	-0.19118	-0.51857	-0.46452	0.17244	0.48067	-0.33218	0.075746	1.6231	-0.064118	-0.082576	-0.30289
82	-1.5886	0.17393	0.074317	-0.80768	-0.23808	-0.1117	0.53195	0.53005	0.64545	0.12163	-0.36204	0.18823	-0.018662	0.22507	0.53447	0.072271	0.36583	-0.29053	0.64671	0.32014	0.021201	-0.1087	-0.47952	-0.038236	-0.036745	0.43919	-0.25241	0.15457	0.4973	0.17027	0.048507	0.13051	0.06975	-0.51002	-0.18936	-0.11282	0.56834	0.029905	-0.42879	0.092953	-0.13681	0.013004	0.61663	-0.1111	0.049081	0.46528	-0.46833	0.47739	-0.1073
83	-0.91842	-0.0026172	-0.26378	-0.63584	-0.18225	-0.25598	-0.13911	-0.14952	-0.6514	-0.5259	0.83821	0.59524	0.20724	0.32599	0.63423	0.02986	0.25738	0.061381	0.29534	-0.091341	-0.26063	0.13717	-0.21475	0.13164	-0.1079	0.70637	-0.076292	0.092719	0.92653	0.36712	-0.47124	0.19138	0.20136	-0.38328	0.03306	-0.27826	-0.052145	0.57262	-0.066081	-0.1109	0.076349	0.344	0.15126	-0.3472	-0.25141	0.75999	-0.2767	0.28438	-0.88974
84	-0.37933	-0.15185	-0.66342	-1.1597	-0.016164	0.13124	0.30427	-0.17448	2.1744	-0.28121	-0.032413	0.57544	0.1518	0.43165	0.18203	0.098852	0.43137	0.098734	-0.091172	0.35372	0.067523	-0.10287	0.11074	-0.20742	0.12395	0.10031	0.56804	-0.47675	0.7499	0.37538	-0.16927	0.019304	0.12295	0.17068	0.23809	-0.28203	0.54932	-0.18271	-0.18611	0.39137	-0.78299	0.53699	0.54307	0.19404	0.49449	0.8849	-0.41849	-0.24845	0.25596
85	-0.87613	-0.56821	-0.33467	-1.0638	-0.42177	-0.26959	0.62902	0.42274	0.58952	-0.088689	0.7699	0.72792	0.20391	0.25053	0.33703	-0.12631	-0.19281	0.20901	0.65335	0.59496	0.48904	0.061527	-0.30827	-0.13158	-0.076774	0.67395	0.36292	-0.43227	0.68133	0.46839	-0.21108	0.73344	0.61737	0.20114	0.40378	-0.084438	0.72433	-0.19957	0.32128	-0.31885	0.52876	0.19454	-0.045346	0.63481	0.68552	0.3036	-0.41103	0.11115	-0.27335
86	-0.71466	-0.34509	-0.39822	-0.45753	-1.1132	-0.0008463	0.45482	-0.084439	0.26015	-0.099275	0.43616	0.5971	-0.026778	0.21502	0.59715	0.56965	0.33418	0.068081	0.23409	0.26498	0.33629	0.1848	-0.47397	-0.31716	0.010121	0.4343	0.31759	-0.25209	0.58005	0.068347	-0.30958	0.051098	-0.69435	-0.2914	-0.1456	-0.27358	-0.45794	0.35926	0.31373	-0.00042085	-0.057324	-0.41964	0.37725	0.29849	0.40786	1.0479	-0.57272	-0.29456	-0.48422
87	-0.33907	-0.13412	-0.27991	-0.86325	-1.3179	0.076173	0.25686	0.53236	-0.054639	-0.13674	-0.75873	0.049792	0.19505	0.10768	0.012384	-0.16865	0.40042	-0.06079	0.50753	0.24071	0.63385	0.55731	-0.57017	-0.30388	-0.18364	0.61825	-0.22682	-0.07376	0.90469	0.39809	0.40534	-0.054384	0.97657	-0.22438	0.45879	0.049657	0.31029	0.10186	0.4037	0.08088	0.46457	-0.28487	0.13733	-0.26629	-0.14034	0.19967	-0.43248	-0.27248	-0.1911
88	-0.64211	-0.2925	-0.067776	-1	-0.62672	0.15418	0.36435	-0.46571	0.94888	0.022078	-0.20376	1.2487	0.37362	0.066382	0.0057532	-0.025555	0.16327	-0.10293	0.41752	0.47896	0.26463	0.05912	-0.00073405	-0.066946	-0.12146	0.4326	-0.59397	-0.29056	0.5932	0.74017	0.21405	0.29305	0.9404	0.22879	0.31856	-0.052986	0.40819	-0.33586	0.23532	-0.30655	0.6619	-0.16027	0.29468	-0.20662	0.70245	0.53871	-0.46327	-0.0098048	-0.092735
89	-1.4737	-0.48957	0.17751	-0.64536	-1.162	-0.38251	0.62532	-0.29554	1.4648	-0.11888	-0.75024	0.69677	-0.18838	0.58573	-0.028797	0.34092	0.25235	0.032664	0.17875	0.068776	-0.13438	0.101	-0.55425	-0.17501	-0.29482	0.20175	-0.30647	-0.36418	0.30319	0.79974	-1.0792	0.10341	0.69167	-1.0954	0.12222	-0.17915	0.20612	0.029714	0.30066	0.22178	0.33925	-0.097007	-0.06739	0.23763	0.061945	1.6432	-0.33597	0.20598	-0.81035
90	-1.1268	-0.44622	-0.20657	-0.076287	0.21759	-0.2111	0.64326	-0.71841	-0.47154	0.11924	-0.30251	0.22654	-0.42268	0.13397	-0.05046	0.048422	0.46753	-0.093541	0.60376	0.089281	-0.10165	-0.050841	0.069195	0.075332	-0.13292	0.52435	0.33806	-0.40084	0.076313	0.173	-0.25397	0.52768	0.020699	-0.039535	-0.1587	-0.39203	-0.2572	0.12179	-0.23129	0.48422	0.98772	-0.20338	0.49083	-0.17565	-0.10454	1.499	-0.11267	0.20874	0.13761
91	-0.8739	-0.13037	-0.38737	0.036615	-0.62258	-0.23577	0.81066	1.4834	0.27324	0.33599	-0.32779	0.76546	-0.04574	1.6476	0.41201	-0.16453	0.41011	-0.43436	0.39383	0.38804	0.42609	-0.14408	0.41473	0.21598	-0.098486	0.40167	0.030045	0.085162	-0.015626	0.1409	-0.27368	0.44099	0.60877	0.15911	-0.05997	-0.36359	-0.072506	-0.059968	0.15924	0.0099526	-0.71082	-0.30242	-0.25948	-0.71967	0.41326	0.74484	-0.20059	0.024702	-0.16628
92	-0.71225	0.16572	-0.49296	0.034896	-0.8046	-0.046301	-0.25757	32.3481	0.36393	0.19739	0.74392	0.7659	0.15394	20.7229	0.4235	-0.53925	0.62705	0.27492	0.37835	0.042649	0.0064212	0.10093	0.12507	-0.37585	-0.051078	0.4073	-4.0107	0.63559	1.1581	0.71451	0.41078	0.44678	0.20272	-0.20946	-0.9636	-0.3785	-0.12866	-0.029528	-0.6432	-0.34819	-0.22638	0.22877	0.52499	-0.036355	-0.20227	0.21419	-0.39103	0.13274	0.18479
93	-0.68004	-0.65049	-0.27133	-0.48719	-0.26886	-0.37138	-0.27878	40.2935	1.9056	-0.37713	0.56162	1.1262	0.076265	20.5523	-0.043771	0.35302	-0.12689	0.22463	0.36301	0.60396	2.6391	-0.090902	-0.35761	0.16744	-0.44078	0.32262	-5.4853	0.5598	-0.0023758	0.073429	-0.23844	0.29504	0.21312	0.036608	0.11204	-0.83347	0.11257	0.39431	1.6867	-0.27459	0.49296	-0.10362	0.48888	0.49623	0.88668	0.22762	-0.79622	-0.48758	-0.34837
94	-0.71287	-0.50548	-0.056828	-1.029	-1.1324	-0.22849	-0.45894	36.8546	1.1272	0.098666	-0.22948	0.11137	0.35062	15.7669	0.070425	-0.012569	0.01933	-0.073335	-0.085598	0.1339	12.0978	0.047209	-1.5876	0.047906	-0.070999	0.34683	-5.1002	-0.23966	-1.3369	0.299	0.38738	0.31952	1.1574	0.011147	-0.081005	-1.0093	-0.34191	-0.15497	5.6107	-0.18921	0.74808	0.025375	0.23728	-0.15561	0.148	0.59613	-0.22546	0.050726	-0.62881
95	-1.1525	0.0088483	3.3807	-0.27596	-1.3016	-0.88424	-0.51964	30.2889	0.3145	-0.40828	6.7122	0.65049	-0.0011714	11.6175	0.61088	0.36595	0.14185	0.068929	-0.11853	-0.028266	12.7131	-0.1796	-1.2702	2.4356	-0.033674	0.067778	-4.1803	-0.32444	-1.7455	0.24947	0.14237	0.05783	0.97459	-0.16063	-0.64172	-0.45947	-0.28781	-0.26432	4.4954	-0.0016989	0.07084	0.13983	-0.032696	-0.70598	0.3262	0.35474	-0.38864	0.4043	-0.42766
96	-0.54405	-0.39993	43.5812	-0.8686	-2.2156	-0.20932	0.18878	24.7962	-0.12137	1.5187	25.987	0.60488	-0.32759	9.5009	0.28856	0.18155	-0.17612	-0.081622	0.44371	0.13143	10.0885	-0.59746	-1.4808	2.6417	0.48963	0.15625	-3.3116	-0.64021	-0.52038	0.099923	-0.29833	-0.12266	0.61067	0.067436	0.048742	-0.43577	-0.62783	0.42869	2.8142	0.80597	0.3213	0.24188	-0.16688	-0.5048	-0.20515	0.17669	-0.70531	0.083098	-0.7965
97	-1.7252	-0.30092	70.2053	-0.92862	15.0396	-0.67755	0.41021	19.7321	0.74791	17.5039	29.0378	1.2348	0.31943	7.8718	0.62346	0.32924	0.014789	0.50372	6.9732	4.0552	7.8087	4.7178	-1.1433	1.3816	1.2325	0.30684	-2.627	0.10957	-0.64699	-0.0078835	-0.1453	0.15491	-0.10902	-0.53117	-0.26928	-1.1276	-0.14977	0.0026263	2.1256	0.16136	0.11769	0.53466	-0.3538	-0.033846	0.34176	2.7569	-0.89747	-0.64596	0.072455
98	13.0783	-0.14612	73.9721	-0.92088	38.403	-0.10656	0.62109	18.0528	1.3937	26.1214	29.5344	1.2672	0.5496	6.5798	0.25702	9.9946	-0.038899	0.14612	13.1673	7.4601	5.8376	8.8642	-0.58736	0.98429	1.1999	0.37429	-2.2361	0.1779	0.038778	0.38705	0.05436	2.4208	0.31737	-0.49335	0.16527	-0.78383	-0.60478	0.46991	1.9361	-0.077847	0.11386	0.37281	-0.32257	0.19861	0.61146	1.5664	-1.0885	-0.16699	-0.61707
99	102.923	0.013442	68.4303	-0.32271	42.7706	0.081001	0.00094534	14.6726	0.65481	25.4732	29.131	0.81605	0.13309	5.7029	0.42534	12.9454	0.20218	-0.072101	15.3123	7.4042	4.721	6.9604	-0.44092	0.34337	0.74277	0.49085	-1.4366	-0.45315	-0.10864	0.50345	-0.094887	4.7179	-0.12186	-0.45392	0.056548	-0.32154	0.057639	0.43409	1.5924	-0.07013	-0.061306	0.10937	0.19957	-0.26051	-0.96422	1.0821	-1.0437	0.20734	-0.050359
100	136.291	23.4034	59.312	-0.37214	43.7387	0.27322	-0.56349	13.3823	0.35768	22.4569	26.6426	-0.20871	0.78763	5.132	0.66832	9.8924	-0.010464	0.37509	14.0319	6.7495	4.2469	4.3905	-0.35428	0.55345	0.27098	-0.23873	-1.4651	-0.28589	-0.25293	0.45004	-0.51281	3.2709	-0.44883	-0.24241	-0.40895	-0.5804	-0.62551	-0.014209	1.2025	-0.026381	-1.7155	0.65278	0.30933	0.040644	-0.36706	0.03329	-0.93619	0.11054	0.1202
101	124.113	60.1748	51.2463	6.1434	42.8174	-0.051191	-0.36138	11.845	1.316	18.3836	24.6828	1.047	22.3558	4.4826	0.085762	7.3014	0.77957	0.34126	11.5679	6.3513	3.8907	4.1064	-0.26258	0.67043	0.10374	0.65289	-1.3058	0.48374	0.27023	0.27024	0.06072	2.4069	-0.77132	-0.021038	-0.32918	-0.34533	0.05961	-0.045801	1.2113	-0.35881	-6.4288	0.033105	0.35272	-0.40745	-0.16169	0.6324	-0.58556	0.36939	-0.35416
102	101.985	74.6991	43.3135	26.1154	41.4024	1.0457	0.3491	14.0523	2.6473	15.2644	22.9749	4.8776	18.615	4.7228	0.85629	5.4886	0.61519	-0.27116	8.4616	5.7176	3.2175	3.0724	-1.1055	0.89959	0.17124	0.0078014	-1.6705	-0.10335	-0.18183	-0.0060216	-0.11027	1.9876	0.20781	0.3916	0.16047	-0.035948	0.19767	-0.1682	0.72801	-0.38206	-8.1838	0.038808	0.10745	-0.34988	0.26736	0.22101	-0.71428	-0.62546	-0.37341
103	81.3918	69.0483	37.7218	50.8708	40.188	6.1203	0.017466	22.0348	0.97732	12.0707	19.7564	10.5451	12.4994	4.1856	0.74897	4.817	0.095223	-0.41481	7.5973	5.4381	2.9084	2.5422	-0.17827	0.42181	0.071682	0.23731	-3.1492	0.57222	-0.76709	0.61916	-0.33795	1.3623	-0.13117	0.254	0.022405	-0.50776	0.14634	-0.021424	1.2318	-0.12666	-7.1991	-0.45524	-0.1004	-0.33998	0.08687	0.11557	-0.64368	-0.37038	-0.03327
104	68.0213	56.2247	45.6527	57.6718	38.3501	21.165	-0.0089315	23.4347	0.020535	18.4636	23.991	8.4143	8.9394	3.4807	0.35357	4.0402	0.30078	0.12106	6.1035	5.1531	2.9713	1.7412	10.2062	-0.53038	0.24578	0.21193	-3.5258	-0.12142	-0.57689	0.080915	-0.41802	1.7411	0.57354	-0.15967	0.28741	-0.15374	0.057748	0.078762	1.7757	-0.34227	-5.4106	0.51439	-0.066306	-0.95562	-0.61449	1.373	-0.42713	0.13704	-0.79036
105	54.6114	45.6895	62.2622	55.1153	43.3831	21.9966	-0.38202	19.0043	0.38462	26.5095	25.0862	6.2543	6.5429	3.1338	0.56519	3.3592	-0.59306	-0.046337	7.1221	10.6173	5.8247	4.2776	9.1728	0.27327	0.62606	0.21504	-2.1522	-0.16789	-0.73205	0.30804	-0.207	0.58858	-0.29842	-0.10551	0.2337	-0.50006	-0.58837	0.84793	1.2403	-0.31032	-4.2636	0.58084	0.050281	-0.30706	-0.71048	2.2388	-0.5205	0.22481	0.18273
106	49.5513	37.6024	68.538	47.7042	45.256	16.1352	0.020458	14.7337	1.8289	31.5627	27.4397	4.0642	6.0732	2.7098	0.32844	2.9496	-0.67291	0.22148	14.0428	13.4223	11.9663	11.0558	5.6834	3.1351	0.59452	0.23678	-2.18	-0.16053	-1.3703	0.56574	-0.30459	1.2218	0.078916	-0.67123	-0.31034	-0.96869	0.098586	0.58048	6.3487	-0.2217	-3.6072	0.24565	0.53031	-0.042102	0.62796	2.6628	-0.56419	-1.2195	-0.50559
107	106.011	32.3483	63.3983	39.5454	43.4877	11.7266	-0.18995	11.7708	1.6845	32.3666	26.5134	3.8043	4.9731	1.9754	0.23818	3.057	0.027489	0.11276	14.7347	14.5728	10.0465	9.3534	3.8784	7.3354	0.47123	0.36075	-1.5753	-0.18432	-0.73779	0.25152	-0.47979	1.1525	-0.21539	-0.053641	0.062134	-0.39964	-0.58507	-0.05526	5.2435	-0.26756	-3.3718	-0.072521	0.53668	0.059311	-0.29412	2.2477	-0.20263	-0.25777	0.8444
108	154.987	39.7929	55.7129	33.0705	42.8152	9.0635	-0.33331	9.5454	0.4409	29.8601	26.2193	2.875	4.4582	2.457	0.1187	2.239	0.093073	0.097931	12.4324	14.6401	8.0634	6.4929	3.3272	5.4581	0.40789	0.47848	-1.1461	0.48765	-0.62068	0.39774	-0.37416	0.99051	-0.18418	-0.038281	0.020882	-0.64071	-0.89996	0.40171	3.6976	-0.20873	-3.6258	1.1647	-0.091742	-0.64047	-0.57598	0.56609	-0.69009	0.1559	0.13026
109	151.45	63.6043	47.2888	28.1353	41.4728	7.3649	-0.082073	8.2557	0.60101	26.8518	24.1087	3.6599	23.0943	2.3053	0.50839	2.1998	0.48681	0.26206	9.9268	14.4876	5.7136	5.059	2.4796	4.043	0.2217	0.81367	-0.807	0.17988	-0.41249	0.25099	-0.70114	1.4352	0.40605	0.56279	-0.57725	-0.5719	-0.1749	0.029696	3.0852	-0.53621	-6.1918	0.11029	-0.042131	-0.52778	-0.62512	0.81984	-0.5192	0.039526	0.11082
110	131.274	80.4594	41.0254	31.2796	40.9723	6.5665	0.21032	7.7976	16.6184	23.8544	22.6588	2.6373	23.7091	2.4743	0.54912	2.3354	0.32625	0.022508	8.0593	13.7063	5.0033	4.1126	1.7755	2.8038	0.37824	0.45831	-0.78484	0.039236	-0.20732	0.48308	-0.73304	1.5135	0.4484	0.17163	-0.045184	-0.1232	-0.51087	0.40263	3.0799	-0.25514	-8.3347	0.80199	-0.32049	-0.10327	-0.33771	0.5767	-0.22907	0.20807	-0.095463
111	109.089	82.4079	35.4482	51.2447	39.5193	5.1743	0.25317	7.5201	19.9694	20.1717	21.3113	15.6111	17.4468	1.9522	0.55121	1.6554	0.23927	0.075901	6.8438	12.8689	3.8931	3.393	1.862	2.4425	0.59798	0.58309	-1.3635	-0.67294	-0.59317	0.22614	-0.16092	0.72848	0.16407	0.33687	0.47228	-0.34969	0.28662	-0.31983	2.4529	-0.39022	-8.0444	0.1781	-0.19136	0.12949	0.54294	0.84276	-0.65908	-0.31808	-0.072316
112	90.9402	75.423	46.7081	57.5043	39.5942	4.4569	0.32307	6.3257	11.7614	24.8775	24.2505	23.1189	12.1435	1.5469	-0.25908	1.8353	-0.072475	-0.1771	7.4949	12.2091	3.6304	2.6505	1.9573	1.8765	0.056035	0.67181	-0.84395	0.020273	-0.15675	0.57067	0.34937	0.72756	0.55881	0.98117	0.66334	-0.2028	-0.020949	0.29768	2.2288	-0.22333	-6.4778	0.10364	-0.10576	-0.73024	-0.76336	1.5636	-0.70542	0.088284	-0.14495
113	75.7672	65.0854	64.6827	55.6708	40.3357	4.0625	0.29551	6.252	8.4249	28.3199	25.6339	22.1996	9.9012	1.871	-0.099919	1.6703	0.42505	10.3869	12.2715	13.1193	3.1708	4.0481	1.5043	1.8023	-0.29141	0.49617	-0.67905	-0.44895	-0.241	0.48281	-0.1599	0.49316	0.15098	-0.38919	0.2768	0.025789	0.19806	0.1205	1.6551	-0.36076	-5.8336	0.23202	-0.28965	-1.0216	-0.44913	2.0182	-0.97327	0.36103	-0.22024
114	66.0467	55.2834	69.5604	51.8063	42.7639	3.4983	0.21783	5.0888	6.2555	31.1655	24.7031	16.5998	7.9796	1.6424	0.37945	11.2366	-0.2345	16.1587	13.7603	12.6601	3.1974	7.5729	1.3633	1.2736	0.040155	0.086888	-0.3488	0.1074	-0.34608	0.034127	-0.11333	0.6013	0.030459	-0.35429	0.22239	-0.5367	0.0067111	0.30166	1.4664	-0.21793	-5.3041	0.94303	-0.077806	-0.3694	-1.3265	2.4054	-0.44864	0.21507	0.17328
115	95.25	47.4111	65.7635	47.0197	40.3932	3.242	0.48479	5.2141	8.0109	30.163	25.2924	13.7828	7.2371	1.4141	-0.11522	15.3245	0.36527	11.4734	13.5648	11.9722	2.6254	5.7574	1.3108	1.1591	-0.16327	0.41532	-0.20801	-0.48091	-0.39148	0.38346	0.378	0.52373	-0.21788	0.13294	0.056015	-0.59942	-0.24519	-0.33852	1.4687	-0.78128	-5.2565	0.41751	-0.079636	-0.18725	0.6724	1.7234	-0.34622	-0.43705	0.24373
116	131.701	49.531	58.9496	39.3857	40.2475	3.407	30.5253	5.0409	5.5375	28.5547	25.0007	12.0767	6.8445	0.81959	0.1063	11.487	3.4203	8.0343	13.1895	12.0126	3.0351	4.3048	0.98122	1.4695	0.14029	-0.63141	-0.98493	-0.06127	-0.16523	0.072505	-0.085284	0.50103	0.14646	0.19376	0.3884	-0.42077	-0.043172	0.096464	0.9255	-0.41764	-4.2382	0.7018	-0.42574	0.17487	-0.1427	0.85209	-0.64053	-0.074639	-0.16362
117	123.654	69.387	50.9001	33.9971	38.0153	32.2859	39.3259	7.8807	4.363	26.1069	22.5699	9.3054	6.0584	0.51475	0.74784	8.3035	6.6486	6.0336	11.0836	11.3561	2.4263	3.4801	0.98604	1.4303	0.14639	-1.4769	-1.0607	0.18891	0.1668	1.0821	-0.10816	0.39316	0.53371	0.16584	0.60735	-0.98471	-0.13054	0.18007	1.376	-0.3512	-6.3901	1.2858	0.10229	-0.5428	-1.1433	1.5835	-0.58093	-0.21303	0.35202
118	104.603	78.2484	44.2318	29.9003	37.9106	43.3748	30.3155	12.1451	12.4745	23.8044	22.6062	7.9485	5.1075	0.38812	0.34325	6.726	13.4298	4.9144	9.2375	10.7631	2.1668	2.8186	10.8869	1.0307	0.15491	-1.0564	-0.87005	1.1437	-0.21435	0.40823	-0.53786	0.35771	0.029422	-0.26894	0.27324	-0.71461	-0.061055	0.64642	1.4052	-0.66218	-7.5397	0.62864	-0.052905	-0.54039	-0.42087	0.87275	-0.12207	0.19998	0.039054
119	86.355	80.0699	38.9413	36.2227	36.5759	36.0672	24.5521	9.6888	40.0636	21.1947	19.4643	11.8369	4.9366	0.1276	0.45795	5.434	16.4435	4.3262	7.3964	10.4688	6.872	2.1442	10.3878	6.7286	0.7047	-0.15676	-0.98905	1.9058	-0.40926	0.56216	-0.093261	0.21206	0.25178	0.096006	-0.34911	-1.2556	-0.13107	0.28522	6.4096	-0.0079568	-7.5122	0.016075	-0.48937	-0.32179	0.79291	0.87865	-0.059605	-0.23584	-0.4705
120	72.1903	74.6434	51.066	49.1709	37.2662	27.8132	19.7136	7.8088	32.4298	23.6142	21.7311	23.1743	4.4746	0.87974	-0.22672	5.3498	13.1404	3.9214	7.2867	9.5235	6.9417	1.7394	7.2228	9.1851	0.24135	-0.39129	-0.86618	1.863	-0.6539	0.71602	-0.0098204	0.24922	-0.52739	0.59178	0.54866	-0.93987	0.59481	0.73035	6.4258	-0.37123	-6.8447	0.24088	0.26329	-0.00078433	0.030078	1.6005	-0.26024	-0.52349	0.033101
121	61.236	66.8545	58.4928	51.4725	39.2131	21.7784	15.9061	6.6465	21.5151	26.8249	22.9873	26.221	3.8155	0.96631	-0.015661	9.4815	9.7227	3.9346	7.7157	11.1221	5.796	5.1863	5.4183	6.7582	0.13989	0.14668	-0.93236	1.5469	-0.72924	0.49404	-0.096721	0.17658	0.60996	0.32259	0.34366	-0.1219	0.073211	0.13698	4.558	-0.39942	-6.2608	0.63482	-0.28072	-0.058508	-0.46278	1.3646	-0.3032	-0.28885	0.47093
122	71.6253	57.7731	58.5442	48.4517	41.5756	17.3421	14.059	4.9615	16.3411	28.7068	22.5983	24.4658	3.38	0.045708	-0.14429	17.8023	7.3931	3.5128	13.6236	11.2617	4.3637	6.546	3.7427	5.3253	0.14321	-0.27232	-0.86714	1.5939	-0.17585	0.099524	-0.25538	0.42447	0.1266	-0.44756	0.23195	-0.29757	0.14667	0.28532	3.4475	-0.30359	-5.3482	0.61495	-0.22879	-0.43246	-0.20015	1.5085	-0.54768	-0.25122	-0.15475
123	118.385	51.2384	52.1679	42.9206	39.3075	14.8488	12.1505	4.7752	13.4132	27.2164	23.1347	20.3114	2.8238	0.75694	0.012421	14.8328	6.3981	2.857	14.917	10.6689	3.8047	5.2467	3.1288	3.9692	0.22811	-0.24079	-0.85824	1.2347	-0.42472	0.73925	0.021959	1.1255	-0.52513	-0.12256	0.89804	-0.77057	-0.33141	0.28143	2.4726	0.26442	-4.0392	0.58314	0.094868	-0.74244	0.023839	0.49379	-0.028567	0.32289	0.49779
124	128.732	44.6757	45.1839	38.6166	37.8747	12.3403	10.407	3.9745	14.5931	24.9321	21.8983	17.1302	3.1372	0.36414	-0.51161	11.3962	4.8731	2.1977	13.9583	10.4607	3.0328	3.7766	2.3418	3.0813	0.17753	0.12809	0.06152	1.0261	-0.01558	0.93415	-0.20286	0.67276	0.11824	0.0035863	0.33674	-0.079155	-0.098226	0.10097	1.9191	-0.39669	-4.5243	0.22711	0.023344	-0.31245	1.0047	0.40221	-0.65722	-0.34285	-0.73115
125	111.885	40.3527	38.714	32.49	37.4959	11.3006	9.8976	3.5099	11.053	22.8433	22.4788	14.0741	2.7156	0.4808	0.1586	8.4462	4.1128	2.0833	11.6384	10.1071	3.0034	2.7803	2.6251	2.9288	0.343	-0.17463	-0.73948	0.10159	-0.7324	0.5375	0.089214	0.8902	-0.62938	0.16461	-0.31397	-0.33924	0.32142	-0.56387	2.0038	-1.055	-2.8169	0.44574	-0.2807	-0.20641	-0.53598	0.21337	-0.45824	0.13646	-0.42542
126	94.8199	35.3549	33.5453	28.1135	36.2608	9.424	8.5171	3.7494	9.4937	20.2225	19.7528	12.5268	2.8281	0.84038	0.035372	7.5384	3.9386	2.1469	9.2654	9.7459	2.0302	2.4152	2.7678	2.2949	-0.12871	0.042611	-0.23004	1.2016	-0.16536	0.01149	-0.17975	0.30711	0.64899	0.23165	-0.50292	-0.46655	0.038645	0.065089	1.3479	-0.29939	-2.6364	0.2675	-0.19615	-0.12402	-0.22158	0.39653	-0.21454	0.059499	-0.06268
127	78.3983	31.3552	29.9219	25.3795	36.7823	8.2102	6.9502	2.2189	7.2064	17.8623	17.8378	10.8809	2.4253	0.57075	0.39358	6.1992	3.3836	2.2521	7.8744	9.167	1.9832	1.7284	2.687	1.8712	-0.058972	0.47769	0.40244	2.1831	-0.51189	0.11072	-0.23561	0.26446	-0.27246	0.050934	0.23534	-0.35559	-0.31255	-0.12908	1.5424	-0.29298	-2.9421	0.024021	0.16034	-0.87922	-0.76092	0.11816	-0.29439	-0.18107	0.41623
128	68.0733	29.0797	25.9742	22.5753	35.3433	7.837	6.6224	2.7679	9.3494	16.1215	15.6988	9.5741	2.0981	0.48398	0.11373	5.5492	3.1926	1.9149	6.8323	8.6478	2.1942	1.7625	2.279	1.622	0.1014	0.52483	0.71989	1.9598	-0.28036	0.66076	-0.14599	0.46509	0.24646	0.09939	-0.24593	-0.25962	-0.18381	-0.41639	1.953	-0.57359	-2.9954	-0.53051	0.43499	0.27177	-0.37976	0.51745	-0.55454	-0.73529	-0.49128
129	57.3131	25.9999	23.8553	20.769	34.5683	7.0972	6.1252	2.3885	8.2596	15.05	13.6729	8.1022	1.7383	0.6809	0.20879	4.691	3.0324	1.3497	5.7945	7.3577	1.9946	1.3166	1.4675	1.8463	-0.1057	0.31034	-0.1455	2.1586	-0.35654	0.26871	-0.078828	0.37946	-0.70907	0.12633	-0.10493	-0.27308	0.66816	0.53898	1.1225	0.23984	-2.4482	-0.40224	0.37085	-0.52521	0.23492	0.033704	-0.21328	-0.17999	0.054222
130	50.4907	23.816	21.5354	18.6236	36.8011	5.7771	6.0098	2.6227	5.7928	14.5903	11.6993	7.8665	1.2705	0.011414	0.17631	4.9551	2.1269	1.686	5.7015	7.0595	1.5966	1.2737	1.2283	1.5214	-0.072093	0.079195	-0.044637	1.9694	-0.22091	0.66092	0.14299	0.098233	0.037301	0.00060897	0.64949	-0.18257	0.49134	-0.16986	0.88023	-0.055259	-2.4406	-0.36831	0.33897	0.11069	-0.39948	0.91728	-0.24358	0.47962	-0.022473
131	46.7566	20.9138	19.1741	16.1787	33.8364	6.4111	19.6607	2.1119	5.4808	12.6922	11.0238	7.7589	1.2082	0.27762	-0.41779	4.2858	7.7814	1.1842	4.6493	6.9734	1.9969	0.96209	1.5231	2.0737	0.2302	0.53981	-0.57997	2.2571	-0.79762	0.16905	0.014512	0.41038	0.12545	0.17628	-0.27326	0.41492	0.14945	0.28299	1.0646	-0.32405	-1.0428	-0.35429	0.23535	0.014766	-0.69767	0.33498	-0.32957	-0.089813	-0.93115
132	42.8811	19.8445	16.9311	14.1628	32.6109	19.3499	37.2505	5.6221	5.9638	11.0564	11.1084	6.5621	1.3537	0.44571	0.46778	3.7203	12.7706	0.71377	4.5576	6.7235	1.7304	0.70712	1.559	1.1631	0.11525	0.020344	-0.57065	2.3561	0.62872	-0.23879	0.011977	0.30455	0.12725	-0.082415	0.92562	1.2396	-0.04516	0.37936	1.0894	0.16381	-1.1136	0.36267	0.36233	-0.60734	-0.24939	0.010304	0.064162	-0.32474	-0.14911
133	39.2922	18.3387	15.3136	12.8276	31.919	18.1931	43.0661	15.626	6.0836	10.0447	10.5158	5.7383	1.3808	-0.0525	15.2838	3.3781	10.5195	0.59132	4.4308	6.3977	7.4982	1.2072	1.2004	5.7681	0.27805	-0.30746	-1.9509	2.133	-1.1415	0.35797	-0.14509	0.26081	0.39873	0.12978	-0.12899	0.26282	0.17678	-0.15761	5.377	0.0036354	-1.5186	0.42746	-0.31428	0.12012	1.1127	0.5337	-0.57131	-0.38729	0.094226
134	36.0299	16.4868	14.1256	12.7107	30.0285	14.0454	37.1043	15.6462	5.2511	9.6269	9.2512	5.4406	1.0401	0.41971	19.0568	2.4415	8.2232	0.28485	3.0764	6.1643	9.9256	1.2974	1.2923	5.9537	0.25815	-0.39724	-2.2252	1.9392	-1.8504	0.12979	-0.29102	0.65901	0.21472	-0.071413	-0.36132	-0.22171	0.07267	-0.34669	5.95	0.013008	-0.52189	0.081191	0.29463	-0.10828	0.27248	-0.44109	-0.32101	0.19778	-0.20178
135	32.8558	14.5977	12.2242	11.4741	27.8548	11.7647	28.3579	10.9871	4.4209	8.1027	8.3876	5.3637	0.57248	0.24343	14.369	2.4949	6.1276	0.4326	3.4693	5.2808	7.7994	1.0827	0.94761	3.6389	0.43414	0.15104	-1.1181	1.6948	-1.2797	0.17488	0.41315	0.041612	-0.24982	0.088497	-0.58233	-0.38408	-0.057588	0.090122	4.2519	-0.29555	-0.95632	0.48583	0.053617	-0.83113	-0.12348	-0.054352	0.085329	0.18315	-0.39976
136	30.1617	13.765	11.4249	10.1165	27.2275	9.2456	23.3324	9.2767	3.5134	7.662	6.8734	3.7467	1.0036	-0.0084023	9.6786	2.581	4.9127	0.19465	3.095	5.4345	5.2418	1.4295	1.1865	3.0354	0.39498	0.27447	-1.1849	1.7089	-1.0401	-0.26512	-0.17426	0.083932	-0.73029	0.30628	0.30494	-0.34239	-0.010219	0.63486	3.3131	0.47615	-1.9588	0.39975	-0.5495	-0.21887	-0.39415	-0.44968	-0.038504	0.49965	0.25639
137	27.5393	11.9565	10.6565	9.8415	24.987	7.0439	19.6337	6.9378	5.5738	6.7154	7.3774	3.7309	0.66406	0.00042997	7.9614	2.304	4.6112	-0.032971	2.443	5.0789	4.6066	0.49267	1.1466	2.0552	0.33137	-0.15133	-0.66926	1.4107	-1.2326	0.20081	0.026925	0.14685	0.079553	0.25958	0.010373	0.1304	0.61006	0.1888	2.4725	0.32247	-0.83072	-0.13083	-0.34309	0.46045	0.86707	0.67367	-0.13122	-0.4096	0.19284
138	24.3772	11.1327	10.0689	7.9192	25.8263	6.1443	16.2419	5.9054	4.1672	6.8454	6.6397	3.8736	0.92925	0.48957	6.4402	1.6203	4.2468	0.015467	2.4351	4.3458	4.1743	0.86953	0.026154	1.9933	0.2903	-0.22465	-1.783	1.1358	-1.0277	-0.21992	0.106	0.25652	0.23934	-0.5654	0.71499	0.065005	0.46384	-0.39066	1.6319	-0.054983	-0.25563	0.25695	0.13991	-0.49721	0.084046	0.71655	-0.33873	-0.41949	0.42445
139	22.6833	9.9563	9.0348	7.9029	24.9713	5.6699	14.3639	4.9216	3.0085	6.4252	6.2775	3.4307	0.45654	-0.35489	5.0356	1.3609	3.2865	-0.1928	2.184	4.412	3.8699	1.0995	1.1028	1.7493	0.012328	0.22018	-0.58641	0.95554	-0.53658	0.33771	0.12611	0.21126	-0.34445	-0.12433	-0.35	-0.2088	0.043802	0.4941	2.2552	-0.24047	-1.2285	-0.50399	0.11827	0.068241	0.035413	0.21014	-0.13695	0.10138	-0.056971
140	21.2177	9.5716	7.956	7.7466	23.0181	5.2651	13.0285	4.9883	2.5001	5.1151	5.6099	2.4661	0.73305	0.33137	5.3164	1.5363	2.9913	-0.54558	2.3075	3.9659	3.3337	0.29206	0.80422	1.672	0.16991	-0.20287	-0.42736	1.1633	-0.71943	0.16476	0.28034	0.39665	1.1652	-0.0038151	-0.07029	0.077886	-0.064716	-0.1671	1.5442	-0.29237	-0.34947	-0.60374	-0.11249	-0.78298	0.22734	0.085571	-0.15815	0.38266	0.19254
141	19.6091	8.8612	7.0029	6.4062	21.0622	3.941	11.8486	3.8543	2.9909	5.0601	5.806	2.3604	0.42999	0.0205	4.5136	1.6852	2.657	-0.81223	2.1765	3.6984	2.5259	0.2416	0.62419	1.273	0.075481	-0.044754	-0.46302	0.27296	-0.76984	0.40108	0.0015554	0.62542	-0.28128	0.33769	0.4748	-0.51513	0.10341	-0.052376	1.0274	-0.69627	-1.145	-0.43757	0.20833	0.10469	-0.25676	0.29713	-0.42552	-0.26871	-0.093169
142	18.05	7.6202	6.5279	5.6099	19.4624	4.0026	10.1965	3.8281	4.5324	4.5204	5.2269	2.4504	0.84546	0.35072	3.7366	0.87963	2.3768	-1.6245	1.9771	3.4434	2.7014	0.53607	0.52162	0.96365	0.63904	-0.0076171	-0.56399	0.519	0.42853	0.22106	0.19352	0.44696	-0.1722	-0.0025822	0.11765	-0.13773	0.23542	0.37693	1.0894	0.31805	-0.31881	-0.56979	0.11749	0.14412	0.79098	-0.62294	-0.27092	-0.39162	-0.18119
143	16.5613	7.2567	5.8463	5.5241	18.3201	3.4354	8.7793	2.7098	2.906	4.0818	4.4486	2.2759	0.38904	0.30559	3.5209	0.58127	1.9545	-2.111	1.4397	3.539	2.0991	0.59518	0.82454	1.0386	0.071961	0.27317	0.21171	0.68323	-0.49031	0.47107	-0.33736	0.21836	-0.15022	-0.26852	-0.3364	-0.061961	0.038616	-0.39312	0.91837	0.1135	-0.23432	-0.20649	-0.20989	0.051889	0.22701	-0.35716	-0.062053	0.027388	-0.0055144
144	15.467	7.0162	5.3442	5.0245	17.8564	3.2855	8.5204	2.7773	2.6419	3.9233	3.6113	2.3583	0.49065	0.14619	3.0554	0.65406	2.9837	-2.7561	1.269	3.4321	1.6976	0.33453	0.75786	0.66913	-0.43085	0.69931	-0.33944	0.35713	-0.1385	0.021113	-0.068068	0.32026	0.43486	-0.016616	-0.028487	-0.11653	0.32936	-0.55845	0.63888	-0.066625	-0.59747	0.271	-0.18274	-0.10458	-0.46801	0.021798	-0.25929	0.12271	0.15288
145	14.1868	6.4337	4.5698	3.9568	17.0953	2.4602	7.7109	2.9283	2.1439	3.4045	3.1345	1.4555	0.31191	0.15321	2.432	0.8061	1.6796	-3.2711	1.407	3.2787	2.4279	0.039999	0.38357	1.2317	0.17769	0.11899	-0.46881	0.46878	-0.038319	0.32125	-0.35126	-0.023724	-0.42869	0.52675	-0.13509	0.23516	0.20112	-0.3457	0.9587	0.21987	-0.17054	-0.49345	0.15727	-0.49213	-0.24069	0.61192	-0.26442	0.28141	0.16527
146	11.4984	5.8713	4.4999	3.5464	16.9562	2.9068	7.0772	2.9196	3.8926	3.8114	2.9878	2.57	0.3664	-0.28558	2.2075	1.5403	1.7231	-3.4158	1.6948	2.6565	1.6407	0.23637	0.46577	0.95566	-0.5683	-0.1308	-0.56872	0.071746	-0.46697	0.14419	0.058674	-0.21824	0.015748	-0.2219	0.20703	-0.024903	0.081313	-0.20879	0.45985	-0.19492	0.1021	0.28235	0.15152	-0.16673	0.79217	0.4962	0.013086	-0.56789	-0.019277
147	11.1411	4.9142	4.3369	3.0803	16.1378	2.6834	6.6957	2.2933	2.6369	3.3579	3.1391	1.8825	0.079503	0.46635	2.1744	1.3745	1.8123	-4.1784	0.85472	2.2716	1.8283	0.13836	1.3079	0.74934	-0.29579	0.12253	-0.42107	0.21166	-0.8567	0.47618	0.017967	0.25004	-0.14314	0.41632	0.17054	-0.30555	0.12795	-0.29561	0.19041	0.069354	0.14868	-0.45403	0.079587	0.0022071	0.55321	1.29	-0.027573	-0.087226	-0.14111
148	10.6752	4.559	3.5332	3.0534	13.8337	2.2843	6.2735	2.1222	1.4399	3.1225	2.9129	1.717	0.31829	0.11385	1.7708	0.4728	1.1323	-4.2177	0.72388	2.3016	2.1652	0.71134	0.35378	1.3944	0.1231	0.59933	-0.018407	0.71028	-0.28898	0.00057749	-0.098394	0.41247	-0.56891	0.11702	-0.096058	0.18568	-0.31991	-0.1674	0.75023	-0.56752	-0.16642	-0.0060164	-0.49744	-0.61881	-0.18636	0.37373	-0.046789	0.19506	-0.30871
149	10.1134	4.5832	2.8093	2.1656	13.1607	2.1733	5.4779	2.1786	1.5145	2.6261	2.7586	1.3687	0.32466	-0.16485	1.9353	0.914	1.5723	-5.8221	0.92075	2.3662	1.0357	0.1186	0.21191	0.21705	-0.46796	0.1588	-0.33869	0.049545	-0.025756	0.33409	-0.18365	0.36849	0.18655	0.24918	0.36512	0.1435	0.11313	0.13263	0.79691	-0.054981	0.80619	-0.050622	-0.21085	-0.27429	0.13173	0.091069	-0.062049	0.31536	-0.50987
150	8.6027	3.8854	3.2913	2.2917	12.2553	1.6376	4.8692	1.6886	2.5776	2.2661	2.474	0.67173	0.5966	0.43745	1.7749	0.68788	1.5993	-6.5576	0.6116	2.0976	1.1832	0.10901	0.5693	0.5682	0.022968	0.32711	-0.3094	-0.11944	-0.20673	0.13319	0.14866	-0.28446	-0.46638	0.18078	0.15056	0.32403	-0.063407	-0.23754	0.69815	-0.2331	-0.53053	-0.16891	0.030015	0.05486	0.56986	-0.12792	-0.38647	-0.55356	-0.27805
151	7.5688	2.7374	3.013	2.4597	11.4917	1.5287	3.7718	1.1784	1.9554	2.2201	2.0097	1.1983	0.058317	0.2851	1.8088	0.69243	1.6603	-7.4119	0.61816	2.3435	0.73506	0.11124	0.26671	0.52336	0.16388	0.46045	0.45131	-0.063458	-0.54688	0.83949	-0.44465	0.083302	-0.35609	0.1293	-0.37778	0.23608	-0.21884	-0.40376	0.2817	0.29822	0.486	0.025703	-0.079989	0.12576	0.5812	-0.077853	-0.16657	-0.48403	-0.23537
152	7.5836	2.8249	2.2755	2.0414	10.0524	1.7468	3.6083	0.60739	1.1338	1.5208	1.882	1.3385	0.34006	-0.26975	2.4205	0.4715	1.5994	-8.5502	1.2503	2.4564	0.73055	0.10331	0.61626	0.35599	-0.18482	0.47245	0.49748	0.69341	0.32797	0.20215	0.026215	-0.4325	-0.11039	0.35965	-0.62103	-0.4468	-0.09055	0.24176	0.23419	0.080147	0.02926	-0.53474	0.2214	0.4908	0.1131	0.5457	-0.090981	-0.017674	-0.034507
153	6.6115	2.0642	1.917	1.6474	10.8957	1.3235	3.793	1.3824	0.47788	1.5379	1.5564	0.65708	-0.36491	-0.093268	1.3755	0.54147	0.98419	-9.0018	0.45637	2.5987	0.62993	0.068521	-0.035945	0.73453	-0.11968	0.494	-0.044337	0.23686	-0.051531	-0.13684	-0.19731	-0.27811	-0.29853	-0.073262	0.17772	-0.33278	-0.20573	0.11266	0.39527	0.12941	0.37202	-0.57014	-0.34393	-0.16216	-0.33846	0.2378	-0.36717	0.030519	-0.22192
154	4.8678	2.582	2.0462	1.5825	11.1155	1.5392	3.6924	1.2773	0.47992	1.7608	0.33814	1.0831	0.34873	0.55807	1.1273	0.57849	0.88055	-10.4327	0.46476	1.3725	1.6	0.16394	0.10961	0.45521	-0.095736	0.32518	-0.3065	0.41639	0.13671	0.24972	0.017608	-0.015835	-0.1024	-0.75686	0.1177	-0.31569	0.68703	-0.24234	0.30884	-0.61537	-0.31376	0.31142	0.11808	0.13284	0.16547	1.917	0.026981	0.015632	0.019208
155	4.6873	2.1439	1.6321	0.99043	10.3504	0.90867	3.2773	1.6132	2.4088	0.93676	1.5459	0.25371	0.48456	0.34831	1.1495	0.14969	0.55632	-10.025	0.57918	1.7215	0.96274	0.24818	-0.0023703	0.2439	-0.20046	0.11212	0.0063593	-0.42555	-0.42545	0.36304	0.059386	-0.045767	-0.060811	-0.25529	0.31123	-0.24992	0.61789	-0.069788	0.10643	-0.3428	-0.56177	0.35967	0.087913	0.48952	1.3326	0.71106	-0.68721	-0.38961	-0.099027
156	5.0395	2.2678	1.7739	1.3619	8.4758	1.1474	2.7583	2.0236	0.55746	0.96352	2.1659	-0.037515	0.49412	0.10825	0.76466	0.35961	1.0081	-10.1453	0.70721	1.6129	0.94039	0.53625	0.24914	0.29578	-0.057851	-0.23277	0.01644	-0.46275	-0.043135	-0.0026565	0.11336	0.334	0.2354	0.18797	0.55185	-0.33525	0.23991	-0.42092	0.58472	-0.6152	-0.3069	0.049325	-0.15893	-0.12889	0.37559	0.41665	-0.052302	-0.21515	0.19056
157	4.3789	1.985	1.2987	0.7883	8.8822	0.8482	3.0619	0.44532	1.0534	1.0449	1.1452	0.60312	0.19167	0.52592	1.0294	0.1766	0.31166	-10.6499	0.074076	1.3128	1.2443	0.49173	-0.45907	-0.17783	0.21999	0.28824	-0.27527	0.15234	-0.46563	-0.025246	0.30917	-0.10662	0.15145	0.61336	0.45353	-0.082428	-0.27331	0.047205	0.30231	0.17879	-0.11674	-0.60014	0.32482	0.10393	0.53122	0.71305	-0.051768	0.30157	0.27465
158	4.2618	1.5881	1.0671	0.83063	7.911	0.7771	2.2148	0.87182	0.79908	1.0341	1.2739	0.78733	-0.44587	-0.080557	1.5887	0.49188	1.0691	-10.5881	1.0026	0.80631	0.73281	0.40323	0.30967	0.19761	0.26188	0.34243	-0.32249	-0.29244	0.54867	-0.24822	-0.14047	-0.28927	0.28217	0.33588	-0.17632	-0.34975	0.18505	-0.64371	0.067995	-0.30811	-0.15709	-0.66417	-0.037575	-0.15237	0.61029	0.26363	-0.40879	-0.32863	-0.27898
159	3.5012	1.5075	0.8737	0.6021	7.0172	0.73183	2.0307	1.0232	1.9561	0.94157	1.6986	0.27246	0.038036	0.40589	0.15014	0.5074	0.20399	-10.6697	0.34113	1.5088	0.51286	-0.053984	0.25082	0.42099	-0.039865	0.42976	0.16001	-0.20221	-0.33738	0.16742	0.10441	0.34669	0.22223	0.15025	0.073581	-0.27753	0.039776	-0.21138	-0.18949	-0.20054	-0.050064	-0.28036	-0.02231	0.13807	-0.18868	0.41054	-0.28152	-0.44669	0.10519
160	3.1464	0.95881	0.96167	1.0164	7.1454	0.21473	1.9609	0.37262	0.84257	0.4111	1.3389	0.27055	0.50281	-0.53161	0.06606	-0.40481	0.31313	-11.251	0.39614	1.2599	0.29104	-0.28443	0.29839	0.14347	0.037723	0.35938	0.54749	-0.0058547	0.14425	-0.0056357	-0.44633	0.11515	0.40776	0.023356	-0.66363	0.0042762	-0.24322	-0.48853	0.32057	0.49894	-0.32702	-0.1291	0.22638	0.1856	0.20928	0.4948	-0.068732	-0.021038	-0.3662
161	3.0297	1.1637	0.69778	0.28597	6.3177	0.75353	1.2868	1.1667	1.0623	0.7783	1.3381	1.1341	0.0099413	-0.28928	1.7041	0.40742	0.13027	-10.9897	0.34202	1.2565	0.79774	0.18761	0.051693	0.18641	0.089766	0.48833	0.3536	0.014847	-0.055782	-0.02958	0.0059873	0.37062	0.325	-0.13661	0.62903	-0.07212	-0.4838	-0.26755	0.62341	0.67449	-0.031157	-1.1077	0.13796	-0.47403	0.71094	0.14313	-0.53266	-0.077819	0.19186
162	1.7326	1.1253	1.1922	0.42519	6.2057	0.25714	1.7178	1.3176	0.3059	1.0291	0.261	0.45582	0.084909	0.28468	1.1089	-0.17835	0.58217	-11.5064	0.35675	0.40351	0.54611	-0.083167	0.14023	0.25518	-0.57868	0.5535	-0.0074556	-0.19255	0.088461	0.11276	-0.0027358	-0.016117	0.35257	-0.0010512	-0.046165	0.16907	0.36012	-0.35683	0.079795	0.66096	-0.13756	-0.8302	0.29748	-0.2789	0.666	1.1964	-0.23275	-0.16878	-0.34486
163	2.1859	0.77609	0.98209	0.12777	5.651	0.29997	1.6445	0.753	1.5328	0.84924	1.5123	0.39488	-0.32588	-0.056978	1.0309	-0.58106	0.60139	-11.2181	0.30911	0.49215	0.62666	0.034316	0.2431	-0.17015	-0.22373	0.32809	-0.29023	-0.4022	-0.39787	-0.021312	0.60891	0.13931	0.15969	-0.30842	0.95254	-0.43605	0.17198	0.053737	0.16631	0.32787	-0.064722	-0.88995	0.082131	-0.018046	0.95643	1.413	-0.058118	-0.10218	-0.52838
164	2.4615	0.7182	0.62792	0.24653	5.73	0.16195	1.2562	0.45984	1.8369	1.0764	1.95	0.36752	0.13826	-0.22949	0.64346	0.38749	0.33774	-10.9395	0.27003	1.185	0.60261	-0.015463	-0.16708	0.083137	-0.1956	0.3828	-0.7679	-0.45787	0.048172	0.40573	-0.34405	0.15721	1.0766	0.11381	0.72814	-0.091396	0.30484	0.42255	0.063841	-0.043537	0.48138	-0.45891	0.1496	0.3979	1.3317	0.45742	0.21772	-0.29923	-0.37134
165	1.9628	0.45737	-0.13431	-0.38201	5.1825	0.11099	1.3316	0.46255	0.70946	0.35465	1.0597	0.71743	0.02582	-0.28955	-0.063127	0.10135	0.40729	-10.966	0.76128	0.69219	0.7602	0.35734	-0.14485	-0.045931	0.15602	0.17035	-0.11969	-0.24584	0.35439	-0.32515	-0.12328	0.51395	0.6141	-0.31616	-0.2486	0.17661	0.093552	-0.11255	0.07707	0.065664	-0.1694	-0.049821	-0.28206	0.22779	0.63319	0.40652	-0.11055	-0.10671	-0.41996
166	2.3593	0.71655	0.45848	0.41275	4.991	-0.021319	1.4147	0.81405	0.28241	0.18581	0.72506	0.55981	0.044959	0.21998	0.64336	0.17251	0.10841	-11.0783	0.3521	0.85696	0.74254	-0.4094	-0.23237	-0.077052	-0.22251	0.26018	-0.21957	-0.26209	0.37882	0.15402	-0.13773	0.57076	0.17926	0.17415	-0.10726	-0.18516	0.10652	-0.24168	-0.32017	0.32923	0.33436	0.1092	-0.40814	-0.23845	0.070013	-0.31005	-0.030141	-0.32591	-0.46344
167	1.6491	0.57073	0.51399	0.57885	5.2619	0.58305	1.0032	0.55807	0.37332	0.070347	1.1496	0.5682	-0.4797	-0.13352	0.10202	-0.13311	0.78973	-11.2261	-0.029721	0.70188	0.34223	-0.11826	0.60986	0.010021	0.037095	0.31696	-0.17969	0.21814	0.385	0.034256	-0.34666	0.43037	0.02098	-0.06643	0.070569	-0.0022356	0.040129	-0.43234	0.17541	-0.15836	-0.39111	-0.45712	-0.15915	0.079883	0.023973	0.32465	-0.26729	-0.25218	-0.64054
168	1.1081	0.080774	0.35567	0.10847	3.9328	0.28082	0.81489	0.66336	2.3101	-0.044073	1.1674	0.76075	0.47518	-0.067218	0.6677	-0.17167	0.4949	-11.5397	-0.47553	0.67283	0.39703	0.17117	-0.22878	-0.17433	-0.39645	0.011826	-0.53879	-0.47527	0.51657	0.090666	0.24948	-0.17521	0.19902	0.44786	0.31837	-0.21833	0.013275	-0.052947	-0.25722	0.10723	0.47631	-0.2754	0.38457	-0.21549	0.57675	0.76475	-0.056698	-0.57869	-0.15545
169	1.1972	-0.11485	0.1471	0.010374	3.1465	0.53937	0.48823	0.36443	0.54052	0.18008	0.48942	0.36922	-0.4745	-0.15386	0.92924	-0.15734	0.2421	-11.5343	0.34066	0.21246	0.020969	-0.12494	0.68995	-0.20162	-0.51225	0.13596	0.43144	0.087824	0.098876	0.073653	-0.067114	0.069309	0.39143	0.40176	0.11975	-0.089214	-0.10571	-0.36287	0.58321	0.14215	-0.27898	-0.19136	0.031987	-0.16175	0.76928	0.49379	0.29523	-0.7003	0.028132
170	0.6332	-0.11234	0.49679	0.023955	3.9655	0.30593	0.94911	0.48802	0.24199	1.3711	-0.22976	0.27034	0.024429	-0.10407	0.89956	0.33298	0.83384	-11.6426	0.030585	0.29457	0.83267	-0.20702	-0.069653	0.094358	-0.36966	0.19804	-0.24699	-0.51771	0.21829	0.35579	0.051137	-0.11745	0.012852	-0.89017	0.091234	-0.12638	-0.0065676	0.41195	0.3261	-0.34067	-0.40581	-0.085802	0.24565	0.51695	0.062453	1.9176	-0.11697	0.20604	-0.32916
171	0.90393	0.58661	0.17571	0.37047	3.6573	0.084616	0.65523	0.50468	0.46794	0.51714	0.2653	-0.095813	-0.00031732	0.024783	0.47348	0.065987	0.53719	-11.5514	0.091642	0.086574	0.52332	-0.20088	0.30217	-0.18749	0.070885	0.1438	-0.6173	-0.0051529	-0.084296	-0.2525	0.011074	0.20682	0.06935	0.18091	0.32489	0.08574	-0.0052183	0.0059263	-0.13631	-0.14755	0.18349	-0.18479	-0.0034145	-0.15293	-0.29148	0.60614	0.014316	0.025632	-0.36028
172	0.72793	0.18836	0.087738	-0.034113	3.3046	0.33506	1.1065	0.5302	1.7273	0.22159	0.11217	0.60692	0.034249	-0.4326	1.2472	0.046721	-0.13129	-11.5983	0.05836	0.62827	0.64312	0.099056	0.10951	0.19921	0.11758	0.34036	-0.29322	0.08191	0.026779	0.3758	0.21251	0.093055	0.29442	-0.26552	0.53017	-0.027844	0.19696	0.38004	-0.2424	0.0094387	0.37292	-0.14049	0.12566	-0.023685	0.65835	0.065241	0.12761	-0.1268	-0.37584
173	0.95614	0.12076	0.0038692	-0.25387	2.8287	-0.10862	0.52244	0.20932	1.8817	0.11975	-0.23197	1.1043	0.33809	-0.26824	-0.033953	-0.27321	0.053815	-11.3671	-0.020569	0.27316	0.73012	-0.18574	0.11494	0.74774	0.023838	-0.11478	-0.56006	-0.32912	-0.093893	-0.35725	-0.073599	0.4313	0.50733	0.15796	-0.2504	0.025027	0.0083261	-0.11662	0.10384	0.72837	0.4219	0.34756	-0.12363	-0.087771	1.1744	0.13709	-0.061558	0.25045	-0.33645
174	0.44008	0.37312	0.26964	0.43633	3.1255	0.42143	0.78027	0.51629	0.10455	-0.031242	0.88901	0.029357	-0.39732	-0.12053	-0.15105	-0.50377	0.22872	-12.1023	0.17522	0.048155	0.36909	-0.11918	0.26164	0.024749	-0.27156	0.27847	0.055714	0.68191	-0.16287	0.070515	0.026677	0.39975	0.16367	0.067543	0.2618	0.22437	0.020572	-0.23255	0.49356	-0.0088471	0.18309	0.3031	0.14743	0.080705	0.079544	-0.15076	-0.3463	0.095652	0.20212
175	0.33218	-0.27639	-0.52219	-0.080195	3.4962	0.285	1.1528	0.55572	0.60415	-0.21789	0.52644	0.22306	-0.041464	0.40001	0.36762	-0.16275	-0.080285	-12.0958	0.45775	0.32642	0.15497	0.18759	-0.025567	0.081838	-0.44504	0.37933	-0.065619	1.5379	-0.11123	-0.3376	0.058931	0.057604	1.1397	0.34146	-0.23882	0.26527	-0.22686	0.14734	-0.35178	0.36956	0.079122	-0.42698	-0.20356	0.20421	-0.37628	-0.30945	-0.25107	-0.17853	-0.35808
176	0.96857	0.43976	-0.16692	-0.46146	2.7656	0.21036	0.16631	0.18646	0.77627	-0.1443	-0.086682	-0.085216	0.51513	-0.43467	0.054683	0.24646	0.13389	-12.6355	0.15317	0.13271	0.31837	-0.27129	0.18945	-0.18244	-0.21166	0.53716	0.63158	2.0233	-0.13672	-0.045383	-0.19177	0.24907	0.24772	0.1478	-0.42794	-0.089855	-0.025507	0.42613	-0.35987	-0.1921	-0.1322	0.45115	-0.055832	-0.11417	-0.19983	0.6111	-0.021454	-0.053857	-0.41097
177	0.1239	0.2555	-0.45442	-0.82022	1.5079	0.64392	-0.19663	0.28446	1.7637	0.51245	-0.89912	-0.060498	0.1305	-0.16814	1.0109	-0.47535	0.1244	-12.7997	-0.5787	0.46878	0.29578	-0.1446	0.27093	-0.19245	-0.4072	0.40127	0.2042	1.7043	0.34776	0.036948	-0.013775	0.42235	0.41901	0.016468	-0.34366	-0.24214	-0.26012	0.024177	-0.1648	-0.65238	0.1846	-0.49269	0.13763	0.23445	1.3468	0.26205	0.22681	-0.91387	0.094783
178	-0.24219	0.3866	0.02652	-0.19732	1.5345	-0.086648	0.035888	0.36518	0.95369	-0.10354	-0.64454	0.4827	-0.01737	0.0042031	-0.51587	0.25288	-0.25111	-13.5776	-0.39625	0.084049	-0.19296	-0.11114	0.32528	-0.19434	-0.25319	0.28758	-0.12176	1.3251	0.097325	0.35554	-0.52684	-0.23703	0.38127	-0.18336	-0.14083	-0.01155	0.069487	0.030456	-0.042733	-0.067569	0.40446	-0.46121	0.34405	-0.22527	-0.053426	2.3526	0.10018	0.060017	0.0091029
179	0.51013	0.4964	-0.098921	-0.027458	2.3314	-0.21296	0.33083	0.6439	0.1943	0.15684	-0.56976	-0.39072	0.2288	-0.56809	0.50518	-0.23547	-0.13372	-13.1668	-0.1003	-0.11401	0.27224	-0.18512	-0.17454	-0.35627	0.42122	0.27128	0.19959	1.0751	-0.36252	-0.14981	0.17813	0.14246	0.42059	-0.40461	0.77759	-0.3777	0.047091	0.47847	0.26123	-0.06635	0.61413	-0.013568	0.073573	-0.33238	0.21281	0.93468	0.0078041	0.025808	-0.15075
180	0.62754	0.80793	0.13804	-0.34916	2.5426	-0.24313	0.81784	-0.15491	-0.5836	0.22195	-0.41105	-0.06701	0.36036	-0.035125	0.51781	0.0065154	0.31411	-13.6409	0.20214	-0.04273	0.36487	-0.1499	0.30508	0.013904	0.069872	0.042304	0.026869	1.1805	-0.60515	-0.12889	0.14642	-0.010866	0.11087	0.00060593	0.47835	0.30504	0.58963	0.47225	0.50504	0.35178	-0.40254	-0.33611	0.03857	-0.58436	0.59077	0.4882	0.064729	-0.0022183	-0.39564
181	0.15124	0.61112	0.27332	-0.47395	2.6173	0.049786	0.36774	0.3695	1.2978	0.27523	-0.3001	-0.34036	0.29093	0.27454	-0.23963	0.1385	-0.25723	-14.1955	-0.23814	0.34173	-0.068112	-0.14866	-0.54761	0.15135	-0.26757	-0.16713	-0.36524	0.56471	0.079711	0.11885	-0.17081	0.014952	-0.28756	-0.22922	-0.52659	-0.07615	0.16536	0.44389	0.61015	-0.1275	0.61137	-0.41186	0.48366	0.26573	0.68224	0.33551	-0.17932	-0.67102	-0.068104
182	-0.039667	-0.60169	-0.029436	-0.25892	2.3124	-0.29456	0.24798	0.6382	1.409	0.17559	-0.020207	-0.23916	-0.20792	0.062788	0.2935	-0.47501	0.05552	-14.0124	-0.28678	0.32092	0.46517	-0.071825	0.51372	0.1123	-0.46328	-0.3047	-0.54317	0.34463	0.45229	-0.16929	-0.21109	-0.082769	-0.17457	0.20797	0.071214	-0.20553	-0.17324	-0.24163	0.06718	0.33127	-0.42112	-0.66741	0.56671	0.10639	0.46427	0.53559	0.5277	-0.11494	-0.14864
183	0.18942	-0.51588	-0.36447	0.034677	1.3702	0.047522	0.65824	0.3541	0.7964	-0.16408	0.090728	-0.25476	-0.1582	-0.065022	0.11583	0.088968	-0.27351	-14.5133	-0.13648	-0.10976	0.30217	8.22e-05	0.24294	0.030804	0.12319	0.32515	0.44492	0.072521	0.5657	0.045073	0.22217	-0.078869	-0.1778	0.28436	0.016518	0.32873	0.33639	0.2342	-0.092624	-0.036154	-0.09699	0.2916	-0.20385	0.010469	0.079375	0.3189	0.3377	-0.061378	0.36335
184	0.0087126	-0.33727	-0.4832	0.34015	2.3312	-0.41982	-0.34785	-0.0041463	-0.036628	0.087531	-0.24962	-0.35254	0.23182	0.42579	-0.68426	-0.5835	0.43433	-14.3904	0.091473	0.28403	0.0485	-0.15776	0.29546	-0.40458	-0.097716	0.0056013	0.043507	0.42932	-0.001912	0.16699	0.39979	0.21171	-0.066313	-0.29961	0.27387	0.18738	-0.4585	0.30072	-0.24145	0.3199	0.78984	-0.16581	0.042092	-0.021163	-0.40326	0.51937	0.0054256	0.15505	-0.14408
185	0.0016653	-0.20214	0.13788	-0.35042	1.2511	0.025914	-0.5538	-0.8047	0.79761	0.54347	-0.7866	-0.11113	0.56282	-0.12908	0.94844	0.1149	0.30567	-15.6348	3.47e-05	0.044069	-0.047579	-0.077462	-0.099431	-0.48026	-0.32939	0.081149	0.5526	0.06243	0.3942	-0.039345	-0.65298	-0.015713	0.26498	0.35389	0.14054	-0.17812	0.0029586	-0.094322	-0.15726	0.16255	-0.15486	-0.72622	0.022527	0.54956	-0.18672	-0.085904	-0.11848	-0.5081	-1.1186
186	-1.3567	-0.27356	0.34581	-0.22373	2.4862	-0.28885	-0.020348	0.094016	1.8222	0.66094	-0.4752	-0.17705	-0.14053	0.20146	0.15565	-0.10139	0.2723	-15.9807	0.021963	-0.90891	-0.0030965	0.12705	-0.24927	-0.10176	-0.41211	0.14081	0.42636	-0.21578	0.032679	0.60439	-0.13877	0.16056	-0.46799	-0.39201	0.0076532	0.039032	-0.31266	0.71326	-0.25732	0.70333	0.49333	0.071477	0.09664	-0.12258	0.83516	1.4129	0.75619	-0.22848	-0.012284
187	-0.35522	0.33858	0.40828	0.15736	1.1397	0.019664	0.09362	0.45032	0.40274	0.16962	-0.018132	0.081149	0.42641	-0.11064	-0.15826	0.06615	-0.0055237	-15.224	0.0035938	-0.62853	-0.20849	-0.19819	-0.027108	-0.045021	-0.16395	0.087915	-0.25507	-0.18476	-0.101	0.18562	-0.017088	0.18704	-0.081013	-0.38638	-0.29586	0.405	0.17548	-0.66775	-0.1558	0.17687	-0.50135	0.18711	-0.029654	0.073066	-0.038245	0.54754	0.60159	-0.17858	-0.41622
188	0.017586	-0.082731	0.21382	-0.23172	0.77	0.28799	0.89498	0.72557	0.2482	-0.31373	0.50441	-0.10952	0.36353	0.33908	0.60514	-0.3076	0.064431	-15.2047	0.089999	0.0599	-0.35793	-0.19303	0.019859	-0.28598	0.194	-0.19226	-0.31022	-0.2383	-0.046987	-0.2763	-0.021385	-0.16149	0.44401	-0.25537	-0.42974	0.051171	0.42797	0.13906	0.35097	-0.22297	-0.85624	-0.028322	0.09667	0.083733	-0.34127	0.81367	0.46109	-0.11095	-0.049321
189	-0.18141	0.77506	0.37022	-1.1362	1.2638	0.2317	0.50833	0.69794	-0.31587	-0.28104	-0.082192	0.282	-0.25054	0.35074	-0.25034	0.033353	0.29809	-15.2193	0.45915	0.088016	-0.070502	0.20724	-0.313	-0.092462	0.58174	-0.067905	-0.63665	0.046775	0.38844	-0.27567	-0.44547	0.011054	-0.37663	0.50839	0.36428	0.10669	0.31251	0.31152	-0.33674	0.11518	-1.1245	0.055692	-0.013146	-0.2225	-0.15997	-0.34913	0.025865	0.1094	-0.46264
190	-0.26425	-0.072055	-0.15561	-0.47831	1.6504	0.30877	0.32648	0.20808	1.7553	-0.47466	-0.1168	-0.32073	0.32977	-0.31854	0.30118	-0.16804	0.34401	-15.0876	0.09141	0.077826	0.087365	0.27577	0.074001	0.11132	0.082182	0.23745	-0.092612	0.54255	0.15726	-0.16939	-0.22309	-0.073447	-0.06334	-0.031476	0.22115	0.37375	0.38413	-0.1377	-0.16567	0.10931	-0.25012	-0.22792	-0.27212	0.27783	0.25887	0.20352	-0.14299	-0.62554	-0.16973
191	0.10696	0.3113	0.33593	-0.022596	1.3561	0.10921	0.23784	0.31641	0.74366	0.15135	0.80722	0.31132	0.42039	0.096737	-0.015646	-0.11997	0.24694	-15.6119	0.22218	0.48421	-0.13847	-0.2473	0.16151	-0.0076225	-0.027327	-0.18024	0.33631	1.1653	0.25703	0.048148	0.29097	0.17771	-0.18241	0.041139	0.78227	0.12582	-0.028912	-0.078377	0.12353	0.035538	0.42503	-0.31127	0.3146	0.3187	0.96834	0.62512	0.035884	-0.22858	0.086447
192	-0.30635	-0.10766	-0.22233	0.29451	1.3118	-0.2711	-0.22933	1.052	1.6614	-0.053947	0.82913	0.14188	-0.22256	0.48652	0.51091	-0.1257	0.42143	-15.5564	-0.0042765	0.24481	0.11979	-0.4362	-0.14865	-0.23609	-0.085274	0.24168	-0.35812	1.9477	0.26132	0.14826	0.16437	0.14487	-0.022331	0.36118	0.1319	-0.050726	0.38241	0.11764	0.12129	-0.17912	0.050404	0.51099	0.32148	-0.016805	-0.081039	-0.14579	-0.16722	-0.012113	-0.49132
193	-0.61318	-0.15202	-0.34447	0.19417	1.7941	0.0086774	-0.34203	-0.46026	0.046479	-0.22598	0.7246	0.60269	-0.18168	0.10378	0.018064	0.31186	-0.43281	-15.4792	0.26096	-0.044653	-0.61562	0.060203	0.17992	-0.2889	-0.18804	0.12296	0.65206	2.4941	0.2961	-0.0094898	-0.27427	-0.25385	0.19524	0.065384	-0.45779	0.21116	-0.26269	-0.080004	0.2519	0.31746	0.40901	0.15261	-0.48704	0.079529	-0.035745	-0.17738	-0.21335	0.3014	-0.4443
194	-1.5351	-0.46074	0.20773	0.22009	1.8538	0.12068	-0.00043235	0.19737	1.5722	0.69261	-0.39013	-0.16442	0.16088	0.25773	0.35062	-0.043016	0.1103	-15.3528	0.048217	-0.32353	0.33137	-0.14368	0.093881	-0.28911	-0.23607	0.071878	0.4405	1.3466	-0.12908	0.45765	-0.30896	0.012141	0.73347	-0.21975	-0.42711	-0.088808	-0.032219	-0.053501	0.079179	0.31889	0.055388	0.037686	0.1711	0.027432	0.046084	1.0179	0.16331	-0.1156	-0.10454
195	-0.3096	0.2595	0.039469	-0.20389	1.8956	0.061913	0.13009	0.55659	1.1423	0.26602	-0.37392	-0.026874	0.1074	0.18916	0.13296	-0.42507	0.41643	-15.4331	-0.17952	-0.17762	0.074604	-0.04697	0.35375	-0.032197	0.085557	-0.0067042	0.29872	1.5087	0.56831	0.27873	0.14092	-0.62837	0.56726	-0.38095	0.074648	0.0082819	0.038297	-0.014501	0.54365	0.35377	0.20735	0.15619	0.5074	0.66076	0.89674	0.72976	0.037086	-0.44992	-0.46449
196	0.52724	-0.14929	0.027202	-0.5009	0.71221	-0.38577	-0.47983	0.13878	0.63224	0.14544	0.64194	0.19269	0.049146	0.56187	-0.17794	-0.13277	-0.30682	-15.1477	0.31938	-0.093941	0.66153	-0.11417	0.39722	-0.096568	0.16346	0.11236	0.31952	0.92918	-0.36597	-0.3627	0.086979	0.11186	-0.25084	0.064237	0.37674	0.020166	0.20465	0.30756	0.2214	-0.62119	-0.082924	0.49871	0.14775	0.52475	0.056311	0.66885	-0.038356	0.060682	-0.518
197	0.17275	0.30132	0.3033	0.61915	1.1113	0.06	-0.46375	0.15045	-0.17006	0.17788	0.65668	0.4034	-0.24064	0.1363	0.39722	-0.019513	0.025085	-14.9974	-0.19122	0.3511	0.1424	0.29017	-0.15886	0.049611	0.32606	-0.21041	0.15044	0.9978	-0.047351	0.27316	0.24896	0.5133	0.35115	-0.18095	-0.15038	-0.033262	0.23749	-0.33644	0.17544	0.19537	0.0075811	-0.20113	-0.1931	-0.033982	0.10399	0.49333	0.51142	-0.015835	0.10383
198	-0.37118	-0.029823	0.07338	0.4044	0.79793	0.066527	0.59058	0.75239	-0.24074	0.45969	0.12562	0.013182	-0.021046	0.42459	0.7033	-0.72537	-0.3265	-14.9351	-0.33224	-0.34289	-0.37684	0.073782	0.22598	0.00030008	-0.21003	0.023082	-0.17728	0.80172	-0.22575	0.25183	0.052841	0.062936	-0.37891	0.12775	-0.20628	0.20394	0.15661	0.03861	-0.29591	-0.099506	0.50097	0.25654	-0.14753	0.19155	0.059259	-0.27466	0.15668	-0.28598	0.23657
199	0.16768	-0.46446	-0.43188	-0.342	1.3491	-0.30821	-0.0025773	0.23015	1.2428	-0.038296	0.18012	0.59318	0.39444	0.12134	-0.12766	0.45902	-0.036264	-14.6504	-0.30947	-0.37901	-0.19769	0.01564	0.12204	0.10311	0.12416	-0.085321	0.29676	0.68823	0.2966	0.57927	0.0081166	-0.22895	0.12122	-0.34075	0.24141	-0.03743	-0.14981	0.17015	0.26488	0.62846	0.65047	0.17084	-0.14056	0.26619	0.75567	-0.23251	-0.34776	-0.621	0.32678
200	-0.23726	0.31627	-0.10763	-0.13758	0.6005	-0.073566	-0.45673	0.64407	1.0937	-0.28006	-0.54155	0.43865	-0.039356	0.16303	0.43316	0.30897	-0.22546	-15.0201	0.25981	-0.32266	-0.35192	-0.0017223	0.31046	0.039438	0.03203	0.24795	-0.10128	0.22068	0.12106	-0.20455	0.45932	-0.064394	0.056725	-0.04862	0.18982	0.31508	0.0028106	0.24626	-0.36469	0.053418	0.49432	-0.44307	0.25008	-0.52304	0.41408	-0.26887	0.2193	-0.012059	0.045846
201	0.98611	0.50448	0.099048	0.095443	0.123	-0.16008	-0.0056447	-0.36587	-0.41303	1.0062	-1.2015	-0.18866	-0.18613	0.55279	0.93963	0.24142	0.0088487	0.1566	0.10966	0.16365	-0.46198	-0.35677	-0.01174	-0.72503	-0.26996	0.073936	0.5263	0.083205	0.27657	0.17773	-0.74954	0.0037889	0.37367	-0.74403	-1.5944	-0.17118	-0.9747	2.0514	0.034989	-0.27672	-0.16213	-0.12933	0.91539	0.46829	0.050003	2.4953	-0.48412	0.44624	0.060635
202	1.0439	0.075109	0.21399	0.040046	-0.096888	-0.34903	0.40867	-0.16233	-1.4421	0.60817	-1.1729	0.79216	-0.17445	0.21033	1.1279	0.023961	0.58668	0.23908	0.76956	0.0064764	-0.69202	0.2743	-0.18941	-0.26725	-0.38762	0.24579	0.28093	0.37378	-0.1548	0.95945	-0.37382	-0.027199	-0.38231	-0.22413	-0.80904	-0.27219	-1.1808	1.3809	-0.6844	-0.38642	-0.16716	-0.51071	1.0147	0.35857	0.078341	2.0599	-0.60535	0.33991	0.033077
203	0.85526	-0.070272	-0.030007	-0.92313	0.1849	-0.20208	0.44865	0.30273	1.3364	0.89517	-1.5367	0.17966	0.47632	0.047126	1.2008	0.32982	1.1328	0.26703	-0.29122	-0.3197	-0.35024	0.15155	0.57884	-0.098622	-0.63131	0.062533	0.0093709	-0.27894	-0.22723	-0.57806	-0.44886	-0.0054627	0.12215	-0.66886	-0.87835	-0.13976	-0.72072	1.9018	0.066435	0.13899	1.2932	-0.44311	0.78714	0.41448	0.20602	2.6483	-0.53062	-0.33181	0.2431
204	0.4886	-0.15138	0.45794	-0.97374	0.27509	-0.1	0.76756	0.49288	0.24838	1.4357	-2.3563	0.49094	0.51524	-0.065995	1.3402	0.090605	0.29744	0.30669	0.10743	-0.68253	0.25845	0.60612	0.14307	-0.092078	-0.36185	-0.27584	-0.083501	-0.12891	0.076969	-0.17773	-0.24492	0.042218	-0.75016	-0.84652	-0.34158	0.20705	-1.4091	1.5814	-0.14787	0.40724	-0.09335	-0.10856	0.75954	0.6069	0.14292	3.1537	-0.38959	-0.40151	0.46472
205	0.2407	0.20818	0.27362	-1.1633	0.1176	-0.076552	0.67743	0.82804	-0.25782	1.2165	-1.8779	-0.41733	0.16431	0.30685	0.85761	0.15367	0.54754	0.65202	0.33905	0.0018036	-0.34013	0.49575	0.067055	0.048824	-0.79565	-0.13384	-0.35074	0.012683	-0.20119	-0.0023815	-0.072571	-0.075974	-0.84246	-1.5563	-0.0042595	0.1182	-0.63959	1.8971	0.25949	-0.046616	0.050341	-0.50934	1.2871	0.30061	0.23927	3.2849	-0.55713	-0.085809	0.065126
206	0.80048	-0.13895	0.33231	-0.95723	0.52732	-0.19714	0.55639	0.19872	-0.64044	1.0729	-1.6495	-0.077731	0.22299	-0.29869	0.23116	-0.12074	0.64224	0.079699	0.76383	0.076572	-0.33107	-0.36783	-0.116	-0.25908	-0.30238	-0.21575	0.33362	-0.45808	0.55387	-0.57254	-0.1163	-0.47938	-1.0463	-0.37795	-0.27866	-0.21348	-0.71623	1.5605	0.19428	-0.48095	0.048435	-0.10042	1.145	0.27218	-0.26376	2.7703	-0.56715	0.24057	0.31117
207	0.8743	0.47662	0.43643	-0.8481	0.67633	0.30932	0.52583	0.027347	-0.074111	0.78538	-0.44599	0.068744	0.29643	-0.24568	1.204	0.33626	0.68051	-0.31778	0.28103	0.066468	-0.16001	0.80658	0.42531	0.15788	-0.83292	0.21956	-0.29307	-0.48348	0.16796	-0.46632	-0.47827	0.039665	-0.45032	-0.97248	0.016653	0.17299	-0.51734	1.0526	-0.12936	-0.10888	-0.09247	-0.36663	1.0193	0.33294	0.27681	2.8831	-0.091392	-0.47739	-0.17446
208	0.6406	-0.0045541	0.33835	-1.2063	0.073797	-0.82065	0.783	0.19378	1.5039	0.54555	-0.99124	0.82494	0.58341	0.11668	0.53785	0.92763	0.64942	-0.2294	0.58887	0.084239	0.1087	0.33097	0.17778	-0.21125	-0.16875	-0.41718	-0.067399	-0.89733	0.29781	0.17567	-0.46535	0.2596	-0.16942	-0.49711	-1.2924	0.21025	-0.5433	1.6356	-0.34308	-0.24223	0.72602	-0.0569	1.0091	0.51935	0.59509	2.5285	-0.52628	-0.96749	0.91271
209	1.0362	-0.40787	0.19009	-0.91362	0.059247	-0.25404	0.91797	0.068017	0.33097	1.1165	-1.3528	-0.82754	0.10396	-0.17417	0.64705	0.19781	0.42895	0.15984	0.46945	0.47661	-0.20834	0.30725	0.43384	-0.3209	-0.34627	0.30075	-0.072417	-0.38946	-0.16925	-0.0094509	-0.43583	0.16029	-0.33189	-0.68436	-0.54894	-0.086015	-0.98142	1.3212	0.26726	-0.12124	-0.18856	-0.32489	1.282	0.3502	0.37453	1.7149	-0.51298	-0.30257	-0.40058
210	1.1864	0.46994	-0.10454	-0.18385	-0.48474	0.13756	-0.34856	-0.59123	-0.39442	1.3114	-1.2953	-0.19766	0.16863	0.25641	1.1107	0.034962	0.87664	-0.24032	0.23772	-0.41947	-0.43086	0.11623	0.20802	-0.59469	-0.043941	0.40386	0.34521	-1.1059	0.21347	-0.099338	-0.2549	0.12403	-0.73812	0.090653	-1.0363	-0.29636	-0.71494	1.4027	-0.36703	-0.6019	0.046818	-1.1935	1.1663	0.79628	-0.024665	2.263	-0.4508	-0.33622	-0.23005
211	1.1222	0.87985	0.58331	-0.80899	0.51965	0.045604	0.42872	0.31621	0.27593	1.1075	-1.4675	-0.46665	0.54156	0.24055	0.63669	0.30582	0.80783	-0.44169	0.13965	0.2267	-0.69233	0.17098	0.41371	-0.48156	0.029725	-0.28456	0.34513	-0.35728	0.33051	-0.36318	-0.27529	0.22203	-0.32892	-0.48059	-0.8266	-0.052067	-0.14548	1.039	0.18	-0.15905	-0.14179	-1.2075	0.74222	0.50073	0.48458	2.7024	-0.64131	-0.44114	-0.54057
212	0.35272	0.47697	-0.12257	-0.021118	-0.21678	0.1043	0.62018	0.068716	-0.46071	1.0723	-1.9596	0.25915	0.18444	-0.046583	1.0623	0.73213	0.08949	-0.33163	0.43284	-0.27861	-0.4095	0.62279	-0.45186	-0.17843	-0.20068	-0.020708	-0.36935	-0.086302	0.25841	-0.18715	0.011379	-0.0072344	0.13666	-0.6644	-0.079755	-0.198	-0.81414	1.1939	0.073879	-0.63643	-0.1964	-0.34102	0.99212	0.43183	-0.54143	2.1383	-0.42184	0.1275	0.28517
213	-0.26046	-0.064756	0.72285	-0.41108	0.46552	-0.22906	0.22042	0.045564	0.54165	1.4407	-2.1008	0.94862	1.1745	-0.25183	0.22765	-0.13802	0.43628	-0.028673	0.2112	-0.25433	-0.3133	0.34958	0.21281	-0.19126	-0.93979	0.19509	0.054519	-0.75727	0.29908	0.32315	-0.0075397	0.016224	-0.37229	-0.9465	0.30344	-0.23981	-0.86515	1.2661	0.23096	-0.031915	0.13078	-1.0952	1.0894	0.15551	0.29818	3.5477	-1.0419	-0.7599	0.11926
214	0.79571	-0.12143	0.50691	-0.77424	0.0072726	-0.092239	0.43206	0.54062	0.43941	1.2546	-0.86396	0.90305	0.3214	-0.059945	0.31929	0.063707	0.50589	-0.29813	0.57879	-0.1308	0.63759	0.35047	-0.28305	-0.11389	-0.50084	-0.10507	0.090951	-0.80939	0.32069	0.13928	-0.13042	0.10204	0.48086	-0.66946	0.095741	-0.30318	-0.61355	1.5334	0.025832	-0.13011	-0.29764	-0.28853	1.8193	0.11159	0.93063	1.8952	-0.4567	-0.43628	0.24714
215	0.73218	0.011139	0.71034	-0.20666	0.12209	-0.25975	0.63807	0.62899	0.13123	0.75908	-0.90697	-0.32728	0.60814	-0.14857	0.13006	-0.074506	0.94789	0.015734	0.66295	-0.18539	0.35758	0.78042	0.44011	-0.25188	-0.33247	-0.20446	-0.55557	0.083289	-0.10835	-0.38876	-0.49249	-0.21226	-0.25163	-0.89313	-0.90782	-0.053558	-0.48112	1.4179	-0.65285	-0.097813	-0.22229	0.37153	1.1754	-0.09988	-0.19916	2.1419	-0.63307	-0.2384	-0.12047
216	0.85182	0.59517	0.58697	0.0094238	0.25872	-0.30293	0.056676	0.42761	-0.67464	1.0765	-0.85796	-0.064433	-0.25817	0.026806	0.68708	0.49044	0.84801	-0.048562	0.04784	-0.090985	-0.34038	0.0134	0.18156	-0.66477	-0.23374	-0.026087	-0.028305	-0.22414	0.3156	-0.32952	-0.67561	-0.55821	-0.30208	-0.56279	-0.18852	-0.10253	-0.74033	0.87262	-0.17345	-0.5415	0.59609	0.15926	0.96691	-0.30232	0.56736	2.0153	-0.35984	-0.23167	-0.54886
217	0.57638	-0.42855	0.0087791	-0.30055	-0.062874	0.030532	0.45491	-0.012564	-0.46873	1.0001	-1.1772	-0.32662	0.38408	0.16191	0.66052	0.12242	0.18559	0.20178	-0.032199	0.043451	0.29822	-0.0583	0.28964	-0.55887	-0.25386	-0.19924	-0.30814	-0.84831	0.44817	-0.18037	-0.5075	-0.37773	-0.55511	-0.35102	-0.9695	-0.21684	-0.88149	1.1446	0.24459	-0.087586	0.2451	0.60451	1.4518	0.047245	-0.44873	1.2955	-1.0035	0.16291	-0.61946
218	1.2613	0.26855	0.47759	-0.29469	-0.63962	-0.40648	0.61673	-0.11704	0.84153	0.72518	-0.80213	-0.26998	0.31232	0.34605	1.002	0.10773	0.81462	0.038942	-0.077954	-0.16157	-0.40983	0.65318	0.3334	-0.39229	-0.25509	0.18642	0.14901	-0.08122	0.39168	0.31236	-0.38103	-0.50919	-0.49046	-0.59927	-0.58736	-0.091084	-1.2257	0.79093	-0.35153	-0.37644	0.64673	0.013649	1.1319	0.76952	-0.47881	1.3982	-0.90666	-0.53383	0.18091
219	0.72662	-0.39363	0.041687	-0.43585	-0.93085	0.19066	-0.43642	-0.07102	0.31866	1.1777	-1.6614	-0.18344	-0.35345	0.31734	0.72509	0.098216	0.41451	0.07793	0.53184	0.20511	-0.63435	0.56001	0.15776	-0.32685	-0.28554	0.45803	-0.42775	-0.30222	0.79645	-0.066363	-0.61791	-0.12648	-0.018507	-0.84685	-0.75132	-0.047804	-0.58591	0.96506	-0.10526	-0.60392	0.44961	-0.58516	0.83564	0.0651	0.30726	1.6412	-0.5643	-0.5024	0.45793
220	1.035	0.41175	0.67659	-0.57246	0.4595	-0.50285	0.6019	0.42936	0.31881	1.0714	-2.4937	-0.27957	0.069253	0.16782	0.94556	0.21493	0.71902	-0.26188	0.14916	-0.30697	-0.4488	0.56436	0.47525	-0.59357	-0.44124	-0.44042	0.59646	0.24737	0.037499	-0.3665	-0.29497	0.013136	-0.34513	-0.84435	0.067531	-0.0038453	0.0091953	1.1173	-0.53158	-0.26176	0.4225	-0.53744	0.93391	0.37211	-0.047322	2.2528	-0.52892	-0.80404	0.12371
221	0.090186	0.33406	0.75859	-0.35594	-0.041359	-0.62142	0.89552	0.77371	-0.15824	1.1422	-2.4607	0.318	-0.19393	-0.33721	0.63669	0.24985	0.50364	-0.11515	-0.09258	-0.046965	-0.33588	0.54649	-0.065352	0.047139	-0.7961	-0.159	-0.48592	0.15522	0.029842	-0.18341	-0.11734	-0.49293	-0.65088	-0.71217	-0.10171	0.023131	-0.86115	1.5256	-0.20542	-0.3064	-0.26316	-0.23752	1.4428	-0.27785	-0.24794	3.6997	-0.049392	-0.4663	-0.027378
222	0.41213	0.56726	0.53171	0.065838	-0.033606	0.0094863	0.51316	-0.34095	-0.25121	1.3	-1.2678	-0.31012	0.28024	0.16064	0.83929	0.15498	0.44861	0.062979	0.40656	-0.53448	-0.19779	0.50598	0.1126	0.044814	0.25049	-0.13367	-0.28328	-0.94178	0.17892	0.083979	-0.030736	-0.22339	-0.70758	-0.36616	-0.37354	-0.22428	-0.95557	1.1907	0.11185	-0.18785	0.061677	-0.80371	0.5739	0.31686	-0.44237	2.8225	-0.0095228	0.01787	-0.37562
223	0.70282	0.31508	0.51285	0.60875	-0.61832	-0.078309	0.46245	0.57181	-0.60939	0.97953	-0.41508	0.25966	0.31172	0.23357	0.50682	0.12867	0.33883	0.18929	0.44878	-0.17301	0.055098	-0.18281	0.048113	-0.2933	-0.2203	-0.31718	-0.49106	-0.38185	0.12397	-0.14782	-0.044735	0.01855	-0.3742	-0.44544	0.29399	0.28538	-0.71013	0.26806	0.43602	0.061984	0.36446	-1.499	0.88069	0.25853	-0.0034203	3.032	-0.7339	0.59111	-0.59069
224	1.0768	0.56657	0.60593	-0.41523	-0.2285	-0.10077	-0.0060408	0.019205	0.80023	1.2441	-1.1831	0.42598	0.56563	0.19189	0.65352	0.50558	0.78722	-0.20044	0.18203	-0.17358	0.079386	-0.019877	0.56888	0.01922	-0.30348	-0.097268	0.30952	-0.37589	0.38713	0.77692	-0.4015	0.26727	-0.14506	-0.90524	-0.57138	0.34405	-0.27898	1.1512	-0.078897	-0.29927	0.59699	-0.55178	0.83683	0.69391	0.27911	2.3474	-0.75683	-0.82278	-0.25708
225	0.7428	-0.31311	0.72423	0.36875	0.57434	-0.054253	0.30996	0.38797	-0.094578	0.83027	-1.4127	0.67701	-0.11022	-0.081974	0.37814	0.36937	-0.10231	-0.13291	0.079798	0.02321	-1.0948	-0.17036	0.21475	-0.1292	-0.12894	-0.1891	-0.27564	-0.32613	0.3362	-0.143	-0.073647	-0.095752	0.35134	-0.71269	-0.40654	0.15521	-0.4601	0.85374	0.11615	-0.45133	-0.33646	-0.31785	0.87862	-0.25478	0.084775	1.9193	-0.34675	-0.30876	-0.45964
226	0.97457	-0.22313	0.29587	0.12727	0.14479	-0.20955	0.18314	0.56259	0.11278	0.54423	-1.7947	-0.18727	0.31539	0.089263	0.76876	0.15605	0.49557	0.22644	0.13482	0.46734	-0.010175	0.43802	-0.10355	-0.53792	-0.20866	-0.20488	-0.29988	-0.38938	0.35699	0.28331	-0.10677	-0.717	-0.050354	-0.96262	-0.72451	-0.074056	-0.54444	0.65191	0.24	-0.080661	-0.17578	-0.96861	0.82692	0.58905	0.29806	2.51	-0.50399	-0.0061351	-0.25529
227	0.90391	0.012797	0.25217	0.19901	-0.64307	0.20162	-0.74886	0.014727	-0.78677	1.0174	-1.4761	-0.79951	0.054516	0.34828	0.55619	0.50531	0.54453	-0.2229	0.37741	-0.14243	-0.59116	-0.22304	-0.090495	-0.92196	0.039962	0.42084	-0.02685	0.063479	0.52949	-0.78439	-0.81711	-0.4722	0.075294	-0.34191	-0.78001	-0.33198	-0.030205	0.86317	-0.28993	0.72405	0.82451	0.4732	0.74552	-0.0098315	-0.34697	2.3196	-0.17408	-0.051133	0.40919
228	1.3103	0.28326	0.258	0.11201	0.6098	-0.14189	-0.0090922	0.33763	-1.0283	0.65904	-1.7866	0.20088	0.15929	0.023757	1.2751	-0.22261	1.0266	-0.17402	0.45002	0.087952	-1.0982	0.51436	0.20042	-0.72778	-0.29199	0.52562	0.13663	-0.098084	0.19467	-0.050951	-0.74313	-0.23703	-0.56584	-0.31136	-0.86318	9.6e-05	-0.73761	0.88642	-0.29587	0.02248	0.56992	-0.080961	1.0443	0.25077	-0.23708	2.2375	-0.79175	0.13383	-0.39785
229	-0.0664	0.62533	0.54026	-0.30201	0.21316	-0.43927	0.0041734	0.36898	0.94848	1.016	-2.1025	0.92874	0.5274	0.074795	0.91936	0.23075	0.085884	-0.044209	0.15351	-0.48581	-0.34392	0.59488	0.15872	-0.45449	-0.025037	-0.14226	0.14614	-0.29521	0.60259	0.27236	-0.32338	-0.40879	0.57372	-0.40608	-0.91467	-0.023292	-0.4353	0.49994	-0.147	-0.65311	-0.22042	-0.48144	0.69314	0.72277	-0.070379	3.5226	-0.59675	-0.79239	-0.26849
230	0.27899	0.20916	0.63814	-0.54239	-0.25648	-0.83726	0.51611	0.60972	0.13155	1.5525	-0.77333	-0.025078	0.44496	-0.070454	0.39431	0.2375	0.68601	0.19127	0.57565	-0.83529	-0.45578	-0.025283	0.38844	-0.1759	-0.38499	-0.21093	-0.031052	-0.27902	-0.50974	-0.17624	-0.58139	0.0082552	-0.79742	-1.3871	-0.10304	0.23493	-0.28567	1.3359	-0.48914	-0.73939	-0.15509	0.25401	0.90145	0.28594	-0.18199	3.589	-0.34792	-0.49783	-0.46618
231	0.48411	0.8087	0.7559	-0.80842	-0.86215	-0.15296	0.18056	0.94602	-0.10474	0.97552	-0.35952	0.1468	-0.08687	-0.14913	0.10838	0.19726	0.21308	-0.023982	0.56055	-0.44487	-0.58329	0.058209	0.14135	-0.26838	-0.34806	-0.017138	-0.53529	-0.056312	-0.36546	-0.51686	-0.075979	-0.64433	-0.51096	-0.68873	0.07437	0.20003	-0.57351	1.1638	-0.36005	0.19786	0.46976	0.040601	0.64187	0.16899	0.4972	3.2382	-0.30488	-0.023222	-0.19193
232	1.0548	0.39781	0.46097	-0.384	-0.15462	-0.14137	0.077741	0.49167	-0.16694	0.45531	-0.58372	0.57474	0.44487	0.50557	1.0692	-0.27531	-0.46944	-0.042167	-0.27062	-0.14825	0.036356	0.011231	0.13705	-0.21723	-0.22911	0.064411	-0.35292	0.23715	0.37593	-0.12443	-0.40499	0.053174	-0.63823	-0.37074	-0.48794	0.34089	-0.17402	0.65051	-0.27273	-0.099853	0.59415	-0.39944	0.83582	0.28866	0.36942	2.3256	-0.31498	-0.097676	-0.21132
233	1.109	-0.15479	0.57169	-0.68328	-0.35825	-0.40965	0.69288	-0.0031454	-0.0757	0.95443	-0.63239	-0.34977	-0.44531	0.25523	0.58712	0.023114	0.061964	-0.30206	-0.11585	0.36069	-0.037317	0.3331	0.010771	-0.087092	-0.5183	0.014907	0.043443	-0.039259	0.49241	-0.8806	-0.18656	-0.13533	-0.92359	-0.61461	-0.345	-0.1092	-0.45374	0.60879	0.10082	0.31045	0.34551	0.13226	1.0694	0.62866	-0.53869	2.1694	-0.41093	-0.37824	-0.38835
234	0.88223	-0.21126	0.37457	0.30728	-0.35951	-0.28143	-0.2882	0.40777	0.63574	0.62903	-0.87976	0.6854	0.25488	0.1165	0.56751	-0.18148	0.14951	0.19528	0.24469	-0.24224	-0.21237	0.33121	0.44161	-0.59922	-0.10339	-0.14487	-0.46685	0.21025	0.41336	0.31817	-0.19731	0.30846	-0.12013	-0.24471	-0.51857	-0.22604	-0.25069	0.4938	-0.48468	-0.065235	0.61158	-0.10291	1.2252	0.91445	0.47824	2.2732	-0.21258	-0.89514	-0.51364
235	0.71496	0.61334	0.24942	-0.1926	-0.048289	-0.15309	-0.4494	0.33079	-0.49637	1.0033	-1.6269	1.0039	0.46246	0.077412	0.57657	-0.041344	0.51235	-0.4929	0.58474	-0.65213	0.16567	0.51453	-0.01037	-0.50672	-0.39209	-0.0085534	-0.032318	0.083721	0.58769	-0.23759	-0.36905	-0.03578	0.37569	-0.5911	0.24387	-0.05577	-0.18394	0.73489	-0.36665	-0.19225	0.47432	-0.42278	1.2898	0.43888	0.39245	1.7533	-0.74581	-0.36955	-0.31371
236	1.0935	-0.13421	0.062542	-0.4188	0.82492	0.13186	-0.12613	0.41313	-0.25812	1.1227	-0.9951	0.81746	0.37268	0.37049	0.63809	0.43867	0.66264	-0.027968	-0.12994	-0.35299	-0.79162	0.015983	0.503	-0.66858	-0.29311	0.3963	-0.28922	-0.41124	0.5698	-0.58109	-0.75905	-0.015881	0.29593	-0.87529	-1.0405	-0.30026	-0.63857	0.76226	-0.27395	-0.22678	0.42033	-0.93454	1.2639	-0.27508	0.33237	2.2499	-0.099036	0.062953	-0.19527
237	1.189	0.19627	0.11546	-0.45074	-0.16268	0.36376	-0.0072154	-0.18088	-0.15448	0.18238	-0.79773	0.5783	0.21959	0.2266	0.99284	0.47271	0.41725	0.081311	0.41561	-0.34339	-0.24591	0.44696	1.0084	-0.44447	-0.60095	0.10116	0.42442	-0.17918	0.11598	-0.6138	-0.66991	-0.37142	-0.30757	-0.22729	-0.67371	-0.13714	-0.71437	0.46939	-0.10812	-0.62473	-0.3496	-0.17131	0.83538	0.15997	0.050021	1.7646	-0.62701	-0.58868	-0.4605
238	-0.035038	0.37819	0.38557	0.058152	-0.17963	-0.33845	0.34618	0.94492	-0.41682	1.3551	-2.0008	0.30263	0.074986	-0.041303	0.96476	-0.077469	1.0114	0.0030428	0.12389	-0.10635	-0.13004	0.47541	0.23769	-0.071466	-0.38937	0.31638	-0.077117	0.14789	0.519	-0.62614	-0.23676	-0.435	-0.17999	-1.5688	-0.65188	0.040753	-0.092737	0.93756	-0.37415	-0.061492	-0.10375	-0.91896	1.0117	0.43432	-0.42697	3.0909	-0.57276	-0.032329	0.40787
239	0.23747	-0.14644	0.78104	0.19874	0.21148	0.060693	0.64613	0.44149	0.60596	1.3863	-0.4865	0.11396	0.33611	0.18113	0.8608	-0.28033	-0.039717	0.20194	0.25389	-0.36153	0.58034	0.10698	-0.052117	-0.012002	-0.10786	0.35581	-0.18895	-0.34088	0.14086	0.55354	-0.30864	-0.57094	0.094914	-0.48957	-0.30689	0.13936	-0.45986	0.70649	-0.43379	0.38109	-0.20713	-0.98679	1.18	0.31286	-0.034393	3.147	-0.83475	-0.24398	0.19308
240	0.63987	0.22283	0.17509	-0.62633	0.56273	-0.21218	0.27605	0.90259	0.41851	0.62959	-0.43769	-0.1903	0.0021064	0.1921	1.215	-0.20019	0.3555	0.23725	0.28111	-0.47902	-0.13927	0.38902	-0.11453	-0.095368	-0.20149	0.21367	-0.93131	0.12887	0.46128	-0.059744	-0.61653	0.38705	0.4379	-0.069044	-0.010945	-0.32245	-0.55171	0.55027	-0.12912	0.095152	-0.27679	-0.43113	1.0641	0.14294	0.24864	3.0068	-0.57105	-0.79828	0.30659
241	1.4205	0.10998	0.16359	-0.28053	0.22966	-0.46408	0.37946	0.53847	-0.21376	1.1859	-0.53749	0.72422	-0.0039007	-0.10012	-0.21887	-0.12054	0.19717	0.16264	0.52383	-0.61389	0.075228	0.95116	0.43252	0.053742	0.1209	-0.21323	-0.19703	-0.15608	0.31925	0.24891	0.026369	0.27557	0.41407	-0.45715	-0.61593	0.057919	-0.40755	0.71386	-0.55088	0.018887	0.35705	-0.3647	1.2675	0.26314	0.67092	2.3664	-0.22934	-0.17441	-0.019376
242	0.96486	0.6523	-0.07105	-0.23698	0.31762	-0.34792	0.46518	0.47445	-0.49415	0.63954	-0.10981	-0.38177	-0.017231	0.31165	0.79475	0.24124	0.31785	-0.28236	-0.040975	-0.28888	0.18739	0.27414	0.55952	-0.47773	-0.2936	0.2496	-0.34038	-0.84814	0.5999	-0.1839	-0.11078	-0.71819	0.32216	-0.26174	-0.1955	-0.43998	-0.60332	0.17399	0.16717	0.17861	-0.39907	-1.2038	1.2815	0.53071	0.012144	2.1249	-0.77843	-0.46523	-0.57421
243	0.66039	0.83013	0.017663	-0.41603	-0.17846	-0.66547	-0.24793	0.67081	-0.7393	0.30525	-0.18386	0.64908	0.27861	0.066657	0.4221	0.55123	0.90436	-0.12906	0.4025	-0.30338	-0.37634	0.20138	-0.39849	0.0012361	-0.44506	0.37411	-0.11309	0.14581	0.1818	0.25498	-0.029945	-0.29129	-1.1262	-0.58503	-0.90583	0.068349	-0.47621	0.3657	-0.35094	0.039403	0.079156	-0.41333	0.97437	-0.012903	-0.11293	2.1746	-0.22009	0.013669	-0.60431
244	0.65686	0.21148	-0.073717	0.033438	0.40732	0.30195	-0.39169	0.52399	0.28504	0.55726	-1.9722	0.27004	-0.074426	0.12075	0.27323	-0.18073	0.35766	-0.16162	-0.16898	0.14114	-0.86981	-0.03731	0.16621	-0.18753	-0.21125	0.058512	-0.5362	-0.53273	-0.039166	-0.13389	-0.16601	-0.22133	-0.10124	-0.25651	-0.94877	-0.25332	-0.54412	0.27534	-0.10494	-0.29025	-0.40953	-0.73544	1.1707	0.28238	0.034092	1.4602	-0.66008	0.2872	-0.46983
245	1.1663	0.33009	0.28316	-0.30651	0.06655	-0.49145	0.33876	0.20871	0.91826	1.0737	-0.91154	0.67797	0.27312	0.2319	0.3644	0.47573	1.1152	-0.16768	0.45262	-0.26026	-0.15821	0.26301	0.59256	-0.13557	-0.4614	-0.32726	0.060209	-0.074668	0.43643	0.021198	-0.25351	0.061649	0.14941	-0.69438	-0.24235	-0.18237	-0.79306	-0.044923	0.12693	-0.086515	-0.0064478	0.32007	0.96569	0.41085	0.38927	1.6802	-0.51463	-0.97652	-0.6818
246	-0.042171	0.33042	0.25332	-0.23439	-0.42442	0.041401	0.31012	1.2644	0.34595	1.6019	-1.3533	-0.15577	-0.15595	0.26636	0.19442	-0.15659	0.092306	0.17431	0.34462	-0.58067	-0.60556	0.81246	0.070959	-0.44947	-0.92663	0.19916	-0.10463	-0.47587	0.40044	0.032495	-0.49489	-0.52464	-0.46405	-1.0504	0.14886	-0.30435	-0.60625	0.43757	0.034149	-0.40998	-0.33203	-1.2071	0.95124	-0.23268	0.48719	2.6105	-0.70586	-0.56523	-0.2767
247	0.10028	-0.25247	0.36457	-0.5228	0.47229	-0.11392	0.63854	0.20366	0.2559	1.3934	-1.0798	0.085924	0.70294	-0.1803	0.53188	0.53893	0.070724	0.64466	0.16106	-0.50922	-0.23678	0.51106	0.038343	-0.15776	-0.67893	-0.052107	-0.26243	0.10259	0.31113	0.053947	0.17998	-0.2503	-0.1587	-0.80281	-0.41495	-0.46575	-0.6705	0.28568	-0.30534	-0.078246	-0.54777	-0.22689	0.97761	0.65703	-0.43496	3.6734	-0.54755	-0.37394	0.17521
248	0.60369	-0.052522	0.17024	-0.67911	-0.19392	-0.49493	0.42806	0.035834	-0.29764	1.1595	-1.5632	-0.039067	-0.38466	-0.13058	0.49953	0.39922	0.32931	0.34321	-0.11427	-0.24672	-0.42842	-0.1958	0.60711	-0.093296	-0.20134	0.10349	-0.036754	-0.0094094	0.043805	-0.0094248	-0.66462	0.60216	-0.6567	-0.58459	-0.33474	-0.39583	-0.33506	-0.040437	-0.47149	0.12244	0.46422	-1.3601	1.1454	0.23458	0.28443	2.8949	-0.18267	-0.99442	0.25793
249	0.85593	0.17555	0.44983	-1.3089	0.075982	0.18428	0.38669	0.53929	0.52491	1.431	-1.0173	0.56052	0.11166	0.11075	0.19419	0.038968	0.19554	-0.04641	0.39721	0.069774	-0.30918	0.10892	-0.079965	0.091251	-0.68192	-0.15188	-0.63463	-0.70706	0.094625	0.0037497	-0.2224	0.10376	-0.18918	-0.11419	-0.68004	-0.030618	-0.21496	0.81597	-0.073265	-0.2429	-0.10745	-0.48154	1.2007	0.64392	0.69878	2.9799	-0.55598	-0.6472	0.23745
250	0.89346	-0.31642	0.30164	-0.063426	0.89486	-0.46618	0.55283	0.019086	0.72495	0.72758	-0.77219	1.2341	0.24982	0.043412	0.48969	0.47381	-0.049234	0.24373	0.4091	-0.52667	-0.72441	0.50209	0.20346	-0.30387	-0.40466	0.22421	-0.4771	-0.63628	0.096961	-0.036379	-0.36062	0.16816	0.38476	-0.3839	0.111	-0.15872	-0.36164	0.028054	0.30696	-0.00046115	-0.080548	-0.19991	1.1449	0.68391	0.49428	2.3953	-0.038989	-0.79019	-0.52772
251	0.80214	-0.14935	0.20686	-0.20218	-0.37578	0.045962	0.38313	0.72704	-0.067259	1.0531	0.23048	0.38955	0.4722	-0.129	0.32688	0.070297	-0.032924	0.019965	0.075192	-0.23605	-0.087444	-0.094639	0.304	-0.10161	-0.48464	-0.3455	-0.41717	-0.20086	0.5159	0.065509	-0.25574	0.32575	1.0557	-0.26054	0.078081	-0.14659	-0.57069	0.14623	-0.1733	0.55141	0.41554	0.61163	1.3222	0.40878	-0.35114	2.4908	-0.35546	-0.28613	-0.41177
252	1.2317	-0.046861	0.098539	0.023057	0.28346	-0.067624	0.31086	0.63226	0.35802	0.89863	-0.8983	0.084836	0.059725	0.068617	0.74116	0.21403	-0.28369	0.18446	0.83062	0.17135	0.001635	-0.23052	0.25614	0.13188	-0.34112	-0.074699	-0.052366	-0.34782	0.23196	-0.6592	-0.5326	-0.066714	0.15212	-0.73028	-0.87278	-0.14488	-0.73702	0.40835	-0.078855	-0.11776	0.90661	-0.50963	1.3785	0.072114	-0.53219	2.262	-0.39382	-0.61215	0.032001
253	0.57569	0.14031	0.13915	-0.85189	-0.71056	0.28217	0.17693	-0.5628	-0.17115	0.70255	-0.91531	-0.23747	0.2455	-0.077851	0.86061	0.11176	0.88118	-0.079378	-0.11522	-0.27985	-0.72013	0.44384	0.13206	-0.18827	-0.87016	0.19798	0.7763	-0.1633	0.45019	-0.68018	-0.54625	-0.12195	-0.76172	-0.35563	-0.79426	-0.29186	-0.11403	0.068444	0.088086	0.19455	0.47955	0.27674	0.76698	0.41766	-0.55576	2.3975	-0.78427	-0.46269	-0.20934
254	0.16857	-0.20229	0.035104	-0.62165	-0.70877	0.12282	0.16306	0.8046	0.70645	0.56537	-1.1136	0.667	0.09306	-0.14891	1.1933	0.25077	0.45828	0.043889	0.38527	0.021275	-0.55972	-0.031738	0.33878	-0.11531	-1.1541	0.29531	-0.026793	0.2017	-0.030516	-0.24381	-0.37858	-0.15421	-0.7119	-0.98303	0.055843	0.048052	-0.27857	-0.23572	-0.3397	0.38246	0.19702	-0.73322	0.93771	0.65869	0.46584	2.8394	-0.60538	-0.61934	0.40704
255	0.48881	-0.1732	0.36569	0.02329	-0.75232	-0.048533	0.83619	0.64096	0.67715	1.5078	-0.59437	0.53718	0.26305	-0.06034	0.59792	0.46136	0.57677	0.16541	0.097677	-0.49535	-0.69741	0.28452	-0.103	-0.067409	-0.7039	-0.18636	-0.17068	-0.22354	-0.29004	0.57622	-0.20503	-0.29426	-0.48987	-0.45347	-0.65197	0.097628	-0.68301	0.65511	-0.11395	-0.65081	0.53153	-0.063012	0.96787	-0.32843	0.464	3.2764	-0.26539	-0.97776	-0.3129
256	0.48333	0.77479	0.6172	-0.62507	-0.14305	-9.61e-05	0.67165	0.018807	0.55709	1.1569	-0.79775	0.3098	0.43915	0.12322	0.0041599	0.37719	-0.059775	-0.064716	0.41302	-0.36839	-0.11558	0.22837	0.29351	0.093224	-0.61466	-0.047144	-0.33263	0.046272	-0.057279	0.056225	0.042483	-0.10345	-0.32123	-0.55283	0.27714	0.2024	-0.54867	0.10392	0.73519	-0.38532	-0.25638	-0.85882	0.65407	0.4545	0.75183	2.4289	-0.26456	-0.49702	0.014407
257	0.80661	-0.27534	0.22597	-0.11081	-0.79126	-0.029724	0.41326	0.38159	-0.38409	0.83645	0.12043	-0.52299	-0.11472	0.39553	0.64658	0.47797	-0.067682	-0.010362	-0.072152	0.20068	0.1923	0.063597	-0.080656	-0.055125	-0.24603	-0.47432	-0.52362	0.1822	0.56757	-0.76683	-0.35209	0.077954	-0.30779	-0.096336	0.54419	-0.15304	-0.48284	0.45306	0.25749	-0.05007	0.18106	-0.92436	1.2311	0.059253	0.63713	2.4908	-0.68809	-0.65711	-0.24882
258	0.92413	0.26871	0.25577	-0.39753	-0.78664	-0.069714	-0.156	0.30246	-0.39214	0.95466	-0.53749	0.0020186	-0.39431	0.014334	0.49815	0.26279	-0.10798	-0.17148	0.043029	0.054163	-0.44976	0.65609	0.26554	-0.29988	0.084519	0.030611	-0.51163	-0.20886	0.27906	-0.072731	0.046623	-0.30456	-0.33694	-0.29041	-0.13529	-0.19708	-0.091617	-0.014491	-0.6583	-0.0032904	-0.54048	-1.0219	0.90287	-0.011627	0.20223	1.3525	-0.016879	-0.0071202	-0.29666
259	0.77611	0.37324	0.34294	0.037462	0.53493	-0.23649	0.57107	1.0216	-0.1999	1.0184	-0.95593	-0.045101	0.21059	0.035162	0.028213	0.066266	0.57909	0.08585	0.34381	0.3728	-0.34002	0.14903	0.014377	0.2115	-0.45441	0.16841	-0.72666	-0.049798	0.79821	-0.55035	-0.38826	0.39113	0.52274	-0.43103	-0.65558	-0.11385	-0.46418	-0.068233	-0.073488	0.02424	-0.45761	-0.52268	0.80792	0.52456	-0.3674	1.9113	-0.31197	-0.20358	-0.033517
260	0.9253	0.65411	0.57203	-0.69809	0.83005	0.23271	0.20576	0.75335	1.6237	1.0831	-0.014738	1.1423	0.56725	0.10559	1.0305	0.48165	0.50942	0.25372	0.27783	0.070019	-0.4779	0.32625	0.72305	-0.22829	-0.47038	0.0021099	-0.44809	0.069412	0.23529	0.25486	-0.67132	0.09718	-0.21395	-0.69427	0.055865	-0.069247	-0.2798	0.67812	0.052821	-0.10456	-0.43095	-0.62853	1.0332	0.71642	0.28845	1.6897	-0.40618	-1.0295	0.73917
261	0.98084	0.29448	-0.22947	-0.27936	0.97777	-0.01139	-0.55816	-0.15916	0.048922	0.98523	-0.95403	0.74261	0.79445	-0.38476	0.67048	0.20394	-0.078332	-0.20438	0.0057051	-0.053284	-0.51853	0.5904	0.27502	-0.30439	-0.55648	-0.1208	0.25988	0.14073	0.86231	-0.13373	-0.36313	0.10001	-0.15994	-0.56052	-0.70329	-0.63484	-0.15266	-0.59219	-0.28784	-0.0065418	-0.60377	-1.108	0.84756	0.102	0.17002	1.8054	-0.30446	-0.41499	-0.56976
262	0.57441	0.43296	0.26196	-0.095434	-0.4249	-0.56961	-0.041534	-0.15235	0.1046	0.637	-1.6035	-0.014752	-0.098114	-0.057358	0.71034	-0.54926	0.52991	0.10635	-0.12432	0.24978	-0.016742	0.41454	0.43149	-0.32202	-0.2089	0.23366	0.35549	0.22126	0.27102	-0.31566	-0.33997	-0.4175	0.62822	-0.63512	-0.68448	0.051819	-0.72308	-0.26193	0.12039	-0.39252	-0.25794	0.01208	0.76153	0.34644	0.31547	1.374	-0.14314	-0.4761	0.014699
263	-0.060328	0.42311	0.39966	-0.95636	-0.075118	-0.19894	0.20972	-0.056889	-0.14777	1.4594	-1.7051	-0.931	0.03534	-0.4028	0.49872	-0.35249	-0.019857	0.3489	0.38013	-0.10009	-0.19981	0.52042	0.39343	-0.42697	-0.24071	0.3818	0.012334	-0.049396	0.35901	-0.82818	0.017826	-0.71681	-0.62447	-0.99852	-0.57527	-0.14132	-0.076291	0.72093	-0.31338	-0.044583	-0.31086	-0.95591	0.99846	0.57194	0.12638	2.3534	-0.2468	-0.3769	0.13053
264	0.27082	0.50511	0.24921	-0.011176	-0.38469	0.066498	0.90414	0.67663	-0.45613	1.2456	-0.11599	-0.70926	0.6988	-0.030388	0.29505	0.5611	0.34133	-0.21648	0.022409	-0.49026	0.17975	0.53936	-0.2173	-0.27112	-0.47907	0.1057	-0.21477	-0.39184	0.31344	-0.43226	-0.023719	-0.48915	0.080502	-0.50809	0.050517	-0.091032	-0.33034	0.48216	-0.25164	-0.11644	-0.54292	-1.2026	1.1611	0.14898	0.19766	2.7985	-0.040618	0.14112	0.30878
265	0.90733	0.15075	0.065935	-0.71981	0.19077	-0.36266	0.18823	0.41291	1.4468	0.81475	-0.45209	1.1175	0.50815	0.28849	0.64621	0.044956	0.099461	0.1198	0.17251	-0.17014	-0.6765	0.11713	-0.061809	-0.15683	-0.04908	-0.29965	0.22612	-0.65379	0.39091	-0.10116	0.20771	0.01812	-0.1484	-0.24183	0.64082	-0.12994	-0.03177	-0.2918	0.20163	-0.36977	0.44929	0.19173	0.60629	0.62381	0.071231	2.0152	-0.27662	-1.0034	-0.037016
266	0.54402	0.39643	-0.17839	-0.25376	0.45587	-0.49198	0.22059	-0.051674	1.2499	0.57876	-0.98079	0.60479	0.14187	0.21749	0.4937	0.10695	0.27061	-0.061293	0.49226	0.022836	-0.93997	0.069028	-0.080197	-0.24534	-0.0052257	0.063003	-0.48401	-0.12917	0.24245	-0.40465	-0.14849	0.31404	-0.40629	-0.17381	-0.20135	-0.12492	0.22883	0.1646	-0.27341	0.31926	0.80824	-0.60481	0.69925	0.16645	-0.077057	1.8902	-0.27117	-0.82518	-0.18768
267	0.56486	0.19089	0.48597	-0.29605	0.17063	-0.053428	0.086768	-0.092476	0.14552	1.0679	-0.6807	0.033796	0.10626	-0.11733	0.24822	0.45215	0.36612	-0.07512	-0.082094	0.062286	0.22808	0.21387	0.083629	-0.25856	0.070421	-0.2662	-0.13452	-0.42724	0.1058	0.0042444	0.029218	-0.24967	-0.12527	-0.16644	0.33957	-0.087564	-0.30607	0.23753	0.35053	0.098899	0.28919	-0.11885	0.63248	0.55218	0.062012	1.4191	-0.083577	-0.44246	-0.24145
268	0.52699	-0.028245	-0.14023	-0.19418	0.27232	-0.12694	0.094834	-0.13436	-0.89172	0.74096	-1.3268	0.90606	0.45811	-0.24822	0.70002	0.35155	0.12349	-0.13723	0.14029	0.44145	-0.12675	0.053035	0.45955	0.013927	-0.16021	0.2175	0.015824	0.15568	0.31565	-0.31633	-0.62573	0.20168	0.14633	-0.69531	-0.059867	-0.37048	-0.00021779	0.64192	-0.34626	0.010936	0.094836	-0.78236	0.91238	-0.36151	-0.47031	2.2524	-0.24597	-0.34104	0.68802
269	0.49442	0.88006	-0.15288	-0.58859	-0.29258	0.26927	0.31505	0.95243	-0.076418	0.44211	-0.99034	0.11935	0.13845	0.23934	0.2508	0.10513	0.29007	0.44595	0.8632	0.30591	-0.66015	0.11952	0.20714	-0.35723	-0.018129	0.16965	-0.68813	-0.03095	0.47735	-0.43859	-0.733	-0.12658	-0.45147	-0.22467	-0.71571	-0.27215	-0.18265	-0.0042856	-0.037409	0.11656	0.25349	-0.44986	0.81049	-0.45348	0.068533	1.4554	-0.27157	-0.5229	0.22299
270	0.68962	-0.12479	-0.28593	-0.05711	0.91458	0.13938	0.068362	0.15696	0.73723	0.96159	-1.4157	0.40091	0.64024	0.094637	0.52733	-0.40327	0.71602	0.46627	-0.16569	-0.30695	-0.75366	0.20069	-0.033306	-0.33153	-0.2591	0.45911	0.394	-0.035329	0.29095	0.090916	-0.45374	4.8497	0.72147	-0.045226	-0.71252	-0.55502	-0.47006	-0.33903	-0.10929	0.0083367	-0.13651	-0.41365	0.96407	0.096359	0.092701	2.3307	-0.31457	-1.0858	0.33093
271	0.17498	0.51135	0.11717	-0.24943	0.09988	0.35368	-0.0085778	0.12447	0.76088	0.97845	-1.1905	0.40322	0.6895	0.021756	0.318	0.18502	0.5075	0.17279	0.28351	-0.10259	-0.086671	0.54847	0.48112	-0.50716	-0.19971	0.55208	0.17036	-0.13441	-0.18462	-0.16035	-0.30853	7.1483	-0.25315	-0.37794	-0.37548	-0.32578	-0.63804	0.070307	-0.19889	0.05909	0.65837	-0.43581	0.94402	-0.17307	-0.39206	2.5045	-0.42226	-0.5921	0.069954
272	0.094982	0.21073	0.61333	-1.0079	-0.20061	-0.20038	0.27312	1.3176	0.23755	0.9451	-0.75862	0.685	0.40626	0.21265	0.034597	-0.065181	0.13689	0.45843	0.35871	-0.61573	-0.55415	0.046501	-0.094414	-0.041881	-0.43664	-0.13665	0.087618	-0.30449	0.75287	-0.21899	-1.0928	5.1377	-0.73273	-0.90643	0.20853	-0.30354	-0.18124	-0.20305	-0.21102	-0.59104	-0.17486	-0.64147	1.1943	0.44264	0.28738	2.2146	-0.17096	-0.46141	-0.57024
273	0.33276	0.29511	0.19555	0.10262	-0.23404	0.037761	0.56947	-0.0312	0.62633	0.31094	-0.20838	-0.28299	0.57936	-0.067202	0.84455	0.020153	0.68632	0.16017	-0.16727	-0.047612	-0.53653	0.6636	-0.4635	-0.037449	-0.32791	-0.15163	-0.45227	-0.65514	0.77903	-0.40756	-0.5181	4.0871	-0.66916	-0.64324	-0.12183	-0.26014	-0.29538	-0.26081	0.39993	-0.7542	-0.54281	-1.2502	0.99305	0.43048	-0.070363	2.2399	-0.30604	-0.69235	0.69911
274	0.80839	0.53051	0.056856	-0.77921	-0.042007	-0.4165	0.3551	1.0633	0.27743	1.0021	-0.5533	0.60435	0.26183	0.54043	0.42956	0.2227	0.44257	0.38618	0.077285	0.22502	-0.85694	0.26712	0.10523	-0.48422	-0.034175	-0.14803	-1.0925	-0.31474	0.33337	-0.47656	-0.030207	7.2675	-0.21637	-0.28171	0.74765	-0.186	-0.13834	-0.11768	0.081742	-0.10285	-0.99052	-0.80425	1.3992	0.11303	-0.30286	2.4175	-0.037017	-0.61088	-0.56213
275	0.59166	0.40165	0.51673	0.31099	0.063962	-0.1122	0.47477	0.16106	1.7566	1.0721	-0.90098	1.5278	0.67435	-0.11682	0.54041	0.18256	0.00029559	0.27131	0.35773	0.44059	-0.066683	0.22692	-0.041596	-0.49455	-0.6611	0.063501	0.04349	0.019574	0.70259	0.011033	-0.69248	6.1192	0.4062	-0.47304	-0.33143	-0.23283	-0.033183	-0.33882	-0.074146	0.11837	0.068296	-1.4816	1.1368	0.36205	0.0054936	2.3058	-0.42135	-0.34551	0.072715
276	0.61142	-0.25787	0.18107	-0.61743	-0.66197	0.086025	0.22461	0.79443	1.1552	0.22297	-0.41495	0.7365	0.44209	-0.12746	-0.18866	0.25565	0.11532	-0.3277	0.092736	0.11563	-0.94942	0.34815	0.45738	0.045208	-0.31872	0.27398	-0.505	-0.083884	0.0038833	-0.39954	0.05792	4.2851	0.75845	0.50877	-0.12264	-0.10976	-0.25213	0.16139	-0.14653	0.16606	0.64773	-0.41028	0.55984	0.99077	0.27317	1.4068	-0.37491	-0.87553	-0.083138
277	0.47271	0.49817	0.24863	-0.68478	-0.27595	0.074772	0.36634	0.026228	0.56231	0.14419	-1.275	1.2409	0.59085	-0.046554	0.1024	-0.16354	0.36236	0.15999	0.14768	0.17832	-0.36088	0.053246	-0.017929	0.13713	-0.31747	-0.19949	-0.42111	-0.080019	0.60043	-0.062597	-0.42258	3.6684	0.06352	-0.2567	-0.40935	0.041468	-0.1657	-0.11151	-0.11349	0.26741	1.2352	-0.75592	0.71892	-0.57005	0.97004	1.2127	-0.21006	-0.55393	-0.22083
278	0.96853	0.17295	0.15284	-0.23683	-0.36389	-0.22196	0.10616	-0.43723	-0.52347	0.29472	-0.194	0.87414	0.6689	0.55141	0.70276	0.065144	-0.17795	0.17934	0.33454	0.54889	-0.63543	0.13918	0.32808	-0.51461	-0.20269	-0.72835	0.29907	-0.44231	0.31465	-0.18639	-0.35868	2.7652	0.28187	0.019512	-0.095013	-0.47837	-0.31714	-0.22229	-0.082228	0.31544	0.31963	-0.45118	0.79826	-0.32559	-0.44617	2.2537	-0.1581	-0.35112	-0.051053
279	0.42918	0.39133	0.16125	-0.81044	0.0827	-0.083209	-0.36935	0.30412	-0.21654	0.09952	-0.60566	0.22529	0.41083	-0.15098	0.40019	-0.23892	-0.1212	-0.036802	-0.34877	0.10836	-0.46326	-0.049876	0.45473	-0.69139	-0.53671	0.25856	0.35258	-0.27202	0.87462	-0.98016	-0.094882	2.1051	-1.0471	-0.29665	-0.44286	-0.13069	-0.48304	-0.19231	-0.1356	0.062076	0.68055	-0.30116	0.82607	-0.15952	-0.076268	1.4651	-0.24706	-0.32508	-0.50819
280	-0.41952	0.14372	0.45199	-0.30631	0.22512	-0.047888	0.10038	0.35962	1.3831	0.48015	-1.7414	1.3946	1.0811	-0.40303	0.68029	0.23521	0.54928	-0.0048231	0.56722	-0.1686	-0.37748	0.091657	0.20733	-0.34547	-0.64321	0.21685	-0.23432	-0.20942	0.64048	0.48584	-0.30393	1.9891	-0.048278	-0.60919	-0.58668	-0.048599	-0.61344	-0.11738	-0.081183	0.011329	0.64932	-0.91295	1.1295	0.73824	0.15619	3.2286	-0.093829	-0.3113	-0.32622
281	-0.30885	0.23362	0.42558	-0.37748	-0.62126	-0.12885	0.40583	0.3203	0.70921	0.65095	-0.23125	0.83199	0.38255	-0.38644	-0.18881	0.11384	-0.062115	0.29127	0.34227	0.26251	-0.46961	0.10136	0.080853	0.021968	0.099038	0.095872	-0.1534	0.3072	0.23977	-0.22517	-0.3059	1.3107	0.49323	-0.60406	-0.25647	-0.32602	-0.49713	0.042273	-0.58301	-0.27084	0.25888	-0.44437	0.75896	0.61362	0.13308	3.1068	-0.016756	-0.60473	0.082927
282	0.10487	-0.14414	0.16023	-0.42621	-0.603	-0.36759	1.0179	0.25105	0.15571	0.40461	-0.4387	0.69927	-0.10819	0.061011	0.14063	0.19718	0.18617	0.19123	0.40864	0.15409	-0.2962	0.6044	0.22342	-0.22026	-0.16613	-0.097851	-0.21506	-0.46797	0.08547	-0.41567	-0.86946	1.2823	-0.37318	-0.54453	0.12772	-0.069494	-0.26384	-0.31567	-0.06234	-0.039981	-0.017684	-0.32668	0.89611	0.1723	0.052326	2.4064	-0.79285	-0.1779	-0.11333
283	0.73794	-0.12909	0.11527	0.048504	0.20177	0.0015977	0.17852	0.46885	-0.1445	0.51809	0.2156	-0.14282	0.42584	-0.042871	0.13978	0.07084	0.10747	0.018803	0.40899	-0.038055	0.025542	-0.017695	0.27693	-0.1817	-0.07705	-0.26187	0.085651	0.082864	0.63332	-0.18119	-0.46139	1.3846	-0.56602	0.19111	-0.23131	0.091075	-0.62492	-0.51847	0.096949	0.55092	-0.09358	-1.194	0.42563	0.23264	0.16159	2.2378	-0.59491	0.25892	-0.34469
284	0.18418	0.2709	0.23778	-0.44827	-0.90627	-0.21075	0.3756	0.23636	-0.58265	0.28789	-0.42918	0.60513	0.28394	-0.20348	0.19728	-0.47133	0.31206	0.054766	-0.0045815	0.069073	-0.21311	-0.042722	0.60942	-0.17276	-0.068273	-0.15191	-0.2975	1.0942	0.66052	-0.5264	-0.30296	1.223	-0.10297	-0.82889	0.10637	-0.31552	-0.14103	-0.34234	0.030097	0.33078	0.35776	-1.0377	1.0675	0.10021	-0.014243	2.4562	-0.32138	-0.19387	-0.78843
285	0.28465	-0.097595	-0.14535	-0.40096	-0.095346	-0.29173	0.27086	0.47362	1.0156	0.029209	-0.27729	1.2401	0.6126	-0.17782	-0.0369	-0.51555	0.1211	0.14785	-0.41076	-0.47812	-0.025946	0.066244	0.029232	-0.11621	-0.24054	-0.42159	-0.3643	-0.057323	0.39561	0.03932	-0.21027	1.189	0.32264	0.1994	0.17793	0.093593	0.072659	0.20353	0.025989	-0.11786	0.17456	0.189	1.1225	0.21736	0.052796	2.1784	-0.58349	-0.84129	0.11427
286	0.028402	0.36991	-0.22968	-0.42467	-0.81989	-0.52551	0.10902	0.56069	0.09168	0.27735	-0.32494	-0.041376	0.22274	-0.31789	0.1978	-0.17749	-0.10726	-0.1258	0.19664	0.37269	-0.34016	0.57799	0.31116	-0.41833	0.10314	0.24244	-0.32418	-0.28668	-0.047188	-0.082276	-0.095725	1.1998	-0.4256	-0.1821	-0.37485	-0.089609	-0.57274	-0.24637	-0.43942	-0.76114	-0.55948	-0.026058	0.74453	0.26555	0.53449	1.5601	0.081824	-0.4524	-0.25141
287	0.27865	0.60192	-0.0562	-0.49451	0.42993	-0.20496	-0.14492	-0.10172	0.057297	-0.66374	-0.59015	0.68724	0.077549	-0.22859	0.17602	-0.012979	0.33346	0.30875	-0.50032	0.3718	-0.64262	0.69999	-0.07903	-0.090147	0.075315	-0.010761	0.19807	-0.11068	0.66652	0.28801	-0.6622	1.4123	0.72565	-0.21752	-0.5293	-0.10836	-0.31303	0.018548	-0.65542	-0.15216	0.53422	-0.84736	0.93793	0.19	0.18551	1.5881	-0.20868	-0.19442	0.084022
288	-0.11129	-0.15367	0.09463	-0.44044	-0.16693	0.06599	-0.25969	-0.32527	0.4633	0.53124	-0.17186	-0.068332	-0.040868	-0.41703	0.055856	-0.050471	0.81085	0.31175	0.01211	-0.35278	-0.65403	0.57182	0.40384	-0.0026106	-0.10444	0.20095	0.24908	-0.080579	0.70963	-0.037732	-0.06042	0.64911	0.13234	-0.48971	-0.56533	-0.1848	-0.21487	-0.21175	0.42353	-0.63604	-0.28335	-0.5496	0.45987	0.46353	-0.0022678	2.019	-0.14311	-0.36796	0.080219
289	0.13573	0.33682	0.45058	0.055245	-0.3164	-0.10185	0.19726	-0.063202	0.48684	0.98285	0.095734	0.53206	0.12549	-0.30325	-0.32534	-0.15755	0.20389	-0.12823	0.25619	-0.091786	-0.43596	0.41419	0.56205	-0.44209	-0.454	0.070613	0.14355	-0.32649	0.38685	-0.21258	-0.31974	0.68585	0.08468	-0.26662	-0.43422	-0.069007	-0.64478	0.2223	-0.41235	-0.19507	-0.35714	-0.92399	0.76076	0.64746	-0.1353	2.4231	-0.35517	0.21857	-0.34853
290	-0.089632	0.39674	0.18564	-0.5164	0.16347	-0.51397	0.41169	0.57323	1.737	0.52083	0.25982	-0.074399	0.8655	0.076931	0.15192	-0.19675	0.29903	0.30204	0.20072	0.29349	-0.55393	0.36297	0.42196	-0.06816	-0.074315	-0.51446	-0.20152	-0.64811	0.28099	-0.21203	-0.27006	0.78965	-0.10257	0.44996	0.26414	-0.41892	0.15109	-0.032915	0.5804	0.32907	0.050749	-0.21506	0.49112	0.36665	0.90363	2.255	-0.37621	-0.76756	-0.38577
291	0.57701	0.75979	0.071515	-0.029296	-0.37589	-1.9777	0.70553	0.18972	0.48378	0.15732	0.19281	1.0882	0.17054	-0.15769	0.13706	0.15255	0.028417	0.46721	-0.39288	-0.44238	-0.015086	0.19542	0.25271	-0.079282	-0.35844	-0.093895	-0.44945	0.19609	0.15631	0.011061	-0.79791	1.1525	0.84552	-0.37614	0.040106	-0.0087966	-0.14943	0.05641	-0.044984	-0.22252	-0.77035	0.025398	1.1862	0.2734	0.82216	1.5409	-0.36292	-0.52182	-0.83882
292	0.63593	0.25549	0.041179	-0.22672	-0.43488	-1.5988	-0.061182	0.53604	-0.25922	0.42951	0.27226	0.13349	0.20805	-0.39368	-0.030907	-0.24087	0.10156	0.41325	-0.19638	0.10197	0.56654	0.34051	0.44646	-0.070788	-0.36394	-0.27699	-0.53913	0.23251	-0.146	-0.6264	-0.077367	0.57473	-0.021331	-0.45588	0.049139	-0.1525	0.052045	0.055339	-0.02418	0.25176	-0.059257	-0.85259	0.72027	0.075818	0.47747	2.0202	-0.54766	-0.21098	-0.19338
293	0.11905	-0.32632	0.46912	0.23878	0.85045	-1.0783	-0.12257	0.50241	-0.31735	-0.18389	0.38349	0.54915	0.15681	0.22453	-0.20007	-0.19083	0.33223	0.24026	0.52755	-0.20725	0.88994	0.091937	0.52941	-0.33573	-0.3466	-0.053984	-0.50018	0.21941	-0.3702	-0.66047	-0.061008	0.44586	0.16776	0.25288	0.054808	0.079463	-0.14061	0.11746	-0.12568	0.49814	0.093067	-0.69062	0.57454	-0.31309	0.48121	1.0079	-0.14287	-0.28012	-0.12086
294	0.97591	0.04535	0.016356	-0.57065	0.50029	-0.6693	0.49588	0.49548	-0.92642	0.023485	-0.013665	0.61019	0.20461	-0.41539	0.090245	-0.063042	0.65529	0.050813	-0.22948	0.015797	0.50349	0.12217	0.39992	-0.41012	-0.17553	-0.41946	-0.092782	0.40176	-0.87792	-0.70308	-0.042556	0.37575	0.12227	0.06249	-0.3603	0.30247	-0.24591	0.15433	-0.48932	0.047731	-0.41018	-0.389	1.2116	0.22633	0.18727	1.4351	-0.031788	0.10639	0.32142
295	0.28006	0.53596	0.35702	-0.59281	-0.36263	-1.0171	-0.011793	0.32634	1.4922	0.015211	0.29688	0.94119	0.47708	-0.048147	0.47223	-0.054728	0.48716	0.27828	0.41341	0.19445	0.17402	-0.19543	0.31629	-0.032896	-0.23542	0.10545	0.093684	-0.16907	0.41505	-0.26747	-0.22858	0.46433	-0.21078	-0.058603	-0.31422	-0.37673	-0.29588	0.25104	0.052882	-0.67936	0.75502	-0.57367	0.83733	0.43907	0.46946	1.6852	-0.26839	-0.91634	-0.23736
296	-0.1031	0.20469	0.3484	-0.14997	0.092977	-0.79732	-0.38796	-0.42174	0.58243	0.81161	-0.53109	0.68185	-0.20243	0.07557	1.0441	-0.031576	0.98164	0.10589	0.23302	0.079835	-0.54459	0.41366	0.15433	-0.17499	-0.94923	0.28903	0.29582	0.53458	-0.1178	-0.17781	-0.61301	0.11127	0.087878	-0.59188	-0.13526	-0.037229	-0.45202	-0.1004	-0.0074168	-0.046528	0.30835	-0.7844	0.64646	-0.11224	-0.35407	2.8753	-0.28916	-0.27521	-0.31482
297	-0.59462	0.19976	0.38914	-0.51655	0.83191	0.0014757	0.07331	0.92407	0.50918	0.74761	-0.007944	0.311	0.76423	-0.50457	0.22325	0.39253	0.11339	0.50486	0.53505	-0.37491	0.23418	0.79506	-0.055664	-0.18466	-0.0074434	0.34001	-0.49503	0.30023	-0.59163	0.21164	-0.33825	0.43374	0.27127	-0.69096	-0.74881	-0.00023075	-0.2626	-0.11886	-0.46112	-0.1821	-1.0375	-0.12361	1.2934	0.24043	0.42457	3.1782	-0.49517	-0.18442	-0.33351
298	0.3125	0.28364	0.63521	-0.62439	-0.4907	-0.54732	0.44933	0.26412	-0.10588	-0.15983	0.56778	-0.34271	0.36027	0.2965	0.14732	0.19816	0.23966	0.52806	-0.011269	-0.21416	-0.36702	0.53349	0.0019755	-0.10564	-0.14308	-0.26211	-0.62556	0.043346	-0.093579	-0.48081	-0.069926	0.45632	-0.60413	-0.32892	0.29776	-0.4129	-0.64291	0.35696	0.051366	0.41713	0.85698	-0.58071	0.85822	0.034947	0.48119	2.5866	-0.36885	-0.33004	0.19498
299	0.4314	0.47664	0.14678	-0.0028805	0.070664	-0.80236	0.51862	0.65323	0.26474	0.41787	0.90287	0.28365	-0.21988	-0.21465	0.26371	-0.49028	-0.036816	-0.16332	-0.20291	-0.16795	0.16645	0.53342	0.30106	0.063021	-0.50598	0.39104	-0.73695	-0.43827	0.13561	-0.2051	-0.71426	0.4755	-0.060455	-1.0852	-0.24649	-0.27318	-0.3063	-0.90838	-0.034105	0.27281	0.059403	-1.0045	0.6965	0.6665	0.51363	1.4908	-0.21087	0.20726	0.050686
300	0.35644	0.49469	0.50401	-0.081937	-0.24101	-0.45645	0.44604	0.63925	1.2083	0.28537	0.13591	0.78449	0.2706	0.34806	-0.21153	-0.096956	-0.28935	0.15105	0.16587	0.14787	-0.11999	0.2972	0.38153	0.23606	-0.29616	-0.12673	-0.1829	-0.67652	0.0089797	0.14322	-0.28792	-0.099604	1.0344	-0.014592	-0.57279	0.13388	-0.15666	0.056782	-0.0096531	-0.24001	0.20979	-0.24121	0.72238	-0.1523	0.72983	1.6934	-0.40532	-0.90983	-0.42957
301	0.31595	0.052868	-0.062163	0.021749	0.0156	0.080016	0.12239	0.38426	-0.090448	0.11551	1.0158	1.45	0.52431	-0.063898	0.91653	-0.99728	1.1192	0.31837	-0.17987	-0.16769	0.39082	0.30195	0.35196	-0.31818	-0.38546	-0.10338	-0.52699	-0.19125	0.34084	-0.0056855	-0.064839	-0.048646	0.64608	0.13538	0.14473	0.090747	-0.2362	0.095303	0.036676	-0.13033	0.31732	-0.88236	0.67665	0.82994	0.12613	2.2461	-0.59236	-0.19068	0.26995
302	0.67749	-0.0062852	0.13109	-0.474	0.079372	0.25314	0.61232	0.39508	0.74283	-0.061912	0.92296	0.060692	0.34298	-0.068328	-0.25736	-0.008536	-0.035537	0.084958	-0.085136	0.4629	-0.68953	0.20537	0.24825	-0.18495	-0.35496	-0.084898	-0.47728	-0.24821	0.23223	-0.58839	-0.60211	0.24404	-0.61315	0.12976	0.26339	-0.42043	-0.56552	0.25886	-0.37757	0.88494	0.72082	-0.38873	0.84197	-0.027967	0.10056	1.8976	-0.25357	-0.31772	-0.70526
303	0.40394	0.53612	0.24146	-0.40809	0.095944	-0.42565	-0.11567	-0.2201	0.58063	-0.26987	0.4207	0.62282	0.28197	-0.0037896	-0.15264	-0.098333	-0.050961	-0.0052694	0.77933	-0.18574	-0.30527	-0.35675	-0.021447	-0.10662	-0.086832	-0.26983	-0.3248	-0.27601	-0.16411	0.10941	-0.62592	-0.42728	0.0073385	-0.13571	-0.27924	-0.33997	-0.28381	-0.091316	-0.29156	0.62358	-0.077692	-0.86867	1.0689	0.16218	-0.32101	1.3405	-0.44762	-0.172	-0.13194
304	0.58391	0.38007	0.044754	-0.26484	-0.20416	-0.013645	-0.19372	-0.39881	0.29881	0.25412	1.1867	0.43719	0.40697	0.22278	0.25732	-0.11393	0.23039	0.66124	0.10059	0.3548	-0.77006	-0.087203	-0.0090993	-0.061827	-0.33762	0.10472	-0.010208	0.12331	0.72683	-0.52176	-0.44371	0.069943	-0.098468	-0.041449	-0.62916	-0.41351	-0.43604	-0.063509	-0.79867	0.038344	-0.42412	-0.64391	0.50942	-0.10767	0.4979	1.235	-0.16093	0.10934	-0.67795
305	-0.45847	0.0065478	0.61859	-0.8191	-0.96453	0.10265	-0.22639	-0.33324	1.9719	0.53704	-0.34615	1.2314	-0.20141	0.17628	0.45357	0.037235	0.73684	0.77183	0.39261	-0.45663	-0.4061	-0.13907	0.55101	-0.37991	-0.43694	0.33746	0.51054	-0.0265	-0.011524	0.58822	-0.76379	0.10816	0.30021	-0.34844	-0.65709	-0.34569	-0.25627	0.21508	-0.23413	0.27306	0.29848	0.1278	0.70664	0.31355	0.6997	1.8664	-0.3839	-0.47475	-0.14334
306	-0.21512	0.29726	0.67772	-0.22795	-0.23264	0.29966	-0.010439	0.50752	1.4382	0.73922	-0.17362	0.20028	0.36548	-0.055651	0.33369	-0.32507	-0.25063	1.014	0.17986	-0.29056	-0.61947	0.16389	-0.035184	0.23444	-0.19109	0.50595	-0.30107	-0.0020256	0.32929	-0.058584	-0.45074	0.44	-0.041206	-0.2554	-0.081367	-0.30162	-0.566	-0.50346	-0.32896	-0.64965	0.057689	-1.3361	0.49899	0.1683	0.11864	3.1547	-0.034137	0.065147	-0.24116
307	0.07726	0.034094	0.011471	0.36698	0.21647	0.027792	0.35782	0.38614	0.95745	-0.024846	0.92522	0.24158	0.10153	-0.031411	-0.1987	-0.28597	-0.14661	0.11355	0.12679	0.30317	0.16278	0.36071	0.47726	-0.12396	-0.25674	-0.35271	-0.0082377	0.30762	0.12548	0.32241	0.054104	0.43746	-0.21218	-0.15264	-0.2415	-0.20359	0.29768	-0.065516	-0.35794	-0.13997	-0.33689	-1.254	0.8374	0.62959	-0.16708	1.8207	-0.11758	0.25902	0.10441
308	0.11435	0.26869	0.39072	-0.13232	0.034793	-0.32787	0.15479	1.0794	0.30012	0.093068	1.1047	-0.23152	0.38963	-0.048823	-0.20348	-0.16743	-0.0089235	0.27007	0.23043	0.23226	-0.16775	0.21877	-0.61916	-0.25171	-0.16289	0.23003	-0.56866	-0.14582	0.24007	-0.71398	-0.34321	0.1129	0.15825	-0.19882	-0.26965	-0.11911	-0.43656	-0.39559	0.080554	0.20717	-0.098514	-1.6868	0.78022	0.39258	0.52479	1.8599	-0.1921	-0.25365	-0.60431
309	0.28159	0.92685	0.0016375	-0.29133	0.096312	-0.10236	0.37068	0.73319	0.67248	0.0096024	-0.077008	0.42528	0.27623	0.042404	-0.2843	0.17336	0.19112	0.47511	-0.023074	0.26088	-0.52143	-0.14641	-0.0096589	0.028778	-0.31496	-0.30389	-0.60854	-0.32598	-0.24166	-0.58448	-0.41458	0.28002	-0.18127	-0.0084551	-0.09807	-0.09823	-0.080548	0.043611	0.031709	0.077207	0.094247	-1.0173	1.1091	0.36973	0.36361	2.3513	-0.2104	0.10317	-0.11651
310	0.80089	-0.30616	0.24467	0.53573	0.0079758	0.44461	0.368	0.65685	1.5189	0.22331	0.82598	-0.26424	0.97683	0.046018	0.55314	-0.1112	0.0093873	0.35945	0.221	0.38214	-0.36749	-0.10014	-0.38803	0.096945	-0.41584	0.34596	-0.087188	-0.4417	0.22739	0.43109	-0.82411	-0.54991	0.81402	-0.16344	-0.061475	-0.24439	-0.38642	-0.2165	-0.40276	0.18771	-0.028377	-0.11645	0.91038	0.051693	-0.046941	1.893	-0.55414	-0.47051	0.13373
311	0.56903	0.67253	0.27483	-0.6102	0.92259	-0.50177	0.30906	0.46107	1.724	-0.25076	0.1946	0.68849	0.55289	-0.24065	-0.34919	-0.34138	0.16781	0.32194	0.20483	0.31257	-0.50566	-0.0018722	0.1386	-0.34206	-0.16951	-0.013014	-0.27042	-0.72281	-0.33563	0.43473	-0.26584	-0.1681	0.68231	-0.29176	-0.31383	0.050446	0.3814	0.042656	-0.072841	0.33127	-0.027116	0.20157	0.54767	0.13673	0.33967	1.4208	-0.26547	-0.30825	0.14305
312	0.33259	-0.31652	-0.28846	-0.022158	-0.83478	-0.15151	0.18061	1.0065	0.25965	0.10399	-0.060886	-0.10663	0.12222	0.15562	-0.046877	-0.25854	0.034944	0.26043	0.17603	0.10284	0.22853	-0.11877	0.17296	0.21739	-0.2847	-0.11691	-0.025038	-0.022239	-0.048049	-0.18404	-0.46251	-0.114	-0.86283	-0.18571	0.17361	-0.15595	0.017138	0.13422	-0.040114	-0.11817	-0.23364	-0.84764	0.39692	-0.32157	0.74698	1.6069	-0.090676	-0.22008	-0.71116
313	0.08354	0.30047	0.12321	-1.1316	1.0656	0.04863	-0.65697	0.55411	0.80946	0.19042	-0.77971	0.56651	-0.10172	-0.40665	0.29733	0.35263	-0.40896	0.33293	-0.083973	-0.28144	-0.66352	-0.086736	0.35592	-0.50512	-0.47497	0.03535	-0.13768	0.98525	0.48288	-0.96053	-0.71829	-0.11668	-0.32697	0.10036	-0.89966	-0.49192	-0.08844	-0.26349	-0.52586	0.38446	0.070083	-0.16524	0.79644	-0.16417	-0.38245	1.672	-0.48108	-0.50147	0.20887
314	-0.67226	-0.1009	0.4835	-0.60226	0.79169	-0.042717	-0.0030856	-0.09742	-0.63446	1.0378	-0.64445	0.53676	0.070053	0.21083	0.30484	0.046729	0.32194	0.60536	0.39887	-0.29586	-0.47232	-0.043656	0.23615	-0.46134	-0.78626	0.092742	0.46568	1.652	0.45075	0.13397	-0.59439	-0.10361	0.79295	-1.0563	-1.3863	0.16777	0.30699	-0.12571	-0.24663	0.022421	-0.34195	-0.54018	0.57036	0.43505	0.13621	3.3854	-0.42	-0.036215	-0.90553
315	0.6502	0.35851	-0.005348	0.012604	-0.21013	0.068598	0.15384	0.6486	1.6254	0.67186	-0.73503	0.41006	0.74986	0.18829	-0.2683	-0.10877	0.3263	0.42305	0.4723	0.078823	-0.11979	0.21623	0.43558	-0.67383	-0.30146	0.10817	0.20039	2.2895	0.2581	0.037538	0.19327	-0.26744	0.89163	-0.33873	-0.54207	-0.13207	-0.020719	-0.65118	0.5962	-0.19034	0.31499	0.43183	1.1325	0.074651	0.64267	2.3906	0.089332	-0.59952	-0.57259
316	0.44407	-0.32458	0.32155	-0.58104	1.2112	-0.28812	0.28394	0.27777	0.91049	0.060251	0.90985	-0.51512	0.13807	0.19381	0.37745	-0.040514	0.59178	0.65442	-0.12948	0.19445	-0.73059	0.40726	0.3709	-0.47882	0.082803	-0.22718	-1.0642	1.8361	0.097943	0.23324	-0.11771	0.18846	-0.49643	0.26796	0.03628	0.032425	-0.47014	-0.3298	-0.42437	0.55674	0.16671	0.091567	1.0888	0.24188	0.81682	2.0177	0.10651	-0.55026	-0.029377
317	0.67199	0.20052	-0.036215	0.31584	-0.047221	0.020847	0.25744	0.95559	0.2502	-0.16747	0.47245	-0.60043	0.48688	0.1009	0.045907	-0.25864	-0.038004	0.22465	0.088924	-0.088042	-0.24845	0.16015	0.40421	-0.061429	-0.24062	0.1718	-0.94577	1.0043	0.18592	-0.033635	-0.016386	0.10279	-0.48944	-0.41822	-0.1453	0.53038	0.20098	0.3084	-0.33035	-0.31723	0.41699	-0.32587	0.99975	-0.15819	0.1428	1.9131	-0.21833	-0.21154	-0.31062
318	0.21131	-0.1922	0.13589	-0.60576	0.31746	0.083639	0.3903	0.68592	0.4945	0.29998	0.22476	0.45821	0.51038	0.095335	-0.059616	0.15448	0.28217	0.68817	-0.33846	0.19447	-0.46503	0.056132	-0.025182	-0.37022	-0.0098246	-0.056786	-0.70178	1.4113	-0.24893	-0.5532	-0.22757	-0.13556	-0.24072	-0.056773	-0.053484	-0.13219	-0.221	-0.36915	0.16787	-0.12098	0.57415	0.12733	0.36326	-0.10907	0.18204	2.0505	-0.22845	-0.043137	-0.4088
319	0.50481	0.23195	-0.38659	-0.19263	0.14685	-0.33276	0.041254	0.88487	0.33101	0.45769	-0.068736	0.13015	0.27788	0.17304	0.012553	0.18291	0.18145	0.15021	0.59009	0.35742	-0.20345	-0.4611	0.3981	-0.45223	-0.13359	-0.30947	-0.25493	1.1231	0.34429	-0.83009	-0.26245	-0.48796	-0.77559	-0.72023	0.15996	-0.10299	0.38748	-0.29793	-0.14393	0.078242	0.066216	-1.2634	0.91426	0.13773	0.69414	1.5455	0.012413	0.18884	-0.1548
320	0.40035	-0.21133	0.044022	-0.65254	-0.19273	-0.38851	0.2525	0.79376	1.6611	0.16713	0.68026	0.37427	0.13938	0.053008	-0.0052795	0.00489	0.16133	-0.069539	0.10967	-0.05486	-0.54864	0.48954	-0.43538	-0.26914	0.070614	-0.029745	-0.45934	0.55893	0.16419	0.010039	-0.45423	-0.46591	-0.477	0.33907	-0.33741	-0.48474	-0.075145	-0.34512	-0.097259	-0.42673	-0.11225	-0.49794	0.97133	0.79564	0.31677	1.8811	0.0031942	-0.48768	-0.19683
321	-0.058773	-0.65841	-0.046658	-0.5008	0.62791	-0.30138	-0.40408	0.57477	0.55109	0.49183	-0.2416	1.2009	0.75918	-0.40479	0.034318	0.32193	0.058827	0.46926	3.3016	-0.13347	-0.17258	0.529	-0.15955	0.16499	-0.23214	-0.1875	-0.35984	0.43886	0.26998	-0.051102	-0.35564	0.16317	0.83071	-0.12214	-0.049606	-0.049601	-0.16705	2.8583	0.052373	0.14782	0.15874	-0.38845	0.75815	0.45226	-0.10803	1.5085	0.043095	0.16389	-0.28992
322	-1.1116	0.15053	0.48268	-0.60406	-0.25278	0.38708	-0.17144	0.16347	0.98885	0.93875	0.56193	0.10006	0.4601	-0.048523	0.30616	0.35416	0.25886	0.82604	3.7218	-0.79982	-0.82103	5.5376	0.2767	-0.55924	-0.32001	0.11336	1.6889	1.1947	0.072561	-0.8181	-0.5376	-0.29759	-0.48629	-0.4516	-0.72167	0.013083	0.00076141	2.1839	-0.15653	-0.92074	0.068919	-0.044377	0.52359	0.39339	-0.040786	2.1842	1.0068	-0.064281	-0.7443
323	-0.28284	0.082937	-0.096842	-0.79602	0.47737	0.077681	-0.024466	-5.3544	0.81565	0.60377	0.44795	0.14953	-0.023357	-0.0018092	0.075858	-0.12258	0.5579	0.32499	2.7315	0.11946	-0.4001	14.0952	0.3642	-0.30873	-0.56491	0.33372	20.5345	0.80073	0.91382	-0.36003	-0.59795	-0.10704	-0.82513	-0.32292	-0.13142	-0.5723	-0.27734	1.0937	-0.055432	-0.16694	-0.12713	-0.27774	0.72574	0.77465	-0.02803	3.0309	2.5034	-0.40005	-0.28195
324	0.38524	0.12625	0.21105	-0.15638	0.10572	0.28711	0.29875	-7.5227	0.46688	0.0089942	0.97543	0.44851	-0.057648	0.014631	0.32929	-0.07105	-0.006349	-0.074244	1.4108	0.22117	0.20346	11.1314	0.4502	-0.015534	10.2579	0.017259	28.8689	0.58749	0.14928	-0.47808	-0.14582	0.33435	0.14453	-0.27248	-0.22528	-0.2633	-0.43456	0.94716	0.017753	0.034527	0.88544	-0.64576	0.59821	-0.039641	-0.22728	1.4933	2.0147	-0.57173	-0.45698
325	0.5054	0.57253	-0.027387	0.59472	0.57292	0.050535	0.63814	-6.6962	2.1529	0.71366	0.78155	0.4432	0.50248	-0.068595	-0.21787	-0.35389	0.82054	0.16258	1.2289	-0.039122	-0.52889	7.9992	0.29576	-0.21859	25.727	-0.055732	26.7629	0.58522	0.26469	0.15988	-0.18473	-0.3281	-0.08334	-0.27783	0.63826	-0.26519	-0.33706	1.2354	-0.15971	-0.066893	0.20837	0.066193	0.60767	0.27526	-0.25183	1.715	1.2435	-1	-0.61052
326	0.59327	0.36146	0.23246	-0.44233	0.45889	-0.07186	0.12457	-5.7375	0.75156	-0.19873	0.93124	0.52048	0.17028	0.18992	-0.27303	0.10596	0.49621	0.13054	3.0372	0.1116	-0.59741	6.2729	0.16574	0.040263	20.6684	-0.52018	21.9259	0.01893	0.0068463	-0.57339	-0.11958	-0.09424	0.1546	0.19766	-0.35453	-0.081863	-0.36418	0.33759	0.055286	-0.082124	0.13393	0.076742	0.57606	0.098626	-0.042589	1.4301	0.41641	-0.64333	-0.33202
327	0.57747	0.37317	0.3441	0.18806	0.63824	-0.28846	0.18186	-5.0606	0.0039957	0.31423	0.7597	-0.070372	0.38762	0.1808	-0.16135	-0.57741	0.3825	0.14914	6.7826	0.49819	-0.48496	5.2406	-0.58249	-0.54724	15.1043	-0.22269	17.7512	0.17916	0.13726	-0.54311	-0.049555	0.38514	0.37389	-0.039912	0.053457	-0.32724	-0.18963	0.24685	-0.13283	0.6881	0.068643	-0.5688	0.61633	0.6077	0.23699	1.8724	0.73066	-0.1486	-0.12046
328	-0.05273	0.10111	-0.2656	0.14794	0.73434	-0.34219	0.20227	-3.5258	-0.11578	-0.40447	0.59766	0.048506	-0.18478	-0.44449	0.48511	-0.16728	0.13518	0.27697	9.2483	-0.21358	-0.63781	4.5033	0.33778	-0.72153	11.5679	-0.031148	14.1368	0.53562	-0.030046	-0.082287	-0.44487	0.42465	0.35033	-0.11652	-0.11906	-0.44849	0.15624	0.78977	-0.38099	-0.16621	-0.55159	-0.21074	0.72563	0.0076594	0.077837	1.3181	0.772	-0.083239	-0.60488
329	0.38868	-0.048894	-0.90149	-0.73189	0.56393	-0.43957	0.24391	-3.2182	-0.11378	-0.71192	0.76927	0.34467	-0.14628	0.0082177	0.42281	-0.76842	0.32024	0.28444	12.6623	-0.39792	-0.60105	3.6756	0.022643	-0.51692	9.4313	-0.26251	12.2008	0.56027	-0.24013	-0.20776	-0.074424	-0.28438	-1.4528	0.17773	-0.092167	-0.20377	0.17213	0.25118	0.024777	-0.069733	0.4103	0.24235	0.23276	-0.088521	0.81144	1.2707	0.26492	-0.59355	-0.028569
330	-0.2953	0.59149	-0.20565	-0.35968	0.6666	-0.58625	-0.65196	-3.3774	2.1055	-0.23021	0.31056	0.59048	0.78692	-0.50667	-0.50489	0.49375	0.2628	0.41068	17.2321	-0.64612	-0.6743	3.1244	0.0068775	-0.15268	7.4328	-0.008446	10.6317	0.63239	-0.16146	0.14247	1.4671	-0.2352	-0.18104	-0.41634	-0.71514	-0.58795	-0.13508	0.24118	-0.13571	-0.4391	0.34125	-0.058035	0.95119	0.46571	0.57872	2.7049	0.46526	-0.83685	-0.31113
331	0.12512	0.18635	-0.099477	-0.61752	0.71854	0.4792	-0.04695	-2.3317	1.3947	0.0080712	-0.20226	0.69551	0.65298	-0.16034	0.022083	0.07603	0.185	0.63795	28.3068	-0.25325	-0.75668	3.0024	0.22659	-0.51538	6.5351	0.2328	9.6698	-0.25481	0.27404	-0.20269	7.7139	0.048376	-0.19092	-0.59776	0.004209	-0.47397	-0.0093822	0.32582	-0.28553	-0.21187	0.083938	-0.10086	0.90651	0.10815	0.038817	2.0829	0.42823	-0.21542	-0.27925
332	0.42743	0.037524	-0.10776	-0.77019	0.12582	-0.069434	-0.33606	-1.7999	1.0667	-0.041703	0.63218	0.2477	0.18344	0.057629	0.2258	0.16025	0.26017	-0.21567	26.5846	-0.072616	1.8998	3.0042	0.22254	-0.32405	5.5977	0.03654	8.2816	0.26831	-0.56348	-0.51528	6.6344	-0.15518	-0.10043	-0.16721	-0.28892	0.09412	0.1301	-0.12426	1.0085	-0.020988	0.037666	0.086599	0.20542	-0.54839	0.39185	0.96336	0.26362	-0.24857	-0.11522
333	0.4466	-0.050036	0.19179	0.35546	-0.35241	-0.54697	0.0073033	-1.6424	0.18376	0.24827	1.0625	0.4823	0.28739	-0.36461	-0.16708	0.41741	0.48102	0.16863	27.173	0.66015	16.0662	1.9019	-0.23987	0.16969	5.5844	-0.20851	6.5907	0.08728	-1.9593	0.1093	4.511	0.082193	0.09738	-0.14992	0.29655	-0.96515	-0.33321	0.35318	10.7882	-0.32102	-0.15346	-0.003502	0.96038	0.78854	-0.67315	0.60739	-0.17247	-0.022155	0.33124
334	0.30071	0.99947	0.051477	-0.86142	0.54764	0.08513	0.14498	-1.7799	-0.0427	0.25331	0.9711	0.63209	0.19728	0.080964	0.19226	-0.1123	0.14785	0.24374	22.3755	0.36575	19.5357	2.1689	-0.17834	-0.23851	4.5482	-0.23796	6.2698	0.20143	-2.8943	-0.48268	3.6425	-0.17449	0.15673	-0.45218	0.14172	-0.64497	0.16271	1.098	9.6499	0.084884	-0.17387	-0.74985	0.52534	0.27612	-0.2259	0.026537	0.19424	-0.52036	0.3184
335	0.56808	0.30655	-0.1448	-0.4345	-0.24228	-0.36382	0.26713	-1.2146	0.52844	-0.38559	0.28183	1.4155	0.92453	0.21266	0.036606	0.37753	0.26055	0.10103	21.2674	0.26869	17.1555	1.9888	0.41283	-0.04302	4.0141	-0.43555	6.3142	-0.44877	-2.1772	-0.045804	2.5749	-0.77853	0.13777	0.3553	-0.38007	-0.79953	-0.25546	4.9595	7.9174	-0.011215	0.62066	-0.71485	0.46941	0.46353	0.81172	1.4716	-0.24887	-0.783	5.1874
336	0.44425	0.41858	-0.056058	-0.17964	1.2211	-0.0704	0.15331	-1.4076	0.87138	-0.012511	1.483	0.94438	0.58195	0.40117	-0.60768	0.024835	-0.23841	0.30766	18.3133	0.35575	13.2835	1.7594	0.55788	-0.74104	4.2821	-0.17359	5.8608	0.68233	-1.7579	0.38836	1.9987	-0.14207	-0.025401	2.1585	-0.80349	-0.83862	0.099214	4.9548	5.5834	2.078	1.0016	-0.55735	0.45797	0.23112	0.4313	0.50767	-0.089611	-0.47012	4.4094
337	0.18492	0.023323	0.039406	-0.50071	0.19335	-0.084887	0.40882	-0.70387	0.95403	-0.6452	0.03392	0.80613	0.12713	0.32414	-0.10632	0.047867	-0.028205	0.35277	19.3761	-0.053072	10.4547	1.553	0.30139	-0.17519	3.3843	0.20688	5.0073	1.5588	-1.105	-0.35469	1.6763	-0.49983	0.49433	11.6447	-0.016302	-0.45625	-0.39953	3.8506	4.0066	10.3625	0.32903	-0.76013	0.75209	0.53166	-0.12494	0.74625	-0.10891	-0.12124	3.3819
338	-0.57503	0.33956	0.25323	-0.4771	0.076862	-0.91412	-0.0525	-1.8908	0.075737	0.52135	0.19027	0.65424	0.6622	0.12907	0.030601	-0.078841	-0.16276	0.22919	18.1514	-0.50696	8.689	1.6062	-0.069951	0.17291	2.8713	-0.2559	7.8367	1.9943	-1.4894	-0.31067	1.6664	1.8533	0.43325	14.0049	-0.53339	-0.57165	0.034741	3.2763	3.6395	9.0811	0.7879	0.14707	0.19903	0.17033	0.23888	0.31145	0.21867	0.20711	2.0955
339	-0.59662	0.2498	0.24753	-0.29176	0.047528	-1.9103	-0.51791	-6.0497	-0.64171	0.78461	0.08968	-0.22776	0.16058	-0.15829	0.53948	-0.037891	0.30498	0.61754	20.3792	-0.38209	6.5304	1.0744	0.63343	-0.45894	2.358	-0.31976	22.0537	1.4921	-1.1261	-0.38458	1.3414	13.6686	-0.9852	11.5924	-0.24253	-0.20069	0.12441	2.345	2.7666	5.5642	-0.17696	-0.74895	0.50826	0.33836	-0.15271	1.4964	-0.019479	-0.2564	1.2329
340	-0.12903	0.11198	0.3053	-0.60282	0.34457	-3.959	-0.15189	-5.2328	1.9376	0.44596	1.4043	1.0131	0.84623	0.080522	0.21116	0.29782	0.046827	0.41542	16.5308	-0.18139	6.2206	1.1397	0.11641	-0.24926	6.6785	-0.58168	21.2153	1.4821	-0.86264	0.019124	1.0362	15.3772	0.45272	9.3473	-0.1112	6.4907	0.24214	2.039	2.9637	4.6955	0.7233	-0.301	0.85149	0.15109	0.5471	0.5303	0.091712	-0.68137	0.8324
341	0.0082765	0.24027	-0.095757	-0.60348	-0.3029	-5.3549	0.073323	-4.491	0.18729	0.027135	1.4826	0.39801	0.64268	0.16513	-0.02099	-0.36585	0.36804	0.12119	15.6334	0.33652	5.623	1.2966	-0.29221	0.0060158	27.1767	-0.12756	17.3987	1.0193	-0.68736	0.13924	1.1611	11.6217	0.84303	7.7455	-0.17121	11.8642	-0.66069	1.6588	2.587	4.1451	0.94905	-0.45595	0.45224	0.094663	0.52234	0.55822	-0.49179	-0.55554	0.70994
342	0.16413	-0.19359	-0.017321	-0.46384	0.11905	-4.5743	0.55429	-3.664	0.078266	-0.13771	1.7156	-0.037016	0.64027	0.0038015	-0.11929	0.19068	0.29818	-0.052928	14.5041	-0.25137	4.9833	1.4026	0.36944	-0.10594	24.8923	-0.25753	13.8702	1.6771	-0.27459	-0.64495	0.74156	9.0576	0.084567	6.2773	-0.0668	9.9665	-0.022882	1.4068	1.904	3.3738	-0.28401	0.53097	0.61299	0.21726	-0.65405	0.4595	0.23547	0.39643	0.95922
343	0.349	0.32301	-0.21399	-0.45553	0.90767	-3.5744	0.53673	-2.5182	-0.1547	-0.11038	1.2963	-0.23626	0.24304	0.13529	0.019911	0.16461	0.49711	-0.070786	11.9583	-0.33777	4.828	0.25726	0.087348	-0.05342	17.7496	0.15177	10.0981	0.86237	-0.79239	-0.037593	0.67471	7.4901	0.20249	5.3373	-0.21413	6.7704	-0.23864	0.98862	1.5345	2.9968	0.48535	0.098573	0.64835	-0.073126	-0.68643	0.49171	0.17254	0.18968	0.21839
344	0.20316	0.30938	-0.26066	0.20564	-0.34679	-5.2047	0.34243	-1.9173	-0.64832	-0.1992	1.6369	-0.46715	0.27809	0.10082	0.36792	-0.48455	0.23677	0.10038	9.5894	0.37805	4.1428	0.54115	-0.18387	-0.3221	13.5953	0.44429	8.3483	1.4181	-0.38356	-0.63494	0.27049	5.7628	0.054786	4.6952	0.82844	5.1866	-0.32767	0.80076	1.6501	2.7685	-0.32204	-0.72839	0.13709	-0.22822	-0.87986	-0.076215	-0.27095	0.033046	0.86275
345	-0.023449	-0.023657	0.13203	-0.56114	0.37049	-6.6445	0.52131	-2.0578	1.4373	-0.43406	2.0291	0.31465	0.65717	-0.38412	0.047969	-0.35967	-0.48041	0.24127	8.7665	-0.13699	3.3571	0.70778	0.32985	-0.52849	10.8296	-0.28608	7.7851	1.6991	-0.012391	0.23852	0.69741	5.3411	-0.055314	4.0979	-0.059846	4.041	0.088629	0.89588	1.7459	2.5728	0.66677	-0.14037	-0.044899	1.1414	0.37121	-0.21391	-0.5494	-0.28319	0.32429
346	-0.31501	0.29018	0.26371	-0.31551	0.1911	-5.9697	-0.32292	-1.5547	0.43965	0.34545	0.78453	0.7095	0.49043	0.021093	0.14298	-0.099335	0.26183	0.18053	7.5682	-0.30235	3.5006	1.644	-0.45696	-0.48772	8.6133	11.1247	6.7017	1.4797	-0.22718	0.22689	0.25534	4.4492	-0.18519	3.7422	10.3579	3.0184	0.2757	7.9222	1.6903	1.7924	0.44521	-0.70219	0.25655	0.87876	0.086751	-0.0071879	-0.050894	-0.12319	0.59978
347	-0.8609	-0.022888	0.32255	0.10413	0.37958	-5.7093	-0.2193	-2.154	0.057335	0.43372	0.68265	0.55876	0.31773	0.033218	-0.01065	0.92969	-0.32097	0.46681	7.2682	-0.52189	2.6147	6.8962	0.17781	-0.432	7.6663	13.967	6.2648	13.3157	-0.65154	-0.25692	0.10691	3.9568	-0.22581	2.888	13.9236	2.4421	0.054808	11.6158	1.1035	1.0196	0.35572	-1.3297	0.0296	0.18405	-0.33536	0.81841	0.014787	0.29212	0.19903
348	0.27135	-0.84196	0.43111	-0.36151	0.18603	-4.3445	-0.13202	-2.2834	0.12843	0.59818	1.1964	-0.0098636	0.20547	0.24075	0.35436	0.076708	0.7704	0.27591	6.324	-0.4469	1.4283	5.2609	0.64785	-0.3573	7.4382	25.1783	6.7137	26.5185	14.9201	-0.015991	-0.17853	4.0987	-0.25556	2.8824	11.5592	2.2326	0.37973	9.9201	1.5036	1.6255	0.38871	-0.59406	-0.2571	-0.36399	-0.46659	0.56911	-0.19044	0.061709	0.32515
349	0.13536	0.8647	0.048522	-0.20259	-0.24183	-3.4167	-0.087019	-1.3446	0.24358	0.24865	1.6308	0.7536	0.24747	-0.040562	0.17081	0.22568	-0.061774	0.15442	6.6707	0.32384	0.38427	9.3808	0.32857	0.16246	6.1887	32.621	5.3953	21.1767	23.2783	-0.13723	-0.14975	3.2212	-0.87791	2.1762	8.3516	1.7092	-0.14402	7.3397	0.77426	1.219	0.58376	-0.22893	-0.20627	-0.13222	-0.37477	0.16934	-0.11677	0.12895	0.027749
350	0.41398	0.1863	-0.46375	0.03043	0.20682	-2.2914	0.16723	-0.7489	1.5773	-0.016097	1.0451	0.66616	0.27839	-0.22885	-0.14235	-0.14331	0.56972	0.264	8.8183	0.017522	0.25848	7.381	0.22676	-0.44576	5.9843	29.9221	4.0846	15.9755	20.9283	0.34434	0.29809	3.3493	-0.16079	2.6284	7.0752	1.9106	9.2301	6.1758	0.86612	2.0044	1.4745	-1.033	0.52708	0.23602	0.46179	0.044066	-0.27565	-0.59026	-0.053947
351	0.22281	0.23875	0.025104	-0.26244	0.073178	-2.315	0.24115	-0.69887	1.7653	-0.10623	1.5315	-0.18757	0.25953	0.41124	-0.36294	0.16549	0.23463	0.039788	7.5905	0.28112	0.6366	12.5091	-0.067575	0.19599	4.9123	24.4129	4.0667	12.343	16.9126	0.2231	1.41	2.5255	-0.01206	2.7124	5.2523	1.6191	11.7705	5.181	0.60407	1.8121	-0.012408	0.27098	0.012949	-0.16977	0.41204	-0.32219	0.14684	0.31272	0.55334
352	0.34056	0.34824	0.2294	0.53237	0.17575	-2.0876	0.044447	-0.4053	0.62583	-0.073625	1.33	0.16225	-2.0752	0.043615	0.012708	0.038074	0.21156	0.26299	5.7786	0.45223	0.51473	12.5491	-0.4447	2.9931	4.3506	19.4136	3.45	9.5615	13.6246	11.7486	16.4154	2.9794	0.10565	1.7796	4.5586	1.3885	8.4168	4.0871	0.95678	0.57114	0.63041	-0.6567	0.1775	-0.61951	-0.25765	-0.69998	-0.18737	0.25353	0.68507
353	0.50335	-0.11402	-0.28269	-0.08019	0.47634	-1.9211	0.34304	-0.34108	0.25138	0.3782	0.80621	-0.095087	-3.7714	-0.43696	-0.12726	-0.62837	-0.38386	-0.0043639	8.1406	0.23454	0.80921	8.6628	0.21834	1.8548	3.8522	16.3535	3.5015	8.0267	11.1185	21.9169	19.8982	2.3328	-0.38775	1.958	3.8181	1.3099	6.1307	3.3438	0.7752	1.1964	-0.27046	-0.15821	-0.034328	0.13912	-0.9373	-0.1705	-0.68203	0.55065	-0.3121
354	0.5669	0.41414	-0.2727	0.28879	-0.12178	-1.7943	0.27832	0.6925	-0.33131	0.55967	1.4862	-0.16364	-2.7262	-0.07142	0.50899	-0.16317	0.5185	-0.25857	10.1507	-0.095256	0.43083	6.5752	0.59632	1.1788	3.9596	13.6872	3.0028	6.8539	9.4215	17.1007	16.4842	2.207	-0.028029	1.6519	3.191	1.4023	4.4127	2.9163	0.65779	1.3311	0.36799	-0.53205	0.035503	-0.13548	-0.21925	-0.47283	-0.052728	-0.073639	0.4417
355	-0.65564	0.41301	0.84866	-0.25922	-0.083319	-1.4763	0.029944	-1.4015	1.0366	0.44042	0.48976	0.62955	-1.8568	-0.094374	-0.14758	0.052185	0.64229	0.23418	11.4703	-0.41751	0.62835	5.1859	-0.09989	0.90015	28.3404	12.3508	9.2637	6.4292	8.1215	12.1981	12.6856	1.6367	0.17706	0.90995	3.1869	1.1334	4.0813	2.5863	0.62418	0.71889	0.48476	0.11942	0.051243	0.39527	-0.92975	1.0498	2.6314	-0.18011	0.33977
356	-0.35602	-0.56292	0.53842	-0.69588	0.7886	-1.3429	-0.39591	-7.9642	1.2238	0.4453	1.435	3.0496	-1.1126	-0.1054	0.70976	-0.0022733	0.17284	0.27997	11.4687	-0.35956	0.40612	4.6473	0.070408	0.091808	41.5505	10.3679	29.5073	6.4349	7.1626	9.4726	9.0647	1.7048	0.14034	0.80233	3.1696	0.8947	9.9792	2.6838	0.35058	0.50161	0.17836	-0.089077	-0.0040778	0.017251	0.21908	0.305	2.425	-0.36659	0.052656
357	0.33109	-0.28201	0.16202	-0.62017	-0.5438	-1.6382	-0.1863	-9.459	0.63309	0.16893	1.4092	1.5195	-1.3184	0.1105	0.13583	0.33925	0.31246	0.30002	10.8088	-0.40424	6.6593	4.0838	-0.16732	0.11388	35.2564	9.6992	32.4737	5.7556	5.4906	7.8116	7.9256	1.9489	0.47846	1.3401	2.5028	0.50016	8.7486	2.4748	0.22009	1.2708	-0.058064	-0.10854	0.057239	0.33269	-0.89825	0.064194	1.5775	-0.021577	3.5092
358	-0.26977	-0.028056	0.0021222	-0.60039	-0.23976	-1.5994	0.44706	-8.6082	0.71761	0.16496	1.8627	0.75342	-1.2722	-0.13552	0.10943	0.44709	0.62444	-0.20077	10.1604	-0.34817	17.6475	3.5302	-0.16177	0.93512	27.6843	9.3382	30.7425	4.8492	3.4181	6.9829	6.6859	1.7119	0.4271	0.93401	2.5386	0.97172	6.4397	2.402	0.17864	0.075606	0.34902	-0.40071	0.25084	0.17468	0.39177	-0.14397	0.87217	0.11546	5.7506
359	0.28681	0.15386	0.20258	0.23	0.21624	-1.7772	-0.25984	-7.1054	0.89865	0.32759	1.1831	0.80483	-0.54635	0.23849	0.69167	0.30186	0.144	0.069702	7.2654	-0.23613	18.1747	3.1836	0.28552	0.50993	21.1535	7.908	26.059	3.9799	2.9292	5.2458	5.8198	1.6358	-0.77877	0.75405	2.7783	0.82003	5.6083	1.8695	0.73802	0.59865	-0.52557	0.22999	0.53988	0.37126	-0.63841	0.47211	1.0259	0.63588	3.9353
360	-0.30878	-0.18776	0.13055	0.28417	-0.14622	-0.88204	0.066872	-6.5393	1.169	-0.30513	2.4136	0.49964	-0.99383	0.033613	-0.15601	0.039517	0.86313	0.2698	6.2196	0.21926	15.4952	2.5103	-0.019324	0.12518	17.3043	7.0841	23.1509	3.3535	3.059	5.0137	5.2863	0.98477	0.055833	1.1732	2.5913	0.58004	4.3694	2.003	0.34008	-0.043251	0.41281	-0.27122	0.63206	-0.077723	-0.5437	0.1061	0.96382	-0.095185	2.2192
361	0.546	-0.075406	-0.060813	-0.21556	-0.17101	-0.67741	0.25609	-5.8999	1.6984	0.17358	0.59531	0.30443	-1.5075	-0.43973	0.35305	-0.22788	-1.0682	-0.22874	4.5372	0.10352	12.4368	2.335	-0.21438	0.19233	14.4722	6.3072	18.8963	3.365	3.056	8.4434	4.4452	1.1762	0.79736	0.53057	2.2454	0.51135	3.83	1.4281	0.16542	0.62445	-0.47192	-0.35454	0.034096	-0.11088	0.25443	0.008907	0.54479	-0.58697	1.6823
362	0.37415	-0.31799	0.016217	0.69855	-0.28669	-0.43964	-0.032547	-4.2375	0.72496	0.40078	0.85698	0.21895	-2.7478	0.053544	0.011244	-0.26417	-0.13866	-0.092398	3.9315	-0.09711	10.3938	2.3364	-0.55032	0.57172	12.5655	6.1316	16.5531	3.0352	3.7115	15.7747	4.2797	1.0337	-0.052997	1.2282	3.0595	0.36486	3.1294	1.7481	0.68122	0.14894	-0.11633	-0.51043	0.16923	0.60143	0.059168	-0.14603	-0.086681	0.051189	0.98038
363	-0.31603	0.93192	-0.1585	0.2028	0.46649	-0.43928	0.3121	-3.662	0.22347	0.39677	0.57486	0.16795	-2.3382	-0.4606	-0.10735	0.43721	0.080214	0.15308	4.0212	0.10209	8.7453	2.212	0.2665	0.12386	10.6172	5.3348	14.362	2.0851	3.1241	11.7533	3.4758	0.5889	-0.7137	1.3045	1.7623	0.68326	3.2271	0.86675	0.421	0.7861	0.081391	0.35116	0.054932	-0.10094	-0.85291	-0.1126	0.12273	0.0023526	1.3345
364	-1.2887	0.42513	0.4222	-0.052972	0.093007	-0.73988	-0.47313	-3.4256	-0.55678	0.67481	1.1236	0.39111	-1.5821	-0.44061	0.25782	0.49815	-0.20045	0.5482	3.5791	-0.6387	6.0318	1.4194	0.32229	-0.1782	9.7551	5.1413	13.1654	2.1037	2.3801	8.7447	3.4455	0.54468	-0.65842	0.61723	0.76987	0.15865	2.4933	0.96974	-0.031883	0.41905	0.23779	0.30684	0.75049	0.024017	-0.83397	1.6457	0.15656	0.090909	1.0705
365	-0.52109	0.67337	0.54999	0.030314	0.080541	-0.85928	0.011073	-3.3743	0.44279	0.060672	1.0213	3.0935	-1.5502	0.21013	0.38585	0.40263	0.30824	0.32108	3.3983	0.024763	5.7335	1.9513	-0.0099814	-0.31621	8.8882	5.0102	11.2702	2.3385	2.6462	7.1713	2.736	0.64303	-0.5258	0.13817	1.7717	0.24305	2.7697	1.1805	-0.17936	0.77397	0.24554	-0.84364	0.79728	0.32437	0.0066992	0.68906	0.52213	-0.21745	1.1894
366	0.23358	-0.086082	0.41815	-0.56501	0.25675	-0.43785	-0.10266	-2.6692	1.8349	0.72558	1.203	2.4296	-0.62644	-0.14044	-0.259	0.50511	0.16859	-0.0052591	2.7225	-0.11214	5.8554	1.7878	0.13172	0.087246	7.8717	4.6046	10.7153	1.7399	2.7724	6.1837	2.6073	1.1666	-0.35384	0.29451	1.0426	-0.10931	2.1368	1.217	0.31235	0.077843	0.6366	-0.00016821	0.19614	0.42041	0.059187	-0.11623	0.12017	-1.0396	0.78823
367	0.24788	-0.3187	0.11391	0.025347	-0.16082	-0.76339	0.15551	-1.7855	1.08	-0.027966	1.0302	1.4858	-1.6379	-0.043607	-0.54217	-0.091953	0.45027	0.14633	2.2724	0.1327	5.2718	1.1652	-0.28338	-0.10503	7.8082	3.8642	8.594	2.2717	2.3418	10.2327	2.501	0.53773	6.088	0.32525	1.0143	0.22474	2.4721	0.53217	-0.2673	0.13796	-0.14431	0.25384	-0.16151	0.45132	-0.27514	0.086645	-0.11696	0.59464	0.46682
368	0.11301	0.12011	-0.32799	0.6288	0.0851	-0.50381	-0.098136	-2.1454	0.31392	0.14565	2.3943	1.4649	-3.1251	-0.17872	-0.25253	-0.13393	0.11735	0.017359	2.1528	0.4513	4.3354	1.243	-0.099811	-0.22305	6.3996	3.8146	8.1038	1.3149	2.1552	15.4532	2.5711	0.54033	14.2819	0.30618	0.8069	0.094751	2.1914	0.58039	-0.0098131	0.73931	-0.61133	-0.81523	0.37526	0.080778	-0.79956	0.061947	0.071882	2.0825	0.79948
369	0.085725	0.77993	-0.40967	0.13081	-0.0057376	-0.60102	0.21096	-1.777	0.201	0.090135	2.1463	1.065	-2.2	0.35971	0.28106	0.16448	0.41361	0.17219	2.5435	0.65994	4.4246	0.9181	-0.094757	-0.024783	6.0265	2.9845	7.4017	1.5531	2.1937	12.2524	2.2329	0.32101	10.6703	0.46303	0.96631	-0.086142	1.4741	0.90355	0.070699	0.75327	0.97708	-0.59899	0.78784	-0.18281	-0.32052	0.04603	-0.074983	6.9185	-0.06648
370	0.162	0.25978	-0.23568	-0.064212	0.12237	-1.0392	-0.13145	-1.6443	0.81248	0.14647	0.9308	0.51375	-1.4096	0.13907	-0.098885	-0.30113	0.43718	-0.03132	1.6742	0.34732	3.6941	1.3117	-0.26827	-0.092143	5.2491	2.8023	6.2765	0.80192	1.6854	8.7713	2.3639	0.598	6.8293	0.11493	0.64745	0.023338	1.7678	0.22666	0.18315	0.15909	-0.22407	-0.49011	-0.08892	0.052855	-0.43225	0.35213	-0.012856	9.0048	0.21578
371	-0.56513	-0.65379	0.064693	0.20238	0.38705	-0.52813	0.12002	-1.3437	2.4672	0.011913	1.4785	2.2404	-0.81575	0.1345	0.039052	0.46249	-0.049556	0.34467	1.593	-0.33002	3.2081	1.0848	0.037763	-0.16619	5.0959	2.9262	6.2588	0.82341	1.695	8.0713	1.8161	0.16122	6.1937	0.55994	1.0184	0.1892	1.8029	0.83009	0.0088363	0.24135	0.11694	-0.027217	-0.15163	0.52636	-0.46543	0.67228	-0.24299	8.2079	0.3475
372	-0.58167	-0.25994	0.57097	0.24703	-0.21701	-0.75153	-0.027125	-1.9675	1.249	0.89486	1.1612	3.2753	-0.74154	-0.066587	0.42301	-0.23902	-0.75405	0.31936	1.7716	-0.18653	3.141	0.73562	0.13574	-0.066631	3.9615	2.4494	6.0882	0.34089	1.2221	6.689	1.6902	-0.13171	4.2051	-0.10475	0.56464	-0.14279	1.1735	0.20672	-0.22352	0.54181	0.49496	0.26176	0.49163	0.26318	-0.20987	0.71875	-0.001708	5.6082	0.56779
373	-1.096	-0.16188	0.16514	0.0071323	-0.29265	0.056042	-0.59949	-1.7115	0.71812	0.2953	1.1031	2.4961	-0.033346	-0.26516	0.3637	0.56671	-0.16576	0.23223	1.4473	-0.31886	2.4631	1.2343	0.028049	0.12252	3.4519	2.512	5.819	1.1168	1.4757	5.1536	1.0178	0.48985	4.2522	-0.31793	0.30183	-0.35232	1.1261	0.55739	0.28283	0.58182	0.028566	-0.11812	0.56692	0.14787	-0.71482	1.4555	0.088878	4.7259	0.33851
374	-0.40308	0.11923	-0.098249	0.032707	0.49854	0.027003	0.028942	-1.3484	-0.075301	-0.041321	1.34	1.4739	-1.1485	-0.38116	0.32636	0.44388	0.52949	0.37304	1.2072	0.14736	2.5069	0.97311	-0.068789	-0.24066	3.8388	2.3742	5.9022	0.83754	1.6676	4.1717	1.3155	-0.012365	2.7473	-0.34617	0.53652	-0.12788	1.3255	0.46083	-0.20484	0.34983	0.25563	-0.69297	0.39648	0.055711	-0.20133	0.93115	0.097559	3.6397	-0.058918
375	-0.29647	0.071448	0.20137	0.42268	0.19404	-0.11564	0.036551	-0.75895	0.13145	0.31647	1.2344	0.78445	-0.74167	0.39519	-0.090357	-0.63708	0.35635	0.39151	0.72686	0.085348	2.1383	0.88772	-0.24947	-0.033987	2.9034	1.6443	4.1211	0.3453	1.2407	3.5891	0.98539	0.68824	2.313	-0.26286	-0.03657	-0.28806	0.76581	0.41611	0.014862	0.25607	-0.50407	-0.64505	0.23549	-0.061942	-0.89223	-0.30842	0.22321	3.2581	0.49255
376	0.36179	0.06341	-0.20253	-0.21579	1.1154	-0.55854	0.34756	-0.39	2.1842	0.2271	1.0051	0.88718	0.034884	-0.41069	0.23705	0.03331	-0.13259	0.39233	1.0944	0.46717	2.4598	0.60294	0.032742	0.25898	2.6638	1.7663	3.3864	0.1836	0.64748	3.8338	0.35087	0.18488	2.6393	-0.40949	0.65555	0.15705	1.0401	0.59448	0.21301	0.5046	0.35658	0.52186	0.077177	0.47536	-0.12047	0.1066	0.25888	2.5892	0.10901
377	0.33077	0.037865	0.0097242	0.072863	0.22825	-0.31869	-0.082066	0.11417	1.3978	0.19452	0.81382	0.84352	-0.365	-0.20544	-0.077032	0.22464	-0.025773	0.045362	1.1514	0.093523	2.2821	0.78011	-0.05948	0.49002	2.382	1.5151	3.9961	0.5026	1.2006	3.7634	0.70972	0.35397	2.4659	-0.04923	0.22425	0.3063	0.81838	0.1249	-0.32072	0.34805	-0.028223	0.17453	0.3007	0.195	-0.77126	0.13684	-0.051504	1.5958	0.14914
378	0.18421	-0.33686	0.17448	-0.28537	-0.18894	-0.066377	0.35956	0.16786	0.61847	0.36406	2.281	1.5553	-0.70771	0.076216	0.075745	0.017429	-0.098809	0.32577	0.46193	-0.0019338	2.2149	0.39203	0.17637	0.026617	2.0127	1.2285	3.0463	0.21574	1.0017	3.1807	0.85335	0.30368	2.7859	0.077922	0.13804	-0.1482	0.79	0.039733	0.29178	0.28243	0.31734	-0.57582	0.25476	0.72796	-0.94705	0.17683	-0.26541	2.0108	-0.4019
379	-0.27852	0.23997	0.084666	-0.31355	0.43362	-0.49164	-0.033542	-0.35629	0.24343	-0.0395	1.578	0.6319	-0.17019	-0.38829	-0.083383	0.18934	0.23022	-0.027993	1.1858	0.29376	1.6247	0.54057	0.22426	0.019244	1.6578	0.98851	3.1678	0.53201	0.77149	2.1188	0.75872	-0.075834	2.0706	0.52223	0.86801	-0.076037	0.85472	0.34137	0.17815	0.17637	0.0093347	0.014835	0.26926	-0.31026	-0.24188	0.32624	-0.45233	1.7511	0.25058
380	0.20861	0.51365	-0.1296	0.034458	1.0349	-0.14308	-0.021912	-0.67116	-0.46744	0.44221	0.59475	0.32885	-0.26651	0.098031	-0.14894	-0.084981	0.10451	-0.13658	-0.0044471	0.15308	1.7409	0.63518	0.0026543	-0.053639	1.3907	0.88557	2.848	0.013698	0.2973	2.2775	0.57953	0.18248	1.8634	-0.27698	0.37864	-0.1233	0.86032	-0.31383	-0.27612	0.21229	0.17644	-0.81041	0.36917	0.088848	-0.33698	0.138	-0.039748	1.941	-0.1868
381	-1.0218	-0.40238	0.24932	-0.35379	-0.50213	-0.51652	0.28278	0.13554	1.486	0.3228	0.75204	1.082	0.16726	0.048666	0.14452	-0.36451	0.078841	0.59653	0.76622	-0.50463	1.4008	0.60122	-0.15401	0.24146	1.0041	1.0003	2.3243	0.28183	0.42343	2.3703	0.61538	0.26055	1.6231	-0.02686	-0.061225	-0.26168	0.65858	0.46553	-0.23016	0.34072	0.4938	-0.88902	0.085318	-0.093755	0.011417	1.2149	0.2137	0.96846	-0.64565
382	-0.37059	0.19401	0.44035	-0.59043	-0.86822	0.06736	-0.3909	-0.99962	0.79289	0.11334	1.6385	0.82335	0.5114	-0.2835	0.15975	0.12556	0.23555	0.002112	0.82112	0.11176	0.39402	0.00027604	0.37307	-0.41077	1.3049	1.4587	2.2446	0.21546	0.58038	1.8686	0.22197	0.050719	1.0898	-0.28003	0.07352	-0.33814	0.6122	-0.41091	-0.16905	0.072469	-0.033845	-0.30532	0.33894	0.32654	-0.22643	0.78385	0.065551	0.90643	-0.066114
383	-0.38638	0.34143	0.3086	-0.19145	-0.29103	0.43446	0.14346	-0.35544	0.47018	0.31979	1.8279	0.38612	-0.36043	0.21306	0.31265	0.75589	0.56962	0.16253	0.85337	-0.51034	0.23653	0.14244	0.18796	-0.14132	1.2244	0.64156	2.1984	0.12328	0.98698	1.9278	-0.042595	0.11754	1.5694	0.078061	0.24312	0.30513	0.0043715	0.61863	0.28525	0.14868	-0.00017833	-0.47935	-0.034026	-0.23186	-0.93173	0.76059	-0.17413	1.4138	-0.30147
384	0.15592	0.24687	0.57349	0.034777	0.079668	-0.35499	0.13006	0.036894	0.4498	0.025271	1.3521	0.4721	-0.15608	0.095839	0.62759	0.43211	0.31715	0.1563	0.060391	-0.039636	0.50501	0.43432	0.053459	0.017376	1.0342	0.94345	1.1947	0.097318	0.2765	0.86673	0.38342	0.35554	1.5787	0.078017	-0.14457	0.26428	1.0469	0.2718	0.012055	0.40669	-0.10334	-1.0534	0.15514	0.16418	-0.21862	0.2987	-0.10621	1.3923	-0.18217
385	0.056663	0.60906	0.0618	-1.0517	0.25972	-0.31394	0.10274	0.57688	0.27129	0.023226	0.51435	-0.15496	-0.05088	0.0069711	0.69393	0.31644	-0.32499	0.49053	0.37421	-0.046786	0.80475	0.11913	0.51524	0.047856	1.1374	0.93364	1.2087	0.30052	1.2644	1.0361	0.1973	0.24937	0.15834	-0.13266	0.19626	0.14293	0.43971	0.4075	0.031011	0.29961	-0.70445	1.6018	0.064886	-0.72902	-1.3302	0.44886	-0.13185	1.185	0.168
386	-0.032436	0.021574	-0.045113	-1.0989	-0.4917	-0.40029	0.035191	0.24836	0.68296	0.18537	1.2485	0.94458	-0.085412	-0.041363	-0.086822	0.12512	-0.17391	-0.30681	0.64591	0.39995	0.53538	0.10059	0.30383	-0.010445	0.3641	0.3539	1.1316	-0.67904	-0.2126	1.4937	0.22208	0.6221	0.60419	0.66356	0.50397	-0.26027	0.30856	0.32657	0.27419	0.35243	0.54642	0.072934	0.042137	-0.12392	-0.80693	-0.62237	-0.10113	0.59467	0.27646
387	-0.088346	-0.58807	-0.2773	0.43244	-0.081338	-0.16532	0.19761	0.27441	1.04	0.10075	2.0107	0.24508	0.21273	-0.44789	-0.30425	-0.24063	-0.61328	0.11863	0.10911	-0.11111	0.79712	0.13755	-0.17872	-0.22863	0.31979	0.3584	1.2458	-0.52639	0.25348	1.5457	0.40269	0.26231	1.4545	0.61885	-0.064809	0.096594	0.7263	-0.052067	0.22416	-0.13797	0.65831	-0.56027	-0.057667	0.75442	0.47183	-0.048653	0.25873	0.14507	-0.089057
388	-0.12121	0.37642	-0.12488	-0.58281	0.48952	0.24678	-0.098386	0.4951	0.84828	-0.048532	0.87509	-0.82805	-0.17374	0.34103	0.026244	-0.39356	0.028092	0.057244	0.36729	-0.34841	0.19274	0.025429	-0.036334	0.23203	0.65495	0.50418	0.80387	0.023744	0.35658	1.8702	0.31857	-0.087478	0.17088	0.61665	0.56177	0.26419	1.0211	-0.15233	0.32668	-0.53873	0.075181	-0.11766	0.24745	-0.26564	-0.2158	-0.08827	-0.032787	0.49123	-0.095249
389	-0.70852	0.042965	0.17547	-0.18522	-0.2658	0.39505	-0.28924	-0.18905	0.34097	0.20707	0.37878	-0.015567	0.14618	-0.14609	0.35593	-0.021729	0.52381	0.027402	0.13966	-0.1865	0.29186	-0.17145	0.2035	0.11284	0.21888	0.3259	1.2907	-0.10751	0.54312	0.86137	-0.073691	-0.1909	0.63609	0.0019955	0.37199	-0.18777	0.1903	-0.38181	-0.045442	-0.073102	-0.28472	0.05794	-0.25421	0.51775	-0.78205	0.67774	-0.29428	1.566	-0.10704
390	-0.96803	0.051998	0.6298	0.45711	-0.080854	0.36205	0.40124	0.067441	0.68374	-0.032312	1.5353	-0.41373	0.13473	0.32134	0.34934	0.24873	-0.060687	0.18768	0.48212	-0.21709	0.12674	-0.26121	0.83181	0.41334	-0.019027	0.30325	0.88252	-0.64684	0.40783	0.55702	0.098109	0.14524	-0.05659	-0.96354	-0.68112	0.053037	-0.018856	0.38178	-0.24683	0.45683	0.24497	0.71262	-0.026465	0.062863	-1.2674	0.82837	0.01889	0.77955	-0.33442
391	-0.5818	0.5013	0.2174	-0.37714	0.35713	-0.0089078	-0.17411	-0.14536	1.0303	0.34148	1.0949	-0.29029	-0.1131	-0.45984	0.38364	0.19377	0.17607	0.49765	-0.27091	-0.41138	-0.27809	-0.078421	0.43568	-0.14394	-0.10568	0.85694	1.1456	-0.23741	0.44376	0.44565	-0.17162	-0.16133	0.038824	-0.36385	-0.67597	-0.28236	-0.081643	0.046827	-0.29943	-0.19644	0.8427	0.5571	-0.047612	0.22324	-0.71988	0.63711	-0.17381	0.7579	-0.10409
392	0.089903	-0.44725	-0.0056012	0.36971	0.74043	0.20323	0.042879	-0.12136	0.82797	-0.019333	0.92084	0.2343	0.02189	-0.13038	-0.030567	-0.080058	-0.37179	0.0094752	-0.29945	0.020753	-0.038842	-0.12485	-0.05793	-0.14097	-0.052137	0.35961	0.52102	-0.025209	0.20934	1.2985	-0.13269	0.29316	0.36162	0.15111	-0.0080793	-0.20924	0.18622	-0.18935	0.34915	-0.039066	0.32162	-0.47642	-0.058796	0.3741	-0.16144	0.017347	-0.040507	0.56513	-0.31646
393	0.025597	-0.18812	0.089431	0.030421	-0.063537	-0.14464	0.052841	0.54576	0.20729	-0.090953	1.6097	0.23474	0.18401	0.033377	0.12392	0.2251	0.2008	0.30357	0.10391	-0.025354	0.23353	-0.099096	-0.15415	-0.42023	-0.045691	0.37037	0.44827	-0.32918	0.63856	1.0563	-0.20805	-0.037948	0.2167	-0.1807	-0.057207	0.19951	0.36465	-0.15793	-0.25752	-0.50252	-0.16766	-0.16331	-0.79708	0.16641	-0.73068	0.046502	0.097379	0.9262	0.13965
394	-0.41811	0.71125	0.074277	0.26636	0.39174	0.46026	0.63539	0.73647	0.36357	-0.26411	1.3881	-0.45819	0.32368	0.11633	0.093138	-0.35443	0.17438	0.35292	-0.098135	0.32552	-0.25443	-0.33957	0.32715	0.074681	0.59369	0.41387	0.0069992	-0.63192	0.019471	0.63492	0.022877	-0.44562	0.1071	-0.13179	0.28992	-0.40725	0.51825	0.17368	0.29973	0.55601	0.50943	-0.14532	0.19825	0.11934	-0.33134	-0.082285	0.059572	0.4318	-0.10859
395	0.44157	-0.29398	-0.48433	-0.34756	0.66497	-0.17505	-0.010339	0.87693	0.34471	-0.19548	1.6698	0.52822	0.61742	0.27865	0.038281	-0.064797	0.42313	0.23071	0.041213	0.11691	-0.38357	0.026198	-0.45178	-0.037456	-0.11759	0.065837	0.086502	0.31676	0.11601	0.59592	-0.26895	-0.35962	-0.020002	0.092328	0.39959	-0.08636	0.21715	-0.028068	-0.14976	-0.2331	0.85224	-0.6126	-0.3091	0.048784	0.10045	0.027105	-0.044303	1.0921	-0.3314
396	-0.28358	0.070998	-0.01512	0.45763	0.030823	0.15155	0.25051	-0.60052	1.1479	-0.12924	1.2832	-0.15553	-0.21464	-0.14409	-0.20581	-0.052867	-0.053137	0.0076964	-0.26596	-0.0001382	-0.35954	-0.093175	0.054535	-0.065742	-0.002103	0.20808	0.37264	-0.55787	0.60589	0.25639	-0.37776	0.25582	-0.30204	0.066492	-0.36906	-0.097488	0.10448	0.39769	-0.35314	-0.21218	0.53379	-0.93076	0.21476	0.40436	-0.72346	0.44303	-0.21007	0.16907	-0.32051
397	-0.67641	0.13047	0.079024	-0.87304	0.22859	-0.026588	0.3676	1.011	1.4053	0.27483	0.78785	-0.64974	0.37938	-0.14882	0.10458	0.094327	-0.0048099	-0.092093	0.61579	-0.070953	0.092489	0.072573	-0.059059	-0.010645	-0.43291	-0.17112	0.095723	-0.99617	0.68082	0.83018	-0.13438	-0.077443	0.66727	-0.17031	0.332	0.052175	0.49851	-0.10451	0.14519	0.52865	0.83578	0.51257	-0.48726	0.58467	0.53528	-0.15141	-0.20586	-0.45221	-0.39352
398	-1.0079	-0.36069	0.35699	-0.41632	-0.61243	-0.5084	0.40279	0.50878	0.51962	0.37542	1.2511	0.44154	0.27459	-0.072831	-0.41204	-0.64571	0.53311	0.31403	0.39772	-0.52709	0.65364	-0.19199	-0.19488	-0.1943	-0.48395	0.093644	0.30308	-0.38539	0.14681	0.74693	-0.0068889	-0.2162	0.53769	-0.24218	-0.67264	-0.034226	0.33174	0.1065	0.2291	0.24849	0.69165	-0.6772	0.038699	0.25793	0.24184	0.76035	-0.035057	0.44629	0.29457
399	-0.83379	0.36859	0.19844	-0.2128	0.6893	0.83126	-0.53417	0.88378	0.66705	0.11095	2.0653	0.031073	-0.37377	0.33439	0.26707	-0.10022	-0.13178	-0.098242	-0.30783	-0.58522	-0.034146	-0.17483	-0.15713	-0.12463	0.023185	-0.24215	0.4106	-0.39082	0.30316	0.39781	-0.23903	0.23785	0.37037	-0.052244	-0.34333	-0.36879	-0.22545	0.092401	0.062194	0.27138	0.24342	-0.019486	0.16853	-0.092063	-0.47723	0.33506	-0.015431	0.16033	0.10505
400	-0.37639	-0.968	-0.096534	0.039806	1.4169	-0.048373	-0.38962	-0.22631	0.1175	-0.1822	1.7653	0.17422	0.20881	-0.037557	0.31725	-0.35919	0.33985	-0.28847	-0.11665	-0.59629	-0.30171	-0.21172	0.24111	-0.3001	-0.25482	-0.20515	0.4293	0.007826	0.48292	0.15375	0.013381	-0.26706	0.9449	0.34069	-0.33059	0.18069	-0.15868	-0.16082	0.2333	-0.22336	-0.11255	-0.49472	0.44404	-0.40269	-0.69178	0.50667	-0.071593	0.54561	0.10587
401	-1.1309	0.30658	-0.13056	-0.31095	0.064024	0.095536	0.78209	0.8938	1.8279	0.85714	0.22918	0.62531	0.31819	0.96052	0.093029	0.37536	0.052486	0.19519	0.16316	-0.1762	-0.46585	-0.15465	-0.23328	-0.64442	-0.89821	0.2523	-1.1422	1.3804	-0.065922	-0.12692	-0.20466	0.19754	0.59193	-0.5592	0.54006	-0.38418	-0.53803	0.51662	-0.41687	-0.25738	-0.075219	-8.7065	-0.77651	0.024178	0.13623	0.37085	-0.53309	-1.1057	-0.5703
402	-1.4915	0.15262	-0.025798	-0.55688	0.30496	0.27598	0.6175	0.59107	-0.25987	0.59647	0.51159	0.48506	-0.11684	-0.065589	-0.543	0.65198	-0.29216	0.053421	0.39935	-0.56043	-0.88933	0.57139	0.13773	-0.57163	-0.62932	0.47193	-0.9042	0.88955	0.062537	-0.55011	-0.45184	-0.21593	0.33305	-0.49543	0.59836	-0.75179	-0.19412	-0.065806	-0.1699	-0.95878	-0.41785	-9.0298	-0.31853	-0.80228	0.19834	1.1979	-0.34506	-0.5723	-0.20539
403	-0.67439	0.020725	0.11471	0.1541	-0.27332	0.4412	0.84354	0.85196	0.70432	0.80763	1.0754	0.26003	0.05997	0.39271	0.27086	0.20008	-0.61454	-0.0036524	-0.017051	-0.045589	-0.57782	-0.16944	0.13471	-0.095155	-1.1383	0.32236	-0.52859	1.3191	0.13439	-0.45977	-0.6848	0.60197	0.32368	-0.49755	0.45637	-0.58689	-0.1188	0.44854	0.037518	-0.04566	-0.79157	-7.7847	-0.11183	-0.12053	-0.83338	1.3584	-0.55225	0.10885	0.029775
404	-1.2098	0.83097	0.48857	-0.39471	0.69867	0.18201	-0.025771	-0.066387	0.57427	0.71244	1.6152	0.34252	0.11609	0.22851	0.37741	0.42346	0.084015	-0.19126	0.10824	-0.52552	-0.69717	0.038524	0.37172	-0.32188	-0.5145	0.09694	-0.57939	0.53266	0.17721	-0.1191	-0.35652	0.12065	1.223	-0.48564	-0.23798	-0.45976	-0.4569	0.29172	-0.58628	-0.12804	-0.58295	-7.6071	-0.74301	-0.3489	-0.87776	0.29078	-0.40475	-0.11324	-0.28054
405	-0.63097	0.59797	0.35264	-0.30467	0.23226	0.02388	0.88175	0.5605	0.63795	0.94121	0.95935	0.69866	0.042656	0.71773	-0.10802	0.73032	0.183	-0.10999	-0.14631	0.35873	-0.95175	-0.34338	0.2769	-0.244	-0.511	-0.40088	-0.69062	1.3922	0.11589	-0.18582	-0.71962	0.45665	0.23587	-0.19718	0.63637	-0.43527	-0.10524	-0.39818	-0.60503	0.6264	-0.70698	-7.8076	-0.5808	-0.03149	0.19943	-0.16285	-0.33913	-0.1971	-0.49968
406	-0.47883	-0.3248	0.068501	0.022433	0.28431	0.28091	0.22774	-0.32322	2.3983	0.636	0.52811	1.2332	0.20511	0.40375	-0.48935	0.44444	0.15122	-0.012551	-0.2169	0.22145	-0.22934	0.0761	0.66979	-0.78562	-0.79458	0.081497	-0.45678	0.80324	0.017657	0.28817	-0.33565	0.11603	0.54889	0.013281	-0.0025323	-0.44596	-0.4477	-0.47505	-0.021266	-0.22099	0.054018	-7.81	-0.032641	0.46385	-0.3351	-0.3132	-0.59894	-1.0876	-0.41661
407	-0.36363	0.079087	0.024843	-0.691	-0.44086	0.19148	-0.66712	0.62966	0.58303	0.090215	1.47e-06	1.0595	0.22164	0.2143	-0.2156	0.18037	-0.64252	0.047456	0.63291	0.081937	-0.56739	0.39277	0.46818	-0.5887	-0.45963	0.054751	-0.51515	0.1776	0.50349	0.50081	-0.93779	-0.12791	0.59384	0.20873	0.23136	-0.79572	-0.64908	-0.59593	-0.3593	-0.013799	-0.13645	-7.1599	-0.45176	0.022351	-0.15137	-0.098754	-0.47935	-0.99849	0.32423
408	-0.10576	0.71973	-0.030309	-0.48965	0.53171	0.24787	-0.10975	0.4638	0.50455	1.0151	-0.36426	0.78121	-0.60213	0.50681	0.016181	0.069969	-0.1023	-0.073887	-0.1819	-0.52316	-1.1412	0.40391	0.30008	-0.71834	-0.81358	0.4798	-0.10685	0.94988	-0.18534	-0.18218	-1.2406	-0.50495	-0.14513	0.16923	-0.48888	-0.436	-0.56094	-0.54508	-0.26785	-0.0047977	-0.060531	-6.9976	-0.75311	-0.13058	0.080803	0.30568	-0.82862	-0.57636	0.26446
409	-1.0152	0.35277	0.12505	-0.18987	-0.9073	0.672	0.0088941	0.14627	0.40618	0.72368	0.4224	0.66749	-0.17314	0.38911	0.39483	0.070158	-0.04331	-0.21659	-0.46323	0.060959	-0.94413	0.11543	0.55015	-0.31736	-0.44292	0.35204	-0.048474	0.32709	0.19787	-0.1715	-0.65878	-0.050986	-0.8835	0.051794	0.094073	-0.30387	-0.56393	-0.24148	-0.00034754	-0.025177	-0.338	-7.89	-0.60547	-0.52173	-0.10902	-1.0163	-0.45971	-0.32979	-0.71013
410	-1.8868	0.31697	0.15885	-0.55295	0.76199	0.15764	0.74591	0.42006	0.21856	0.88464	-0.47601	0.3307	-0.32704	-0.13177	-0.21911	0.43204	-0.23489	0.15502	-0.11933	-0.86174	-0.56829	0.20402	0.050212	-0.44389	-0.4067	-0.37543	-0.74479	-0.0087276	-0.096496	-0.72783	-0.17444	0.10875	0.039483	-0.45998	0.77884	-0.34822	-0.72648	-0.35584	-0.21782	-0.81916	-0.17997	-6.9577	-0.025537	-0.24465	-0.087265	1.2023	-0.42703	-0.70932	-0.30776
411	-1.1897	-0.11882	0.26654	-0.17755	0.15387	0.16366	0.011813	0.75069	-0.49972	0.69036	0.76128	0.066599	-0.5636	0.058933	0.47266	0.42418	0.13304	-0.088995	-0.40608	-0.59437	-0.24274	0.30351	0.27359	0.025894	-0.60063	-0.28221	-0.34162	0.35765	-0.2847	-0.2576	-0.14613	0.37335	-0.56984	-0.32747	0.0019802	-0.041436	-0.30465	-0.61054	-0.30323	-0.27763	-1.2829	-7.326	-0.36453	0.12033	-0.020314	0.28703	-0.54013	-0.69286	-0.25475
412	-1.0053	0.12608	-0.15888	0.13	0.21226	0.44463	0.63657	0.4723	1.843	0.40635	1.6764	0.76257	0.37827	0.57299	0.19923	-0.41346	-0.16839	0.39711	-0.37343	-0.36818	-0.87359	0.78712	-0.16467	-0.50706	-0.63272	0.033441	-0.50917	-0.39729	-0.20708	0.084807	-0.53679	0.19736	0.50753	0.6557	0.33644	0.089218	0.13075	-0.53952	-0.20986	-0.20621	0.17837	-6.6933	-0.5572	-0.68897	0.84718	0.49131	-0.5271	-0.8465	-0.10369
413	-0.67134	0.037507	0.049083	-0.48172	0.24531	0.32322	0.14044	0.35524	0.66244	0.026159	1.1037	0.48505	0.046073	-0.02608	-0.0051056	0.51446	-0.23615	0.12857	-0.50346	-0.02879	-0.49814	0.063259	0.11906	-0.27814	-0.94558	0.37104	-1.0876	0.17122	0.050393	-0.065765	-0.49321	-0.0043162	0.57085	0.13493	0.96428	-0.2225	-0.056105	-0.033499	-0.30537	0.29313	-0.50197	-6.8971	-0.41591	0.43597	-0.38528	-0.58539	-0.18412	-0.62372	0.29757
414	-0.38626	0.74699	0.25493	-0.33625	0.051925	0.06142	0.086512	0.9675	0.77343	-0.40463	0.57173	0.052194	-0.077167	0.041828	-0.32171	0.24241	0.37222	-0.28865	0.059216	0.085841	-0.24958	-0.074408	0.54034	-0.039022	-0.67866	-0.43316	-0.89954	0.3328	-0.46221	-0.50884	-0.89598	0.17305	1.2616	0.071265	0.72119	-0.10509	0.15398	-0.30775	-0.27688	-0.46888	-0.071773	-6.2742	-0.72951	-0.54436	0.49585	-0.64897	-0.54775	-0.53213	-0.42825
415	-0.94476	-0.11502	0.0082607	-0.27816	-0.36083	0.24348	0.68801	0.69364	-0.41471	0.54985	1.1849	0.003446	-0.28521	-0.2816	-0.26383	0.37045	-0.38912	0.0035354	0.043074	0.053302	-0.63189	0.32428	0.21643	-0.39881	-0.47188	0.61939	-0.39132	0.34266	0.13549	-0.17832	-0.70289	0.23816	0.44809	0.27077	-0.041441	-0.44019	-0.27445	-0.065088	-0.42584	0.76523	-0.42588	-7.4176	-0.72769	0.017038	0.6107	-0.44935	-0.78002	-0.22886	0.14397
416	-0.96398	0.48225	0.12453	-0.60672	-0.076567	-0.038179	-0.44934	0.12327	-0.25146	0.88595	0.78196	0.3953	-0.42415	0.26586	0.12697	0.86476	-0.55014	-0.58419	-0.79096	-0.022833	-1.3337	0.012363	0.33472	-0.52311	-0.47049	-0.0013395	-0.13921	0.53001	-0.055465	-0.67216	-0.59254	0.12797	-0.077737	0.15878	-0.15904	-0.58688	-0.63	-0.28854	-0.39784	-0.12563	-0.47492	-6.1625	-0.5064	0.13496	-0.31599	-0.32682	-0.058111	-0.34251	-0.49133
417	-0.22147	0.42212	0.056539	0.052921	0.044177	0.48697	0.068624	-0.15693	1.5117	1.0498	1.7639	0.39148	0.19024	0.7017	0.75542	0.0037792	0.23294	-0.032826	0.25001	-0.018691	-0.99552	0.048349	0.4196	-0.62537	-0.63268	0.13901	0.43818	0.88598	0.23791	0.5563	-0.97289	0.10951	-0.38562	0.26863	-0.18922	-0.59778	-0.33131	-0.39069	-0.18142	0.12367	-0.34323	-6.1434	-0.1946	0.22981	-0.29006	-0.28591	0.10181	-0.55	-0.70422
418	-2.106	0.1785	0.13611	-0.42545	-0.68108	0.31783	0.64764	0.50099	1.2369	0.64722	0.45941	0.77587	-0.23002	-0.32428	-0.48374	0.42258	0.26055	-0.21644	-0.32431	-0.35966	-0.50527	0.005052	-0.14688	-0.4693	-0.46895	0.18963	-0.37977	-0.25439	-0.27374	0.32712	-0.90706	0.011754	-0.022324	-0.53508	0.26488	-0.34038	-0.89105	0.17412	0.043243	-0.32143	0.10688	-7.5183	-0.60754	0.31785	0.26484	-0.11857	-0.8219	-0.57735	-0.5171
419	-1.5866	0.3025	-0.026401	-0.16129	0.24626	0.10361	0.51552	1.0698	0.43892	0.89748	1.3789	1.0597	-0.28894	0.40299	-0.3013	0.46057	-0.35973	0.18986	-0.23777	-0.89325	-0.6815	0.1302	0.46228	-0.17526	-1.2412	0.40512	-1.0541	0.028404	0.33907	-0.68373	-0.44255	-0.036905	0.12122	-0.39634	0.54332	-0.26576	0.56466	0.098405	0.001467	-0.71957	-0.83695	-5.215	-0.065123	-0.13579	-0.19757	0.21408	-0.65591	-0.27642	-0.92895
420	-1.1728	-0.29277	0.075206	0.62923	0.58273	0.26339	0.13117	0.29306	-0.08235	0.5766	0.66367	0.54537	0.24894	0.17828	-0.46633	0.50876	0.20276	0.23665	-0.41472	0.098279	-0.6905	-0.17301	0.090201	-0.22123	-0.70938	-0.29487	-0.32544	0.54492	0.59087	0.2791	-0.87774	0.19622	0.58116	-0.16478	0.33507	-0.20273	-0.090495	-0.26576	-0.19946	0.034468	-0.5956	-4.3419	-0.47613	-0.42421	-0.8412	-0.37109	0.070531	0.001696	-0.27057
421	-0.43529	-0.28842	0.43902	-0.6844	0.49244	0.37804	0.69674	0.34457	-0.2621	0.37439	0.88311	0.63228	0.10028	0.025868	-0.3911	0.44895	0.35859	0.14239	-0.11514	-0.21168	-0.62264	0.31502	-0.097326	-0.68079	-0.75272	0.10024	-0.60866	-0.41162	-0.12842	-0.031342	-0.29238	0.074189	-0.66164	-0.062264	0.77309	-0.30982	-0.42694	0.31356	0.20678	-0.70651	-1.3228	-5.2335	-0.76993	0.24461	-0.67217	-0.13442	-0.059754	-0.28348	-0.22162
422	-1.1459	0.13817	-0.47633	-0.22818	0.92092	0.067408	0.0096351	0.34578	0.15156	0.58983	1.7178	0.28911	0.22478	-0.057471	-0.34729	-0.30288	0.015778	0.1614	-0.032994	-0.41418	-1.0821	-0.19404	-0.013429	-0.4478	-0.73129	-0.094927	-0.65503	0.61108	-0.035168	0.38264	-0.49066	-0.097343	0.71077	0.030784	0.6957	-0.46885	-0.19973	-0.73362	-0.049909	0.051534	-0.56399	-4.9133	-0.026178	-0.44163	-1.0156	-0.37252	-0.73532	-0.24883	0.38619
423	-0.78987	0.51492	-0.4528	0.25232	0.17061	0.65506	0.57772	0.89853	1.4232	-0.1355	0.61897	0.77301	0.63141	0.23971	-0.30645	0.47084	0.45175	0.074595	-0.50592	0.20728	-1.1136	-0.089121	-0.15283	-0.48817	-0.64866	0.44132	-0.54798	0.45703	-0.055717	0.37177	-0.68913	0.48277	1.1747	0.29803	0.30722	-0.59042	-0.3334	-0.20501	-0.011727	0.15212	-0.25133	-4.4151	-0.61777	-0.0085378	0.11309	-0.1859	0.0022978	-0.85707	-0.62642
424	-0.72654	0.28425	-0.41542	-0.11818	-0.044234	0.25341	0.60115	0.47974	0.63835	-0.1391	1.6014	-0.32244	0.092433	0.20527	-0.2557	-0.040514	-0.069735	-0.093413	-0.43891	-0.47338	-0.67857	-0.26329	0.70104	-0.43092	-1.1633	0.06972	-0.57392	-0.23411	0.48283	-0.016309	-0.21776	0.15534	-0.37099	0.5758	0.82821	-0.21365	-0.075441	-0.29773	-0.55421	-0.25063	0.043105	-4.0577	-0.64286	0.4168	-0.41063	-1.6977	-0.29486	-0.24852	-0.21416
425	-0.55134	0.41604	0.21564	0.68351	0.43236	0.35388	0.9159	0.19673	0.017024	0.47294	1.1972	0.3281	0.15171	-0.012815	0.23005	0.52221	-0.48576	0.45819	-0.1281	-0.27228	-0.37983	-0.106	0.31451	-0.44011	-0.54468	0.16655	0.28948	0.5422	-0.075357	-0.35347	-0.23543	-0.074816	0.24129	-0.32348	0.13339	-0.72364	-0.13123	-0.43324	-0.44686	-0.40072	-0.65519	-4.8592	-0.76782	0.078797	-0.83287	-0.90897	-0.44764	-0.13382	-0.37131
426	-1.1577	0.20694	-0.063881	-0.38667	0.30684	-0.29624	0.36263	-0.61442	0.15104	0.71983	0.96889	-0.080148	-0.6094	0.44525	0.049557	0.035381	-0.041556	0.028837	-0.10235	-0.6261	-1.2928	0.26939	0.46621	-0.76268	-1.1108	0.4332	0.47618	-0.064631	-0.35226	-0.44273	-0.52169	-0.097036	-0.57696	-0.26686	0.27255	-0.46098	-0.31827	-0.62593	-0.6481	-0.44838	-0.78507	-4.2707	-0.19111	-0.62675	-0.32967	0.4821	-0.64003	-0.016353	-0.33193
427	-1.4842	-0.014548	0.41273	0.19879	0.39475	0.36232	0.3871	0.51103	-0.58602	0.42513	0.52079	0.73209	-0.28809	-0.30523	0.32353	0.19041	0.32466	0.31766	-0.28634	-0.84043	-1.1299	0.14364	0.73733	-0.78518	-0.92307	0.029103	-0.014227	0.8039	-0.42946	0.11762	-0.47357	-0.041326	-0.026523	-0.45319	-0.64232	-0.17049	-0.44005	-0.26534	-0.43738	-0.033674	-0.97164	-5.0299	0.19163	-0.76605	-0.51806	-0.042914	-0.42011	-0.029967	-0.48348
428	-1.3921	0.66765	0.1733	-0.48985	-0.50133	0.44139	0.36757	-0.077539	0.7337	0.71951	1.4796	0.24566	-0.19786	-0.10025	-0.16509	-0.41356	-0.1265	-0.044705	-0.045543	-0.55842	-0.47003	0.11057	-0.41016	-0.15572	-0.68511	0.53656	-0.83729	0.51043	-0.25222	-0.13729	-0.55949	-0.039833	-0.041409	-0.2124	0.42554	-0.25892	-0.38292	-0.1351	-0.59447	0.51271	-0.57514	-4.1548	-0.19097	-0.18399	-0.70708	-0.087896	-0.50319	-0.089561	-0.32356
429	-0.20153	-0.11255	0.19921	-0.52152	0.39507	0.45747	0.21308	0.3735	2.254	0.075622	0.93082	1.2744	0.065651	0.30117	-0.10727	0.16409	0.71287	0.16659	-0.31863	0.14751	-0.51615	0.29683	0.32082	-0.12036	-0.89574	0.56487	-0.57105	0.20441	0.27072	0.15758	-0.71244	0.33049	0.53256	-0.39449	0.42009	-0.37612	-0.35123	0.61834	-0.32385	-0.27796	-0.13405	-4.0534	-0.25334	-0.34773	0.19858	0.15628	-0.17968	-0.68348	-0.5574
430	-0.76434	0.36639	0.48383	0.063302	0.069413	0.36131	0.62261	0.34237	-0.60569	0.17755	0.95385	1.6501	0.16913	0.13847	-0.54922	0.55637	0.15812	-0.27372	-0.69059	-0.14607	-0.72655	-0.17491	0.12766	-0.66928	-0.96285	-0.066245	-0.47944	0.30799	0.39137	0.59511	-0.21784	-0.19107	0.95814	-0.002586	-0.083034	-0.35305	-0.20294	-0.21566	-0.47397	0.40614	-0.022496	-4.0999	-0.51726	0.20293	0.16803	-0.81966	-0.26178	0.16982	-0.74877
431	-0.48709	0.28562	0.11477	-0.36526	0.3226	0.16279	0.65158	0.51961	-0.091707	0.62874	1.1544	1.7455	0.062367	0.15129	0.32274	-0.097749	-0.1602	-0.010134	0.30581	0.45133	-0.51819	0.59006	-0.080012	-0.30309	-0.88238	0.23686	-0.63681	0.62137	0.29233	0.53618	-0.72969	0.20232	-0.039686	-0.49179	0.50805	-0.31711	-0.62177	-0.21289	-0.54714	-0.10242	0.14472	-3.9446	-0.091997	-0.31213	-0.22913	-0.20898	-0.52126	-0.21185	-0.48803
432	-0.55357	0.72387	-0.29673	-0.72759	-0.25455	0.24418	0.41388	0.56279	0.12383	0.021203	0.31094	0.70681	0.21405	0.22749	-0.11947	-0.084933	-0.0026322	-0.016302	-0.31276	-0.23253	-0.66844	-0.070832	0.17253	-0.38648	-0.44996	0.18129	0.014769	0.37237	0.02213	-0.87621	-0.6584	0.13784	-0.31902	0.15108	-0.25786	-0.21537	-0.81829	-0.10753	0.38277	0.46499	0.14417	-3.4907	-0.52953	-0.042732	-0.69535	0.055493	-0.37536	0.27156	-0.5268
433	-0.13263	0.4801	0.18278	-0.14581	0.76592	0.1887	0.43634	0.29591	0.14749	0.27118	0.59981	0.43483	-0.10096	0.12602	-0.64419	-0.047186	0.1461	0.080878	0.12109	-0.64839	-0.2946	-0.17959	0.23888	-0.39885	-0.84725	-0.0594	-0.38287	0.22776	0.20022	-0.07144	-0.59899	-0.33945	0.36512	0.045361	-0.47728	-0.21349	-0.22925	-0.55622	-0.52119	-0.15331	-0.47613	-3.5848	-0.47767	0.041279	-1.3472	-0.36576	-0.095132	0.26983	-0.018832
434	-0.53572	0.58783	-0.05029	-0.72347	0.35172	0.18149	-0.22168	-0.18643	2.6448	-0.043408	0.6724	0.84723	0.52965	0.3195	0.29627	-0.0043333	-0.14108	-0.019801	-0.38711	-0.46	-0.83055	0.13352	0.15862	-0.55629	-1.0809	-0.023891	-0.59731	0.1959	0.27851	0.14582	-0.49906	-0.17375	0.61126	-0.73534	0.10234	-0.56264	-0.5728	-0.1704	-0.65891	0.25848	-0.81744	-3.2205	-0.65833	1.0404	1.1227	-0.48458	-0.62646	-1.3121	-0.72305
435	-1.354	0.79923	0.25253	0.13759	-0.20133	0.63007	-0.057994	0.569	0.70196	0.87401	0.004453	1.2737	0.099034	-0.10149	0.058828	0.21885	0.34937	0.44254	0.15469	-0.87191	-1.1248	0.0030023	0.36951	-0.68535	-1.0534	-0.030344	-0.25333	-0.26498	-0.17628	0.43155	-0.59301	0.4229	1.3729	-0.42298	-0.069731	-0.37761	-0.2019	-0.1793	0.040569	-0.2837	-0.44807	-4.6029	-0.58292	0.15407	0.82638	0.3875	-0.2926	-0.79747	-0.51149
436	-1.003	0.066197	0.33812	-0.18428	0.253	0.5043	0.54813	0.25759	0.38398	0.53001	1.85	0.71318	0.19959	0.25626	-0.15824	0.56089	0.66242	0.017733	-0.25192	-0.35344	-0.78758	0.34181	0.43116	-0.58447	-0.6926	0.44399	-0.54364	0.26564	0.35264	0.42973	-0.010748	-0.22233	0.79884	-0.49407	0.14152	-0.68581	-0.1305	-0.02137	-0.019172	-0.06075	-0.96393	-3.2544	-0.47654	-0.4471	-0.34674	0.41049	-0.39852	0.14748	-0.44074
437	0.00093067	-0.47207	0.053737	0.2707	0.13627	0.034319	0.54948	0.48179	0.61913	0.13635	1.4275	0.87187	0.068373	0.32464	-0.17005	0.17602	0.50782	0.056193	0.16364	-0.24499	-0.52059	0.058427	0.16575	-0.24497	-0.80306	0.090886	-0.42399	-0.69154	0.093909	0.078938	-0.47246	-0.27959	0.303	0.27598	0.10138	0.087383	-0.41396	-0.24131	-0.73092	-0.54134	-0.83987	-5.0075	-0.60396	0.36444	0.037908	-0.098275	0.086057	-0.38323	-0.15336
438	-0.079806	-0.36985	0.068539	0.092046	0.29135	0.067825	0.24642	0.48303	0.026467	0.1426	1.0376	-0.19737	-0.47317	0.049942	-0.29465	0.27631	-0.16018	-0.027361	-0.74943	-0.15813	-0.038257	-0.14378	0.35303	-0.082255	-1.0815	0.092262	-0.85391	0.35315	0.035716	-0.16449	-0.16336	0.1992	0.1378	0.51354	0.39937	-0.33427	-0.13772	-0.12288	-0.031313	-0.1206	-0.76732	-3.4852	-0.32911	-0.18714	-0.34144	0.079229	-0.34921	0.84707	-0.51364
439	-0.60839	-0.35176	0.50757	-0.075795	0.58925	0.10589	0.13871	0.98771	1.2052	0.61623	1.174	2.5937	0.082719	-0.058254	0.1579	0.2208	0.29381	-0.16924	-0.37247	0.27185	-0.50789	0.20514	0.56648	-0.62685	-0.93808	0.2328	-0.61601	-0.092405	0.44164	0.073403	-0.52175	0.46802	0.86703	0.084541	0.57915	-0.54762	-0.38353	-0.46134	0.02596	0.13855	8.8207	-4.1737	-0.2079	-0.1758	-0.62207	-0.8772	-0.25988	0.5844	-0.019206
440	-0.8142	-2.3514	-0.47042	-0.5448	0.54142	0.44545	0.54498	0.95623	1.7949	0.25628	0.99197	13.3696	0.34001	-0.059902	-1.1636	-0.04026	-0.43781	-0.41167	-0.28128	-0.11117	-1.0328	-0.36498	0.29899	-0.30264	-0.44799	-0.109	-0.16959	0.33589	0.049284	-0.20449	-0.22128	0.064935	0.39174	0.1436	-0.047651	-0.24386	-0.16046	0.006546	-0.61535	-0.023088	39.4464	-3.0629	-0.50796	0.94372	0.60479	-0.79817	0.17762	0.15734	-0.57929
441	-0.47481	-2.0527	-0.11174	-0.32075	0.096667	-0.14054	0.37212	-0.19144	0.87451	0.75985	1.6348	13.1029	0.043357	0.12436	-0.09932	0.34708	0.063525	-0.11259	0.26698	-0.2325	-1.2019	0.081744	0.46237	-0.40254	-0.97073	0.2239	-0.86849	0.42675	-0.11481	-0.05548	-0.55756	0.43442	0.57171	0.063358	0.56485	-0.54134	-0.34725	-0.44559	-0.37684	0.23724	42.4782	-3.8724	-0.24427	0.79938	0.058187	-0.9635	-0.95491	-0.15214	-0.21714
442	-0.32102	-1.8382	0.0070634	-0.56883	0.74054	0.16595	0.58495	0.4758	19.5015	0.50872	0.97184	9.2874	-0.35566	0.11054	-0.14024	-0.18908	0.23744	-0.33635	0.081097	-0.32474	-0.71092	-0.42734	0.3048	-0.40501	-0.92283	0.084136	-0.32057	0.287	0.053557	-0.51778	-0.73012	0.63346	0.69164	-0.1383	0.54059	-0.071104	-0.55439	-0.20882	-0.33138	0.016322	31.2102	-4.0678	-0.11429	0.4136	-0.38584	-0.64982	-0.72172	0.42855	-0.043349
443	-1.5072	-1.085	-0.046398	-0.47587	0.36572	0.68491	-0.22001	-0.0032017	17.6769	0.97104	0.50568	5.762	-0.49678	0.026648	-0.072623	0.17749	0.24995	-0.071051	0.21611	-0.75532	-0.78118	-0.10878	0.56056	-0.32522	-0.90253	0.44985	0.042	-0.12397	-0.40417	-0.45917	-0.69644	-0.22775	0.23574	-0.64325	0.1843	-0.053338	-0.10933	-0.55267	-0.75792	0.16033	21.9311	-2.8394	-0.2746	0.32853	-1.1708	0.47536	-0.67042	0.29677	-0.62765
444	-1.3316	-1.7339	0.61138	-0.18139	1.0496	0.26947	-0.0060702	0.31213	12.1799	1.1435	0.83064	4.9369	-0.017412	0.015519	-0.12486	0.36844	0.26367	-0.19342	0.03175	-0.69508	-0.99964	-0.13863	0.43213	-0.42711	-0.84484	0.041348	-0.0095238	-0.10965	-0.28532	0.12641	-1.1314	0.26626	0.66044	-0.43416	0.1728	-0.25807	-0.13235	-0.3471	-0.32628	-0.40951	17.0022	-3.9299	-0.099001	0.53596	-0.45032	0.096206	-0.28092	0.52269	-0.32259
445	-0.70019	-0.59479	0.049625	-0.39638	0.20579	0.69324	0.5347	0.11743	11.4636	0.21546	1.0326	5.3742	-0.03837	-0.036096	0.20738	0.28641	0.082675	0.20002	0.35496	-0.54787	-0.6147	0.64678	0.66175	-0.56649	-0.33921	-0.099251	-0.34008	0.070389	0.12204	0.090082	-0.50732	0.24609	0.7402	-0.15402	0.27422	-0.48221	-0.096306	-0.85081	0.12259	-0.19736	14.8427	-2.3414	-0.3665	0.020429	-0.18871	-0.56691	-0.83253	5.7543	-0.66635
446	-1.2117	-0.14679	0.22561	-0.31714	-0.12326	0.15981	0.97976	0.43587	8.9037	0.1402	0.9372	4.3399	0.16696	0.20486	-0.59455	-0.082109	0.052493	-0.26686	-0.17131	-0.56539	-0.25612	-0.024231	0.20478	-0.36078	-0.9074	-0.064371	-0.84542	0.42728	-0.36333	-0.18857	-0.70494	0.096249	0.60366	-0.36492	0.2837	-0.35066	0.19978	0.087628	-0.2088	-0.23743	12.9141	-3.6697	-0.57997	0.83965	0.21594	-0.012868	-0.33888	5.3543	-0.056071
447	-0.36896	-0.30842	-0.12324	-0.19106	0.58533	-0.088433	0.026772	0.47349	6.4186	0.30653	1.5911	3.0415	0.20425	0.28987	-0.29693	0.22415	0.14483	0.13012	-0.59698	-0.022847	-0.37508	0.21384	0.22676	-0.64329	-1.0331	0.20521	-0.61173	0.12409	0.50132	-0.21733	-0.17739	0.054617	-0.016817	-0.23328	0.46127	-0.28981	-0.11818	0.30157	0.4248	0.29959	10.405	-1.5451	-0.3103	0.075817	-0.89294	-0.29038	-0.42673	4.6252	-0.15115
448	-0.67643	-0.39042	0.36741	-0.25482	-0.13012	0.095067	0.41392	1.0732	9.6518	0.0073072	1.5825	3.5568	0.69344	0.25299	-0.050548	0.43793	0.54338	-0.48099	-0.51495	0.03564	-0.1804	0.63877	-0.21197	-0.44434	-0.87835	0.19322	-0.35146	-0.12576	-0.36761	0.15306	-0.55356	-0.52537	0.53866	-0.17731	0.42467	-0.51003	-0.15098	-0.1685	-0.3323	0.32775	9.2531	-2.4721	-0.46824	0.12157	-0.78078	-0.44347	-0.44839	2.8749	0.015346
449	-0.35491	-0.61108	0.24829	-2.3254	0.84988	-0.28994	0.32537	0.42282	51.3993	0.19815	0.59437	0.95931	-0.28977	0.3367	4.5994	-0.27051	-0.06762	0.02671	-0.35061	-0.25271	-0.30204	0.38101	0.12149	-0.61276	-0.62224	0.23438	1.691	0.86155	0.016897	-0.26805	-0.48689	-0.7398	-0.5393	0.14448	-0.037885	-0.81602	-0.0024123	0.19335	-1.0702	0.10808	8.2903	3.6168	-0.16142	0.30285	0.81326	-0.16257	-0.45075	2.0757	-0.36783
450	-0.45343	-0.20663	0.13055	-1.5373	-0.2197	-4.1538	0.27838	-6.5038	48.9181	0.48195	1.2925	1.9654	-0.40652	0.16971	63.7148	0.12821	-0.51725	-0.5393	-0.81174	-0.20486	-0.66024	0.21943	0.38632	-0.6419	-0.71796	0.19724	24.1134	0.84192	0.51319	-0.32787	-0.54922	-0.090315	-1.0183	-0.094742	0.63852	-0.17374	-0.57335	-0.35412	-0.38736	0.48242	6.6878	38.3009	-0.30495	0.57078	21.3552	-0.46321	-0.50832	1.6191	0.47068
451	-1.3095	-0.48042	0.4449	-0.030942	0.36403	-5.0125	-0.10466	-9.2261	42.0686	0.75206	-0.1625	2.5864	-0.14831	0.31097	90.0753	0.58508	0.017799	-0.068586	0.098418	-0.14987	-0.75781	0.17864	-0.022375	-0.48046	-0.8694	-0.13408	31.7869	-0.063165	-0.059109	0.77031	1.1275	0.11479	0.77701	-0.031584	-0.49162	-0.3005	0.62772	-0.14103	-0.60296	0.048238	7.7011	34.3866	-0.15672	0.4512	22.4965	0.35842	-0.44334	0.85013	0.26116
452	-1.3786	-0.099042	0.63788	-0.16048	-0.17565	-3.8289	0.080277	-9.8324	28.6969	0.83075	-1.1873	2.0104	0.18295	0.013898	87.455	0.40366	0.364	-0.33753	0.28821	-0.93553	-1.0204	0.60624	0.38205	-0.24857	-0.87532	-0.036335	31.0676	-0.032137	-0.36392	0.49341	10.8465	0.013884	0.90941	-0.29477	-0.12852	-0.3576	-0.83064	-0.65757	-0.84244	-0.37221	5.1134	25.3122	-0.028186	-0.09038	14.8777	1.369	-0.37452	2.1418	-0.14475
453	-0.91278	0.94336	0.22907	0.26806	-0.58176	-2.5596	-0.16854	-7.9249	21.624	0.54091	0.6275	2.339	0.088334	0.027351	73.7294	0.38028	0.37774	0.1424	-0.31959	-0.35523	-0.71282	0.34948	0.56275	-0.37428	-0.80134	0.027358	26.6042	-0.12029	-0.081585	0.0066004	14.3554	0.086422	0.62357	-0.44004	0.46767	0.97689	-0.30495	-0.18722	-0.4556	-0.42716	5.7595	16.9408	0.22554	-0.052028	10.8788	0.29627	-0.43664	12.9676	-0.67577
454	-0.39925	-0.37664	0.60511	-0.46165	1.0527	-2.0135	-0.13384	-6.0618	19.4261	0.23545	1.4954	1.6547	0.39689	0.81763	61.2782	-0.17198	-0.13794	-0.1361	-0.20899	-0.22482	-0.61282	0.32599	-0.14163	-0.45467	-0.78434	0.2239	21.9845	0.60343	0.055487	0.16498	11.4076	-0.15479	0.90129	-0.091579	0.6611	6.7617	-0.146	-0.10561	-0.81767	0.011015	4.8122	14.2399	-0.33338	0.1714	7.612	-0.093064	-0.51245	17.8056	0.11557
455	-0.1846	-0.53143	0.30097	-0.246	-0.55481	-1.7762	0.26405	-5.3565	15.8756	0.49649	0.94505	0.41196	-0.59854	0.47093	50.7151	0.0087553	0.13148	-0.29089	-0.34744	-0.10784	-0.86479	0.62169	0.14344	-0.088087	-0.78549	0.45419	18.0462	0.3708	0.034777	0.011141	8.0822	0.21932	-0.56039	0.083612	0.4541	5.42	-0.51795	-0.16043	-0.76336	-0.094998	4.1195	12.9019	-0.26931	-0.027784	5.444	0.32626	-0.53665	13.7611	-0.3161
456	-0.45544	-0.47622	-0.21024	0.025677	0.55586	-1.2343	0.048094	-3.009	16.8336	0.84786	0.94777	1.3318	0.50551	0.20747	43.9955	0.68035	0.46297	0.25222	-0.47316	-0.61566	-0.83784	0.39436	-0.22905	-0.13002	-0.65438	-0.27735	14.9294	-0.42442	-0.075719	0.33469	6.0047	0.035013	0.020315	0.1388	0.30043	3.751	-0.69164	-0.080016	-0.18259	0.43392	5.0297	8.1638	-0.59625	0.73186	6.6825	-0.022018	-0.20068	9.1829	-0.37537
457	-0.086326	-0.45436	0.24557	0.18897	0.24743	-1.5045	0.084149	-2.9073	15.1906	0.52473	0.38161	4.4869	-0.19212	0.07339	36.9291	-0.10294	-0.68781	-0.029839	-0.74202	-0.38551	-0.59388	0.43972	0.25675	-0.4067	-0.44361	-0.62826	13.028	1.4057	0.17195	0.50394	16.2201	-0.17126	0.48682	0.088917	0.11581	13.9936	-0.80702	0.077359	-0.22697	0.51331	13.6741	7.8548	-0.18964	0.41901	6.0057	-0.53642	-0.4759	6.9689	-0.079124
458	-0.47268	-4.3709	-0.00057884	0.16603	0.61225	-3.0541	0.39998	-5.8931	13.1034	0.36134	0.72306	10.5818	0.56794	0.0058374	33.4657	-0.13149	0.10141	-0.22919	-0.31955	0.23803	-1.0769	0.88678	0.46174	-0.50611	-1.0132	0.059194	21.057	1.3221	0.25666	0.36722	18.3787	0.23092	0.61593	-0.092812	0.42193	18.258	0.16551	-0.39318	-0.74571	-0.35655	77.265	5.8144	0.05821	-0.22952	4.421	-0.33567	-0.33488	6.1678	-0.26757
459	-0.49915	-5.034	0.47777	0.42041	0.024626	-6.3381	-0.11608	-9.8673	11.3122	0.1946	0.46068	8.8109	0.25951	0.4994	30.0679	0.1231	-0.14988	0.11115	0.15694	-0.59371	0.9848	0.34637	0.38014	-0.23397	3.4431	-0.12022	34.8626	1.6329	-0.27239	-0.068397	15.1045	0.53611	-0.01937	-0.35961	0.42871	14.0542	-0.4308	-0.17971	-0.83392	-0.28671	78.2889	7.2731	-0.13256	0.33143	2.7131	0.35225	-0.22245	5.2693	-0.22685
460	-1.4323	-3.2018	0.67702	-0.42378	1.2236	-6.5097	-0.1756	-11.8909	10.0082	0.70976	-0.36886	7.9287	-0.85625	0.22648	28.3616	0.61977	0.22663	0.21626	3.067	-0.60758	15.1394	0.41605	-0.32552	-0.33565	24.4625	0.0037825	37.4112	1.3308	-2.3921	5.9383	11.2583	0.21653	-0.73712	-0.86825	-0.17379	11.0472	-0.44324	0.30829	-1.1237	-0.087927	64.2998	4.7888	0.0039626	0.19331	3.3477	0.87085	-0.22181	5.211	0.3052
461	-0.9166	-2.1508	0.11318	0.45128	-0.11867	-5.0132	-0.17151	-9.8527	8.6287	0.90361	0.54491	5.1222	-6.4029	0.39772	25.1458	-0.16793	-0.14354	-0.11793	6.0793	-0.62247	18.3565	0.55948	0.31704	-0.65475	22.1606	0.17987	34.6258	0.3526	-3.3947	32.8294	9.3957	0.26501	15.443	-0.56543	-0.23709	8.7154	-0.0057484	0.42576	-0.79554	-0.47504	51.3532	3.2635	5.6032	0.16895	3.1432	0.74717	1.9759	6.2228	-0.20041
462	0.065159	-1.7714	0.30257	0.20975	0.17143	-3.1845	0.34403	-8.3094	10.092	1.361	0.86271	4.333	-9.059	0.010668	22.2314	-0.07325	0.083698	0.36863	9.7869	-0.93788	16.8979	-0.12271	0.18513	-0.47017	16.4464	-0.079711	30.5208	-0.38268	-2.7408	49.5102	7.7196	0.25549	38.8262	0.12024	0.037143	7.2494	-0.94744	0.035213	-1.2752	0.39246	42.9428	30.1527	28.1912	0.40016	17.4084	0.97069	2.3143	4.4916	-0.96888
463	-0.45	-1.3509	-0.22847	-0.11284	0.43716	-2.6439	0.049977	-7.9537	7.3945	0.76839	0.14868	2.8042	-8.973	0.16962	19.8766	-0.12733	-0.26368	0.23288	8.7931	-0.45515	14.0451	0.40088	0.14177	0.046388	11.6182	-0.027825	26.5454	-0.0069141	-1.6097	45.0226	6.3847	0.24237	34.3722	0.1201	0.16775	5.979	-0.70811	0.13232	0.32957	0.033159	33.6094	62.9704	26.4525	0.18299	27.2332	0.24691	1.5223	4.215	-0.1161
464	-0.20385	-0.89228	-0.00077857	-0.043058	0.31066	-2.4649	0.064524	-6.3066	6.0663	0.59938	0.23182	2.8697	-6.5752	-0.051476	18.2169	0.24918	-0.045339	0.0043213	10.4376	-0.57463	11.5657	0.24746	0.12275	-0.29627	9.2689	-0.30347	22.1983	0.20949	-1.7572	35.8797	5.3562	0.2514	27.5182	-0.45078	0.60518	5.0772	0.12416	-0.55226	-0.1168	-0.24037	28.9033	54.6106	20.2528	0.38398	21.3268	-0.22134	1.2357	4.0654	9.1782
465	-0.29004	-0.96708	0.19327	-0.96781	0.60521	-1.8862	0.74614	-4.9664	5.2698	0.28618	0.31267	2.9694	-5.391	0.037164	16.666	0.4419	-0.14732	-0.44004	9.2413	-0.49561	8.8834	0.40861	0.37202	-0.57725	7.5509	0.36442	19.6503	1.1306	-1.2424	28.1263	5.5766	0.17436	20.5791	-0.20342	0.37698	4.3916	-0.48171	-0.18596	0.050634	-0.063044	25.1928	42.4847	15.196	-0.25216	15.1931	-0.31665	0.11634	3.9846	15.7971
466	-0.55416	-0.68201	0.066071	-2.1677	-0.1638	-2.8254	0.62563	-5.8329	6.1362	-0.051209	-0.20814	0.77283	-5.0081	-0.1583	15.4513	-0.13854	-0.18269	-0.28112	10.8207	-0.39862	7.7647	-0.1542	-0.023618	0.18426	6.5029	-0.012102	20.3949	1.4824	-0.96742	21.2926	4.25	-0.020693	12.1857	-0.074788	0.13741	4.5012	-0.38635	-0.052385	-0.23864	0.42703	22.0542	34.2608	11.9841	-0.26994	9.211	-0.16267	-0.29826	3.2375	13.4921
467	-0.35823	-0.88214	-0.063261	-0.90222	0.32591	-7.2884	0.24211	-8.401	6.5819	0.17267	-0.81491	2.3423	-3.5549	0.14556	14.0294	-0.47527	-0.21056	-0.30182	12.4334	-0.055914	6.6194	0.59876	0.36501	2.7644	5.1158	0.070555	30.6405	0.41116	-1.0861	20.4307	3.9907	0.35772	14.6155	-0.39246	0.36435	3.3795	-0.26514	0.38246	-1.018	-0.0072159	20.1902	28.5131	9.8477	-0.094458	8.5029	0.18184	5.4608	2.496	9.5662
468	-0.67707	-0.27984	0.60211	0.020307	0.92209	-7.6201	0.65673	-8.9241	4.8673	0.92643	0.012366	2.3762	-4.437	-0.06319	12.4995	0.57608	0.020225	-0.26128	13.5692	-0.32625	5.74	0.43214	0.082812	1.86	4.668	0.0060836	31.0806	0.2738	-0.61452	25.2677	15.8349	0.06332	12.9574	-0.46448	0.58488	7.6372	-0.62997	0.092407	-1.2616	-0.17189	17.6468	22.3586	8.8252	0.13807	8.3312	8.7655	18.8872	1.8965	7.6464
469	-1.0478	-0.53794	0.24401	-0.72909	0.34566	-8.0218	-0.35381	-9.0846	3.7465	0.31503	-1.0846	3.1492	-5.4106	0.23739	11.9201	-0.12643	0.20159	-0.011281	14.2655	-0.7926	4.7273	-0.088581	0.21771	0.75078	17.4843	-0.15567	29.715	0.61205	-0.62891	29.0194	25.4872	-0.11575	11.6084	-0.82821	0.094301	9.9701	-0.36165	-0.085423	-0.32698	-0.24884	15.7466	20.3492	17.6925	-0.58386	6.438	22.4807	19.5013	1.746	6.2996
470	-0.45797	-0.22914	0.30158	-0.21375	0.57366	-6.4838	0.078358	-6.4977	2.9213	1.0661	0.91755	1.0273	-4.5911	-0.19118	11.0148	0.69707	0.41982	-0.011006	17.0256	-0.92547	4.1222	0.17972	-0.04916	1.3266	29.2448	-0.036908	24.8869	-0.10586	-0.36061	22.7984	23.6891	0.26069	9.3641	-0.79909	-0.35105	7.9853	-0.078824	0.31517	-0.79688	-0.16812	13.7445	16.7378	34.9929	-0.025198	6.0948	20.5847	14.8648	2.2077	4.9935
471	-0.016321	-0.54705	0.22869	-0.64953	-0.20944	-6.8498	0.064693	-8.797	3.3375	1.2268	0.28134	1.7579	-9.543	0.1641	9.7088	0.5312	0.17105	-0.26704	13.3294	-0.71319	4.8222	0.26401	-0.022258	3.1429	23.6743	-0.059951	29.2116	0.51302	-0.39761	49.9625	19.8633	0.21836	30.7346	-0.26223	0.020364	5.7661	-0.20683	-0.12277	-0.71848	-0.41746	13.5253	15.3537	31.36	-0.3968	5.1521	18.0188	10.8257	3.2989	3.6002
472	-0.90682	-0.6578	0.25362	0.12786	0.65074	-8.2801	0.71736	-9.1566	2.6118	0.90118	1.0543	1.4137	-9.9532	0.037874	9.0192	0.61512	0.16001	-0.12548	10.2442	-0.44492	5.4061	0.44143	0.25259	2.9328	17.6516	0.20445	32.344	0.13004	-0.51505	62.3473	16.1674	0.062657	35.5762	-0.25326	0.51279	4.9289	-0.61449	0.026481	-0.92599	-0.34977	11.2145	12.7678	24.7355	0.097847	4.4572	15.7231	7.8871	3.7307	3.4229
473	-0.3461	-0.85287	0.17098	-0.18637	-0.010222	-7.2749	0.29443	-10.3196	4.9486	0.83244	0.086472	1.0066	104.748	-0.26628	7.029	0.21858	0.61642	-0.60872	11.9404	-0.51	19.0804	8.1678	0.0075999	2.0599	28.9067	0.57166	32.7057	-0.29231	-3.4044	59.9308	13.1658	0.20024	30.4384	-0.39241	-0.13884	4.2452	-0.59892	0.56008	-0.21153	-0.28804	11.6309	12.5375	18.6947	25.5374	4.4204	13.7569	8.998	2.4256	3.5129
474	-0.054584	-0.31612	0.078218	21.019	0.36326	-6.1209	-0.078862	-8.0603	3.1998	0.46396	0.26788	0.84716	130.07	0.041447	7.1761	0.48627	-0.12304	-0.23491	10.1426	-0.12088	22.2466	10.0951	0.13337	1.4228	34.4037	-0.25778	28.9541	0.31261	-3.4207	49.4775	10.7338	-0.29911	23.0917	0.0052144	0.24975	3.2272	-0.44036	0.084931	-0.19188	-0.27967	10.0689	10.9729	16.0293	27.4774	3.7352	11.7395	8.2659	2.3486	2.8704
475	-0.84671	0.24856	0.092082	23.7849	0.39371	-5.9355	0.16253	-8.2364	2.3219	0.75295	0.69625	0.31379	125.809	0.36488	7.0985	-0.10749	0.35555	0.24287	18.3142	-0.4011	21.6566	7.2131	0.25996	1.2503	28.0908	-0.2608	26.1047	0.70936	-3.5773	40.0527	9.4442	-0.1657	17.395	-0.37029	0.016846	2.8204	-0.19691	0.19102	1.7723	0.18116	8.5455	10.5181	13.8655	20.0626	2.5293	9.5449	7.2517	1.7485	1.7998
476	-0.57591	0.28962	0.1896	16.6588	0.31776	-5.516	-0.34179	-6.6935	2.2469	0.72287	0.82209	1.3023	112.646	0.39364	6.0436	-0.13115	-0.014578	0.01522	18.9542	-0.37901	26.4114	4.8711	0.52079	0.63339	21.1007	0.030565	21.7312	0.24138	-4.1734	34.4471	8.0133	-0.18336	15.3453	0.02976	0.32314	1.3308	-0.36024	0.14887	15.3898	0.039551	8.3734	9.595	11.3728	14.1014	2.3103	9.1946	5.7721	2.2941	2.7269
477	-1.4611	-0.26455	0.33895	13.5308	0.096416	-4.6234	-0.49899	-5.8045	1.5147	1.2466	0.15969	0.37532	91.1486	0.33686	5.9605	0.22577	-0.0034799	0.27016	20.8267	-0.8497	25.2794	3.7195	0.43951	3.7899	16.6994	0.47614	20.2593	0.49586	-3.997	29.506	17.9778	-0.065109	12.6844	-0.80677	-0.11586	0.96382	-0.36239	-0.068254	15.4801	-0.21042	7.6448	8.0227	10.1191	10.8175	2.1466	10.0615	4.815	1.322	2.0355
478	-0.36472	-0.32053	0.85039	10.8775	0.72376	-4.54	-0.5296	-5.1071	3.4395	1.1961	0.55462	0.47646	76.5932	0.23129	5.5941	0.71197	0.54366	-0.41601	21.4324	-0.22706	22.1574	3.2343	0.50922	2.9893	15.7905	0.22612	17.9335	-0.63161	-4.5356	26.0822	23.656	0.40715	12.1685	-0.26762	-0.70311	3.6679	-0.46776	0.044097	12.9364	0.034093	6.5748	4.9255	9.1027	9.9635	3.272	8.6028	4.3001	0.17786	2.1523
479	-0.97648	-0.40304	0.15204	7.9966	0.027725	-3.4759	-0.37761	-5.2476	2.8553	1.0834	0.41558	1.3944	65.5255	0.26976	4.4136	0.90094	0.10889	0.032626	22.0499	-0.52474	19.6913	2.1747	0.47185	2.174	38.8648	-0.026367	16.0274	0.063626	-3.2333	23.1915	21.6459	0.59892	10.8352	-0.73099	0.31553	8.3259	-0.66496	0.84193	10.212	-0.096366	7.056	4.9107	7.7847	8.1765	3.5569	6.9566	3.5899	0.67137	1.6398
480	-0.44845	-0.047075	0.38292	6.8256	0.0037855	-3.0734	0.11564	-6.3087	1.2993	0.76637	0.30229	1.4312	56.0818	0.0025428	4.7292	0.22303	-0.18676	0.048336	20.1095	-0.22767	16.7139	2.3745	0.55945	1.5064	47.3567	0.24646	23.9678	-0.36851	-2.6229	20.701	18.2175	0.077904	10.2377	-0.095856	0.46037	6.7801	5.857	0.11645	8.5484	-0.57483	4.2746	5.6371	6.8831	6.9933	2.3363	6.847	3.2401	0.82794	1.487
481	-0.7235	-0.19558	0.028233	6.5673	1.0411	-2.7244	0.10038	-8.4603	1.3472	0.90105	0.33882	0.33328	47.8361	0.1902	3.7742	0.01968	0.005811	-0.11171	15.6712	-0.45109	15.0311	1.7562	-0.1814	1.1675	40.9079	0.18899	27.7307	-0.26999	-2.416	18.5521	14.4933	0.65254	8.3417	-0.55201	0.42572	4.9392	15.6715	0.16379	6.8605	-0.26308	4.652	3.9194	6.7437	6.5293	1.7634	6.5055	2.5085	0.79216	1.0311
482	-0.57978	-0.1321	-0.044954	6.1619	0.77981	-2.2026	0.23295	-7.8124	1.565	0.38471	0.26349	-0.16214	42.7574	0.43859	3.4613	-0.35002	-0.23809	-0.18687	13.9534	-0.5388	13.1102	1.8504	0.70345	1.1411	32.2064	-0.090202	26.9644	0.56107	-1.8888	16.0466	11.8864	0.34725	8.0064	-0.11082	0.3847	4.0305	40.4402	0.26201	5.9892	0.18536	3.3783	4.3967	5.6937	5.0995	0.88701	5.4843	2.8883	0.89335	1.0924
483	-0.72086	0.57902	0.23646	4.5609	0.21089	-2.4039	0.043963	-7.3028	1.3458	0.56401	0.37828	0.28309	37.7511	0.10483	3.1672	-0.29389	0.005697	-0.096333	18.0835	0.23034	20.8951	1.5923	-0.077267	0.76614	25.5908	0.49373	24.8758	0.099174	-3.1647	14.228	10.1037	0.13125	6.2413	-0.12883	0.39367	2.0384	43.2059	0.32864	14.0305	-0.25707	4.1373	3.5179	5.3143	4.6759	1.5961	5.2897	5.376	0.27133	1.2431
484	-0.32692	0.077378	-0.24841	4.0668	0.4032	-2.0537	-0.11244	-5.5394	3.337	0.50076	0.39868	0.33161	34.2996	0.15549	3.228	0.21032	-0.063024	-0.13072	17.0844	-0.072073	23.5542	1.7011	0.60494	0.86467	25.0685	0.24885	21.3247	0.63599	-3.5891	13.758	18.0282	-0.03478	7.1622	-0.12489	0.50827	1.6367	38.3012	0.47085	16.6215	-0.35647	3.388	1.6693	4.8978	5.0361	2.3503	4.81	4.6289	-0.38943	1.3498
485	-0.95623	0.15561	0.203	4.2404	0.44733	-1.9669	0.13771	-4.8089	1.3765	0.6387	0.29873	0.40794	31.1966	0.51984	2.5244	0.71449	-0.31134	-0.13987	16.2395	0.058795	21.4212	1.7258	0.24052	0.78454	52.0681	0.086567	18.1719	1.751	-2.9515	11.8467	28.149	-0.31808	6.4645	-0.101	0.28806	1.2599	32.1364	-0.063378	14.3148	-0.036123	2.5622	2.0539	4.0505	3.9593	1.002	4.6135	3.4907	0.52593	0.94289
486	-1.4137	0.085703	0.2149	3.4048	0.12031	-1.9162	-0.3857	-5.5831	1.3669	1.1437	0.32704	-0.3494	27.0374	0.30754	3.4162	0.44131	0.52827	0.30712	14.9715	-0.78882	17.5276	1.0396	0.5633	0.22992	61.8523	0.10766	16.8764	1.7854	-2.6498	10.0602	25.9938	-0.37669	4.6605	-0.87054	-0.024103	1.0745	25.7528	0.010242	10.7621	-0.11462	2.3229	1.5592	3.8644	4.0669	0.58067	4.7807	2.8063	0.16783	0.92231
487	-0.26884	-0.1941	0.038201	2.9378	0.24243	-1.6395	-0.06826	-4.0982	0.30552	0.69944	0.48541	0.85925	24.9166	0.093754	2.2784	0.16186	0.0042801	0.41236	16.0417	-0.94957	15.4216	0.94129	0.32846	0.49599	72.2454	-0.0081844	14.7538	1.7487	-2.2853	9.4326	21.8288	0.018243	5.1799	-0.26115	0.15967	0.8	21.7315	0.3265	9.1494	-0.057984	1.8259	1.0204	3.2872	2.8782	0.91585	3.8463	2.3462	0.6807	0.61691
488	-0.037807	0.47045	0.42783	3.426	-0.20433	-1.1124	-0.1198	-3.45	-0.2384	0.3886	0.1921	0.24097	22.0337	0.056694	1.9018	-0.014441	0.31469	0.31486	13.3277	-0.70488	12.7097	0.54183	0.69528	0.46112	70.9196	0.096067	12.716	1.2626	-1.914	8.8678	18.366	0.099565	4.4655	-0.23588	0.74364	1.407	19.4308	0.46436	7.7101	0.17639	1.676	1.6001	3.3876	2.6916	0.25343	4.3523	1.6374	0.48071	0.45205
489	-0.37701	0.31177	0.1222	2.0247	0.047221	-1.8511	0.20201	-2.7626	1.5568	0.80529	-0.094298	0.053322	20.0956	0.77355	1.6659	-0.01239	-0.28521	0.25034	10.6868	-0.37677	11.8446	0.86359	0.27046	-0.027776	62.4399	-0.2763	11.0715	0.98105	-1.9108	8.3682	15.5401	-0.098235	4.2407	-0.20531	0.48039	1.0741	16.6057	0.26441	6.5018	-0.17389	2.1341	0.15203	2.9551	2.6435	0.821	3.79	2.0785	-0.17865	1.057
490	-0.24563	-0.40014	-0.19828	2.4669	0.63298	-1.1714	0.52315	-3.1709	2.5105	0.57998	0.96954	1.5139	18.6468	0.45463	1.2428	0.53916	-0.36513	0.091596	9.317	-0.34087	10.0576	0.42833	0.31106	0.46788	52.2005	0.41579	10.4159	0.52352	-1.1188	7.8464	13.0539	0.13971	4.2524	-0.4411	0.10244	0.74176	15.072	-0.017599	5.8417	0.048089	2.1011	0.047629	2.4287	2.6809	1.6192	3.4827	2.1282	-0.7977	0.23171
491	0.23866	-0.10674	0.42777	2.3889	0.78237	-1.1607	0.28493	-2.8883	1.1178	0.26155	0.58517	0.61404	16.9894	-0.4512	1.4105	0.04474	0.18578	0.1034	7.6601	0.14296	9.7656	1.0831	-0.062267	0.53486	43.0328	0.18731	9.0771	1.2049	-1.5635	6.9923	11.1695	-0.33382	3.3304	-0.26099	-0.086443	0.64555	13.1073	0.1191	5.1918	-0.34333	1.4227	-0.5764	2.1342	2.491	1.3227	2.5894	1.9584	0.015271	0.56284
492	-0.32065	-0.16856	-0.092319	1.4259	-0.29101	-0.77364	0.034785	-2.6014	0.12737	0.90404	-0.33037	-0.20357	14.9616	0.17319	1.8065	0.39301	-0.32689	0.095759	6.8629	-0.29534	8.1456	0.46546	0.27309	0.15544	36.3169	0.70038	8.6012	0.2451	-1.2991	5.6926	10.0242	-0.14234	3.1385	-0.39891	-0.51931	0.74055	11.4466	0.3263	4.9182	0.32856	0.91599	0.20346	2.3864	2.627	-0.31695	2.9516	1.4384	0.0071331	0.41656
493	-0.53446	0.92204	0.10234	2.0076	1.4019	-0.64012	-0.31537	-1.3475	0.64422	0.75164	-0.15615	-0.54475	12.6916	0.28421	1.7382	-0.092065	0.034597	-0.092566	5.987	0.050204	7.3157	0.65483	0.31807	0.34931	30.6864	-0.18261	7.0665	0.90906	-1.1005	4.9156	9.074	-0.24745	2.7651	-0.051001	-0.18125	1.1559	10.3556	0.46201	4.3884	-0.31408	0.88186	0.25397	2.1917	1.6751	-0.43636	2.2866	0.8689	0.20026	0.32814
494	-0.45429	0.05344	0.63203	1.884	0.76279	-0.74094	0.20526	-2.0562	0.3343	1.0042	-0.39437	0.27817	12.5326	0.01112	1.2769	0.36253	-0.01505	0.21967	5.7067	-0.41437	6.8956	0.59708	0.1466	0.34577	26.3711	0.049542	7.324	0.49113	-0.87103	5.2057	7.8462	-0.53341	2.2709	-0.76245	-0.29919	0.47525	9.3081	0.21416	3.3924	-0.73823	0.30158	-0.93859	1.4763	1.847	0.15015	3.5472	0.79686	0.37366	0.10952
495	-0.84938	0.48475	0.34608	1.5735	-0.10397	-0.36217	0.11068	-2.4526	1.7477	0.8234	-0.21749	0.42381	11.0257	-0.23426	1.1978	0.17518	-0.10602	0.26244	4.5313	-0.84247	5.4149	0.29616	0.35774	-0.05568	23.6755	-0.24893	6.5909	0.55154	-0.070729	4.6608	6.7707	-0.52041	1.475	-0.59834	-1.0737	0.12197	8.6261	-0.38138	3.3901	0.082245	1.4691	-0.81895	1.8044	1.5865	1.2667	3.9486	0.26143	-0.29344	0.11104
496	-0.36434	0.63138	-0.049594	1.5801	1.24	-0.50639	-0.20665	-1.9227	1.2354	0.44439	0.63773	0.64555	10.1364	-0.1324	0.66162	0.32488	-0.03615	0.27575	4.4464	-0.24868	5.5336	0.73198	0.17191	-0.0081585	21.6768	0.18271	6.1939	0.11193	-0.16227	3.9294	5.7283	-0.33095	2.0084	-0.49039	-0.61587	0.12747	8.4818	0.16761	2.9752	-0.24592	0.76423	-1.0208	1.3693	1.6362	0.81408	3.1125	0.32101	-0.65533	-0.15382
497	0.059219	0.73067	0.27121	0.44857	-0.74493	-0.44537	0.2147	-1.2746	0.88409	0.6298	0.3266	1.8525	8.9333	0.41473	1.179	0.26096	0.030378	0.15263	4.1964	-0.010222	4.5774	0.76472	0.020925	0.0020071	4.602	0.021673	5.5503	0.68872	-0.58564	4.652	5.8501	-0.086362	1.96	-0.93227	-0.41787	-0.011767	7.4078	0.29678	2.6477	-0.43029	0.87218	-1.7286	1.7316	1.2124	0.66337	2.1895	0.82147	-0.36497	-0.12543
498	0.33471	0.50042	0.070595	0.93992	0.18767	-0.13009	0.35509	-1.3613	0.16727	0.33769	-0.1055	-0.014037	7.7219	0.29819	0.15679	0.98179	0.79326	0.3313	4.0675	-0.12467	4.48	1.0527	0.10769	0.26084	4.602	-0.37061	5.7845	2.0311	-1.1425	3.2245	5.4604	-0.16749	2.1037	-0.34049	0.28533	-0.15941	6.2681	0.069707	2.4196	0.00069476	0.29939	-1.0292	1.0802	1.9571	-0.43889	2.2708	0.2426	-0.073359	-0.28046
499	0.37289	-0.62693	0.0070228	0.81185	-0.053212	-0.41752	0.1001	-1.334	0.58615	0.93463	-0.24795	-0.47275	6.5594	-0.0095592	0.6136	0.20189	0.066912	0.17457	2.8937	-0.39577	4.5315	0.47971	0.33215	0.25177	4.602	-0.16417	4.72	1.7533	-0.45716	2.065	4.8259	-0.10419	2.0719	-0.24798	-0.38751	0.24393	6.3717	0.23809	2.0441	-0.77912	0.55744	-1.6259	1.0542	0.68141	0.21591	1.9875	0.45954	-0.38581	-0.076195
500	0.30929	0.37938	0.08792	-0.24469	0.30181	-0.64743	0.17971	-1.1874	0.43699	0.61307	-0.41566	0.67819	-0.16377	0.34018	-0.052893	0.42595	0.27165	-0.5121	2.868	-0.59407	4.1612	0.10783	0.50301	-0.32983	4.602	0.34625	4.0518	0.70629	-0.19787	-0.32197	4.5054	0.13886	0.52967	-0.24548	-0.033717	0.52283	5.7228	0.40907	2.0944	0.23014	-1.0249	-11.9568	1.405	-0.15218	0.26123	2.8305	0.15984	0.011521	0.026966
501	0.05253	0.47281	0.37428	-0.16738	0.063599	-0.49353	0.27619	-0.87857	2.0276	0.82037	-0.40013	0.6248	-0.0081355	0.34841	0.73314	-0.35036	-0.60049	0.077143	2.6372	0.13217	3.2374	0.5359	0.38368	-0.4315	4.602	0.041869	4.1571	0.31685	-0.36837	0.6709	3.7293	-0.22699	0.65704	-0.31425	-0.29062	-0.26529	3.5529	-0.12851	1.5348	-0.78127	-0.20785	-10.4383	0.64439	0.29643	0.61678	2.7586	-0.080396	-0.59604	0.020247
502	0.097861	0.63153	-0.13169	-0.049953	0.064715	-0.5323	0.08323	-1.3395	0.67553	0.89986	-0.72887	0.8913	-0.35268	0.19545	0.16686	0.30221	-0.40269	0.25941	2.2999	-0.3573	3.0738	0.094797	0.64101	-0.20079	4.602	0.14218	4.0955	0.63576	-0.86562	0.22482	3.5736	-0.033231	0.076035	-0.068774	0.44404	0.27147	3.5529	0.00068176	2.0907	-0.49232	-0.14489	-9.6139	0.9915	-0.248	-0.46955	2.3474	-0.25426	-0.74041	0.02168
503	-0.96328	0.51298	0.088468	-0.58677	-0.034392	-0.30588	-0.013463	-0.75126	0.59681	0.95678	-0.62347	0.12012	-0.264	-0.12273	0.027191	0.65959	0.17156	-0.18938	2.5061	-0.83598	2.7475	0.30171	0.46883	0.3413	4.602	-0.065526	3.4944	0.94676	-0.38432	0.024891	2.8601	-0.14353	-0.2046	-1.1294	-0.2435	-0.17672	3.5529	0.0089971	1.3346	-0.47844	-0.67612	-10.3748	0.60874	-0.24842	0.79833	3.5821	-0.21463	-0.35076	-0.45015
504	-0.29388	-0.15442	0.45021	-0.28386	0.36178	-0.37341	-0.13833	-0.94145	0.84922	1.3494	-0.33451	-0.27158	0.032352	0.2542	0.47546	0.27252	0.77618	-0.014287	1.7958	-0.56609	2.1694	0.36793	0.45613	-0.40383	4.602	0.12891	3.3159	0.1461	-0.1495	0.076435	2.4618	0.32518	0.52256	-0.94476	0.15032	-0.13109	3.5529	0.13109	1.2209	-0.43016	-0.7215	-10.5399	0.75848	-0.31884	0.78347	3.2162	-0.35965	-0.35702	-0.71601
505	0.15827	0.039095	0.34658	-0.17501	0.66712	0.2104	-0.38889	-0.57627	0.58487	0.6576	0.42004	0.24402	-0.4612	-0.40564	0.0055154	0.69151	-0.0079067	-0.30768	1.5107	-0.32919	2.2308	0.47184	0.24245	0.072481	4.602	0.10335	3.1146	1.0428	-0.26726	-0.6636	2.7301	-0.1138	0.36677	-0.74893	0.20896	-0.16947	3.5529	-0.76003	1.008	0.0072518	-1.5603	-8.6827	0.34818	-0.63243	-0.7998	2.8291	0.32242	0.19392	-0.20576
506	-0.088841	0.59763	-0.058544	0.082292	0.137	-0.10164	0.056181	-0.35921	1.2887	1.1298	0.54354	0.31337	0.27371	0.20434	0.74998	0.70265	0.0013705	0.18097	1.9145	-0.48902	2.0964	0.55301	0.74761	-0.21005	4.602	0.16644	2.2867	-0.042122	-0.17563	0.1684	2.6234	-0.042996	1.2278	-0.49288	-0.68438	-0.0029	3.1972	0.24962	0.62802	0.18725	-1.0388	-9.1013	0.51049	-0.23709	-0.25459	3.2168	-0.1832	-0.42857	-0.28456
507	0.14678	-0.04379	0.41427	-0.10482	0.88772	0.072852	0.27713	-0.54684	1.6358	1.0565	0.17672	0.84318	0.14563	0.15802	0.00245	0.46329	-0.079319	-0.3404	1.3475	-0.6331	2.1156	0.37437	0.67623	-0.21527	4.602	0.24497	2.0334	0.34514	-0.41983	0.52747	2.1568	-0.34184	1.4403	-0.45945	0.17019	-0.069654	3.2527	-0.39618	0.42253	-0.65351	-0.86389	-9.7444	0.58867	0.21866	0.12778	2.4501	-0.80454	-0.95039	0.53471
508	0.02313	-0.11059	-0.2055	-0.5584	0.57979	-0.28905	0.26102	0.13392	0.061212	0.89286	-0.42913	1.0088	0.47313	0.034206	-0.04283	0.35591	-0.20953	-0.26009	0.65602	0.012743	1.8147	0.50771	0.35776	-0.0076386	4.602	-0.38644	0.98314	0.68315	-0.32714	-0.45608	1.5482	-0.1856	0.67644	0.050398	0.28473	-0.55311	2.9843	0.44693	-0.048633	0.20543	-0.54567	-10.3284	-0.072873	-0.047053	0.58357	1.9893	-0.36318	-0.48127	0.049881
509	-0.42517	0.34556	-0.28844	-0.42305	0.17373	0.10763	0.53328	-0.1876	0.1144	0.63235	-0.56356	0.84342	0.52174	0.42065	0.48242	0.57492	0.22332	0.12123	1.0842	-0.61334	1.6138	-0.08363	0.10577	-0.07365	4.602	0.15894	1.4011	0.86781	-0.52372	-0.10097	1.5286	-0.44763	-0.15065	-0.081651	-0.06667	0.35899	2.479	-0.30862	0.64266	-0.10982	-0.63904	-9.2058	0.38847	-0.39099	0.04652	1.6308	-0.45383	0.21356	-0.14287
510	-0.16392	0.31698	0.10887	-0.63361	0.4526	0.13131	-0.21892	0.64473	0.59799	1.122	-0.61475	0.14501	-0.50557	0.091314	0.10244	0.35099	0.35489	-0.10526	0.41185	-0.45924	1.5079	0.41449	0.46139	-0.51425	4.602	0.2187	1.0546	0.415	0.14494	0.35191	1.3379	-0.61157	0.49739	-0.0982	0.47008	0.25341	2.5178	-0.3411	0.43127	-0.098536	-0.59543	-10.597	0.38337	-0.32621	-0.28209	2.2645	-0.50881	-0.48183	-0.16988
511	-0.99794	1.0127	0.072463	-0.23292	0.3047	-0.12032	-0.14672	-0.41075	-0.29925	1.5665	-0.1391	0.098086	0.23673	-0.061046	-0.32928	0.98658	-0.074345	-0.0095723	1.2231	-0.19049	0.98019	0.1099	0.2347	-0.58289	3.8861	-0.32841	1.6001	0.25691	0.18298	-0.3853	1.5438	-0.45141	0.85469	-0.69285	-0.34476	-0.066798	2.0366	0.1052	0.71387	-0.32473	-0.78544	-8.7465	0.24866	-0.46262	-1.5084	2.818	-0.40369	0.50897	-0.031266
512	-0.41254	-0.043106	0.35627	-0.11131	0.65924	0.40729	0.007105	-0.19378	2.1877	1.4183	0.11555	0.45192	0.2654	0.44394	0.33467	0.38481	0.033796	0.19801	0.82204	-0.5542	0.87186	0.030839	0.18722	0.060243	3.6571	0.24511	0.80704	0.56972	-0.20335	0.0073149	0.81177	0.18685	0.19523	-0.49566	-0.20753	-0.49629	2.3491	0.24783	-0.16412	-0.18055	-0.43164	-9.1984	0.24884	0.24451	0.40511	2.3104	-0.26058	-1.2817	-0.63859
513	0.019955	-0.3279	-0.011712	-0.08671	0.58993	0.1316	0.055564	-1.1584	0.87253	1.0183	-0.22234	0.81025	0.48516	-0.35184	-0.1807	0.56486	0.20963	0.034531	-0.055274	-0.14808	0.25787	-0.36254	-0.033062	-0.46352	3.446	-0.13515	1.3822	0.17421	0.38273	-0.043292	0.76779	0.6077	0.29433	-0.17404	-0.091283	-0.11426	1.2047	-0.29668	0.4611	-0.16984	-0.42498	-9.0235	-0.19467	-0.14061	-0.26423	2.5012	-0.68605	-0.3602	-0.42528
514	-0.61086	-0.20586	0.027301	-0.79914	0.13606	-0.014244	0.10214	-0.33575	0.2036	0.65755	0.051847	-0.0094582	0.04525	0.26895	0.048244	0.24626	0.24535	-0.0099057	5.0295	-0.34669	0.28485	11.5107	0.14468	-0.31686	27.5178	0.21534	1.1947	1.1994	0.013001	-0.1829	0.25798	0.36544	-0.11306	-0.33089	-0.19227	-0.21406	1.2805	-0.0086321	-0.029741	-0.30536	-0.56532	-9.3242	-0.48087	-0.48199	-0.054622	2.3928	1.8724	-0.62264	-0.52657
515	-0.2862	-0.31748	0.091107	-0.10352	10.1311	0.28343	0.088415	0.094528	0.63827	1.214	1.4596	0.026364	-0.26854	-0.088269	0.4352	0.47885	0.10449	-0.065354	16.3327	2.3563	1.2167	21.5719	0.068378	-0.45565	60.3938	0.16457	1.3403	2.2332	-0.078217	0.35939	0.78328	-0.0034319	0.49748	-0.019714	-0.14503	-0.09152	1.0182	0.11701	0.10467	-0.24408	-0.29459	-9.5406	-1.0583	-0.39798	-0.47167	1.3238	8.574	-0.3982	0.14073
516	-0.63328	0.63023	-0.21687	-1.4496	17.3928	0.34837	-0.35543	0.58938	0.46252	1.0001	0.49944	1.1347	-0.32913	0.30199	0.219	-0.18791	-0.24003	0.15451	21.0526	4.1364	15.4071	18.6847	0.085296	-0.34114	63.895	0.19867	0.11614	2.1461	-2.4641	-0.064884	0.25724	-0.086138	0.50309	-0.31598	0.76858	-0.49293	1.634	-0.13826	-0.0046277	0.54374	-0.93509	-9.0848	-0.66716	-0.97059	0.13094	1.5753	21.7518	-0.35522	-0.36713
517	-0.3191	0.4183	-0.016754	-0.34068	15.7974	-0.40061	0.3539	-1.0673	1.2386	0.88969	0.47597	1.0238	0.022135	0.34218	4.4788	0.62307	-0.41235	-0.47923	23.7258	4.5244	22.3005	14.0555	0.22443	2.1815	56.4802	0.018037	6.098	1.4288	-3.8956	-0.11041	0.84528	0.15441	0.83003	-0.20251	0.064543	-0.44912	8.5024	0.15664	1.4469	0.26	-0.76843	-9.5981	-0.53647	0.65732	-0.73466	10.5311	46.6648	-0.92501	0.90052
518	-0.81327	-0.2632	-2.237	0.83265	12.6551	-0.50059	-0.36938	-7.3347	0.19484	0.46966	0.50072	-0.95816	4.4422	0.14182	21.9182	-0.68804	-0.087278	-0.39283	26.4731	3.9365	23.6812	10.9032	-0.077085	9.4376	46.9752	-0.10434	26.1598	1.6603	-4.2484	1.8951	0.0044389	1.99	1.8539	-0.5677	-0.055485	-0.57638	36.1939	-0.24452	5.6921	-0.39151	-0.30805	-0.37463	-0.7959	0.40825	-0.12045	21.3981	44.6035	-0.41419	5.9118
519	-1.612	0.47611	-4.3017	1.0034	12.1187	-2.1373	-0.1906	-8.2132	2.2937	1.2602	-0.67175	0.39654	4.4422	0.56585	19.5415	1.0088	0.25501	0.022926	39.0579	2.9012	21.995	8.4811	0.50334	16.2929	39.0843	-0.37074	29.0465	1.146	-4.1315	2.6738	6.6707	3.3341	1.4625	-1.2233	0.080889	-1.0635	38.5707	0.0024653	4.9304	-0.33686	1.1629	-1.8894	-0.37055	1.0281	0.84699	22.7442	38.1469	-0.91573	4.3293
520	-1.1398	0.14682	-4.705	1.2258	9.1314	-3.602	-0.21826	-7.8461	1.0642	0.52437	-0.25709	0.48761	4.4422	0.26274	13.9638	0.84822	0.03446	-0.36954	39.0857	2.3429	19.5982	7.3631	-0.052502	19.9531	32.9891	-0.24249	28.4972	0.65342	-2.6412	1.7898	13.2922	2.3656	1.6764	-0.55871	-0.060007	3.8925	34.9347	-0.38765	3.2539	-0.69448	1.1745	7.292	-0.42845	1.21	0.53106	19.7498	29.1579	-0.28079	2.5461
521	-0.54209	0.12368	-4.8196	0.86708	8.2925	-3.1594	-0.52238	-9.0836	0.4533	0.032013	0.3871	-0.016041	4.4422	0.71973	10.4706	0.0091665	-0.24035	-0.41418	36.0524	2.5465	16.2115	6.8403	0.1992	16.539	28.5843	-0.099525	26.523	0.90849	-2.8732	3.26	27.3124	1.8786	2.4011	-0.45683	-0.52113	15.3018	29.0388	-0.68804	2.0118	-0.16891	-0.076827	36.3874	-0.49286	0.58353	-0.3858	16.7242	22.772	-1.5897	1.7923
522	-0.5935	0.65895	-3.801	-0.052293	7.9281	-1.4966	0.36894	-7.414	0.24845	1.1021	0.16634	0.55462	0.44001	0.19805	8.8925	-0.10822	0.34771	-0.34781	34.6235	2.309	13.9868	5.7685	0.17442	12.639	25.2462	-0.32301	23.5069	0.44898	-2.2209	22.0663	28.5316	1.5906	26.4668	-0.045746	0.1563	14.526	24.1994	-0.29146	1.2455	0.088657	0.065213	29.9001	-0.35384	0.0049399	0.21909	17.6267	35.213	-1.4425	1.6377
523	-0.61732	0.74498	-3.1302	1.4508	7.1824	-1.5275	-0.0077878	-5.5061	0.21696	0.47243	0.34612	0.10336	-0.11051	0.073153	6.7121	-0.17418	-0.43198	-0.10351	34.7314	1.9205	12.1253	4.8406	-0.78865	9.8214	22.5095	-0.015752	18.8652	0.78109	-2.2403	22.8238	25.2245	1.0943	35.5104	-0.22078	-0.55991	13.1783	19.7737	-0.3044	1.5279	-0.037832	-0.075673	22.0059	-0.42885	-0.56204	-0.30544	39.0003	43.8343	11.6224	1.4736
524	-0.28499	-4.7401	-3.1913	-1.2975	5.8602	-1.0215	-0.14553	-5.1599	1.8336	0.60221	-0.19138	2.0705	-1.1185	0.33814	5.8758	0.2374	-0.7971	-0.17645	34.4527	2.1284	9.8798	4.7117	-0.012074	7.9419	19.3926	-0.11154	16.4114	0.83578	-1.8084	25.308	20.6186	0.82982	33.7003	0.047453	-0.088634	14.8062	17.4298	-0.54229	0.72844	-0.30024	-8.0789	15.8526	-0.84352	0.67297	0.7108	44.0681	42.2887	16.2574	0.9125
525	-0.5982	-7.9349	-2.1575	1.1137	4.3122	-1.0805	-0.36035	-4.3317	1.4528	0.65563	0.33922	2.1845	-1.097	0.15487	5.3184	-0.076315	0.15235	0.081291	32.3964	1.4532	8.9077	3.9393	-0.1293	3.624	24.3333	0.27803	14.8239	0.25676	-1.7133	24.7596	24.1243	0.89713	27.6264	-0.71068	-0.081093	15.7222	14.7914	-0.08951	1.5935	-0.12993	-11.4458	13.5542	-0.26329	0.17571	-0.11044	47.245	35.3758	12.7474	0.30384
526	-0.13394	-5.9365	-2.3479	0.51456	4.4017	-0.86769	-0.058212	-4.2346	0.70251	0.40324	-0.31248	3.4275	-0.93389	-0.068806	4.6302	0.81743	-0.14744	0.14999	31.4194	1.7699	7.5835	3.5054	0.46159	1.7233	52.5332	-0.46576	12.9256	0.91031	-1.7149	19.2928	27.5768	0.64563	19.7155	-0.79849	-0.43692	15.9051	13.3717	-0.5937	1.303	-0.83821	-8.6935	11.6745	-0.70273	-0.2112	-0.19197	46.5907	28.1908	8.5583	-0.16955
527	-0.56918	-4.3454	-1.7529	0.20372	4.9792	-0.45616	0.30378	-3.3609	-0.096325	0.52744	-0.68639	2.2595	-0.17886	0.17417	4.9782	0.11619	0.019764	2.4822	29.1195	1.0264	7.4749	11.0054	0.53343	1.0182	57.5546	-0.058256	11.5393	0.51945	-1.3659	14.9625	30.701	0.35458	16.0701	-0.75967	0.46157	17.0352	12.2495	0.1355	0.67756	-0.42272	-6.8492	8.3185	7.4116	-0.31688	0.39934	43.0936	23.915	6.1167	0.53241
528	-1.3357	-3.2589	-0.71503	0.37041	4.4131	-4.0862	-0.091112	-2.8593	-0.15893	0.4671	-0.067691	3.8917	-0.31849	0.30949	3.7398	0.27802	-0.72323	6.9953	29.0948	0.71993	6.6201	24.5451	0.342	9.3307	66.1689	-0.2568	10.1028	0.29399	-1.2198	11.6448	30.5777	0.51662	14.0227	-0.59645	-0.19058	14.5095	11.2744	-0.27401	0.48047	-0.52619	-5.3127	6.0261	27.4658	0.030715	0.029107	44.4809	23.4627	5.0182	0.25947
529	-0.60634	-2.2325	-1.8038	-0.51929	3.8747	-6.9682	-0.40425	-4.1373	-0.30293	0.67013	-0.097548	3.0555	0.13007	-0.055839	22.4358	0.79628	0.25299	4.2337	26.116	1.0218	8.6381	27.1755	-0.26212	9.4511	69.7663	-0.0060513	15.5375	0.6965	-2.4167	10.2129	27.5296	0.61717	12.5996	-0.28118	-0.2843	11.0795	9.6551	-0.45674	0.35803	-0.40157	-4.551	7.2434	31.8217	-0.53188	0.15094	40.9285	22.7164	3.7073	5.9252
530	-0.79296	-2.1903	-1.1855	0.095662	4.1877	-7.431	-0.9487	-9.0378	1.2575	0.16197	-0.047666	2.5346	0.5873	0.30205	77.2582	0.54933	-0.24271	3.1184	22.663	2.9841	15.1862	28.8403	0.45257	6.8805	76.4528	0.44628	28.9279	-0.1947	-2.8976	9.6448	22.8762	0.45076	12.7757	-0.36845	-0.24738	8.4542	9.4698	-0.47781	-0.40817	-0.4829	-3.4135	4.9975	39.3383	0.57339	0.53463	37.1015	24.0758	2.7791	21.1273
531	-0.29486	-2.0997	-0.6941	0.27105	3.1158	-5.8127	-0.71072	-8.8837	0.4798	0.35267	0.5075	1.5785	1.0162	0.87632	83.8339	0.30266	0.14663	2.2877	18.8234	2.7688	18.6157	24.2963	0.30846	5.1329	75.7504	0.38625	29.4161	0.47756	-3.6388	7.861	19.7076	0.38928	10.5415	0.072097	0.20081	7.3749	8.4272	-0.3977	-0.14342	-0.07756	-2.4316	4.188	32.9129	-0.015238	0.62498	33.7309	21.729	3.2986	20.5766
532	-0.94106	-0.97632	-0.896	0.98376	3.8444	-4.736	-0.47371	-8.5187	-0.12276	0.28494	0.56616	1.3292	22.28	-0.21332	75.5238	0.13394	-0.27572	2.1111	15.66	2.0228	19.487	19.0158	0.12937	6.6932	70.5214	0.14661	27.8303	-0.17958	-3.2858	7.4768	18.0154	0.76352	9.3164	0.32592	0.33702	6.4663	7.326	0.1481	-0.06168	-0.62927	-2.7655	2.7456	25.661	0.11546	0.02671	32.444	17.9331	2.8269	16.0306
533	-0.35744	-5.3002	-1.2031	0.41386	3.0946	-3.8714	-0.75852	-7.3768	75.9093	-0.18822	0.99972	9.9548	18.956	0.52637	63.8903	-0.077668	-0.20881	1.5648	13.6102	2.6136	19.8295	15.8335	-0.053614	7.1323	61.9649	-0.072455	24.5541	3.19	-3.2988	6.9531	17.3098	0.54436	9.1121	0.19737	-0.29029	5.708	7.093	0.37133	-0.33354	-0.54117	63.966	2.397	20.1901	0.013086	-0.29627	28.2666	14.9923	2.5706	13.2138
534	-0.60301	-6.2445	-0.94483	0.30495	1.5037	-3.4881	-0.18498	-6.1698	110.455	-0.096315	0.45097	13.0503	11.7903	-0.040235	52.0677	-0.59284	-0.36286	0.62763	13.6381	2.0554	17.6417	13.508	-0.19923	5.7009	53.0674	-0.036411	21.417	3.7456	-2.5076	5.8011	13.9289	2.0615	8.1908	0.10525	0.052294	4.418	6.4579	8.9598	-0.099074	-0.12614	96.2942	1.9397	17.2007	-0.023314	0.021904	26.4307	14.9975	2.6609	19.0419
535	-0.95192	-5.8215	-0.87615	-0.48454	2.4492	-2.9544	-0.58061	-5.9113	123.508	0.71141	-0.5544	9.3618	8.7428	-0.014925	44.2899	0.045386	-0.19511	0.96336	20.8391	1.268	15.2448	11.7984	-0.030933	3.8872	45.1123	-0.1355	18.6108	3.6044	-2.749	5.2425	12.3103	21.7958	7.2437	-0.16377	8.3922	3.4119	5.8637	14.5515	-0.040671	0.21673	89.9576	1.9857	14.059	1.1943	-0.2701	25.0643	29.1585	1.1197	16.8325
536	-0.84844	-4.3185	-0.80324	0.239	1.2394	-1.9758	-0.17995	-5.323	128.127	0.51707	0.054694	7.6178	7.3162	-0.14817	37.3689	0.65091	-0.80222	1.4047	22.1983	1.3603	12.4393	10.0012	0.13895	4.2419	40.3876	-0.2816	16.9495	1.67	-2.0891	5.1716	10.5916	25.0295	6.7027	-0.68466	15.8108	3.1809	5.0622	19.7568	-0.18202	0.18549	76.9029	2.1351	11.5868	1.9999	1.2403	25.1018	30.0256	0.37265	13.2849
537	-0.8001	-8.7052	-5.3838	-0.73527	1.3454	-2.2796	-0.51948	-4.5817	115.981	0.35501	1.1302	6.3971	6.277	0.10625	33.0338	16.4205	-0.62939	1.0433	25.8884	1.0668	12.9384	9.2897	-0.36309	3.3618	36.1182	0.022295	15.191	2.4115	-3.6063	4.6075	9.1651	30.8985	24.264	-0.49869	12.6349	2.1532	4.641	20.3813	-0.46525	12.6236	53.0068	2.888	11.0331	0.9109	-0.057998	23.0861	45.7991	20.0707	11.2552
538	-0.59191	-14.0621	-5.3002	-0.27371	1.4136	-1.7959	-0.88304	-5.4756	99.7204	0.68291	0.19945	5.9352	4.7324	0.22366	29.9741	18.8825	0.3578	1.0554	32.1955	2.8475	11.2384	8.8569	0.26515	2.77	33.1132	-2.3111	14.4282	2.2012	-3.8171	3.5592	8.0689	31.1462	47.3704	-0.51558	9.3185	1.7902	4.229	17.9648	-0.24504	16.6478	32.6142	2.5612	14.3522	0.44974	-0.52162	20.7465	51.3325	39.6775	9.1263
539	-1.1559	-13.6881	-1.9854	-0.27903	0.36379	-1.8147	-0.3756	-3.5275	88.2194	3.2649	0.07052	3.6688	3.9586	-0.25556	26.9914	18.6741	0.18353	0.65744	35.7528	5.5971	9.4505	12.7482	0.45389	2.1622	47.0439	-4.3203	12.5706	0.95228	-3.9555	3.6879	7.6315	28.7183	49.1923	0.063244	6.8994	1.9706	4.1819	14.2293	-0.25454	12.7915	24.7682	0.18539	50.3222	0.63343	0.18193	18.5823	57.6976	39.2909	8.466
540	-0.82702	-10.958	-1.9383	-0.31282	0.90068	-2.0833	-0.51758	-2.8062	75.6295	2.5305	0.48792	2.8264	3.9583	0.23086	24.5283	14.1276	-0.42255	0.47941	35.8191	5.5957	8.5345	10.5001	-0.075667	2.541	50.2168	-3.2799	10.747	0.28797	-2.722	2.6628	7.1013	24.3299	44.7977	-0.090027	6.1023	1.5993	11.355	12.3584	0.14592	9.4759	21.3939	-0.28662	55.8196	0.48872	-0.35518	16.6784	54.3515	33.7168	19.4193
541	-0.11869	-8.804	-1.7139	-0.89183	0.59221	-3.7989	-0.31685	-6.725	75.7063	2.0374	0.23658	-0.7819	3.4071	-0.01967	22.4838	10.3241	-0.41563	0.41974	35.1365	7.1023	7.4719	8.4421	-0.27001	10.7405	63.1148	-3.0329	23.0536	1.1635	-2.292	2.951	6.1396	20.6808	50.8897	-0.11774	4.9466	1.9302	9.1941	9.9104	-0.10738	7.4413	22.2052	1.1447	51.3909	-0.16689	0.25373	15.8454	47.0591	31.5353	18.3829
542	-0.77825	-8.0943	-2.1087	-1.1244	2.014	-5.3607	-0.73143	-9.3245	65.7016	1.9461	0.78455	0.099621	2.9462	-0.53637	19.8674	7.9436	-0.17212	0.015288	33.7109	9.0401	7.2127	6.9751	-0.081951	16.2107	63.363	-2.1882	31.9445	1.0922	-2.3893	2.6359	5.9551	17.0836	46.6339	0.072795	4.4155	3.6391	6.2985	9.2721	-0.56971	5.5136	20.5718	1.7388	42.2966	0.29848	-0.33631	14.9307	39.1808	31.0498	15.5002
543	-0.46513	-6.0309	-1.6948	-0.78276	0.40495	-7.3933	-0.5272	-9.7939	56.2705	1.1893	-0.13348	1.0168	3.1909	-0.074924	18.5793	6.7392	-0.26325	0.35962	31.073	7.8507	6.6601	6.3925	0.56464	24.4976	58.8378	-1.8769	33.0641	0.90175	-1.4937	2.0941	17.3959	15.0515	38.6409	0.098717	4.1007	21.3706	4.8569	7.9244	-0.95115	4.9826	18.5081	-0.39806	34.4808	0.05427	-0.51529	13.397	32.9158	26.3751	12.2733
544	-1.3025	-11.5356	-2.0482	-1.4236	1.1993	-7.1071	-0.17284	-10.2427	48.191	1.477	-0.85229	1.228	-2.5707	-0.13727	16.6287	5.6575	-0.13718	0.68274	30.1717	5.608	5.5342	5.4886	0.42366	23.3669	50.3283	-1.52	33.1422	0.94368	-1.7825	25.1306	19.2859	12.9454	30.4061	-0.62634	3.4426	25.3258	4.5817	6.1708	-0.95893	3.5667	6.4789	-0.1611	27.7138	0.71638	-0.30331	13.875	40.1866	21.7154	9.3435
545	-0.75614	-15.3443	-3.9317	7.8072	1.4242	-7.2577	-0.93167	-9.587	42.7221	1.0063	-1.1917	0.79126	-5.0541	-0.19726	15.1698	5.0023	0.18917	0.32405	33.6341	5.4807	5.04	4.9778	0.25853	18.7006	43.4739	-1.3336	31.7773	-0.017967	-1.7269	39.267	20.3993	11.5439	25.3237	-0.32224	3.5401	26.953	3.4549	6.0061	-1.0581	3.2628	-0.32139	-0.60773	24.1577	0.17673	-0.084015	13.2323	52.3943	18.6995	8.4929
546	-0.28315	-13.4926	-3.6343	34.1951	0.42689	-7.3141	-0.93543	-9.8337	38.9616	0.66728	0.063135	1.3824	-5.012	-0.57782	14.0975	4.9441	-0.48725	0.28416	30.5869	5.2481	4.2885	4.5089	-1.476	14.6145	37.9987	-0.79135	30.0972	1.3904	-1.404	34.7106	24.0133	10.097	22.4704	-0.11499	2.3112	25.9299	3.4115	4.9507	-0.74175	3.3672	1.8772	0.70184	21.4803	-0.38605	-0.74118	11.5703	50.2129	16.3968	7.005
547	-0.093119	-12.4015	-3.0202	32.798	0.53019	-7.8148	-0.52982	-9.2123	42.8314	0.36465	0.11582	2.7018	-3.0256	0.24784	13.4204	3.5083	0.43454	-0.091746	26.6519	5.24	4.2053	3.4981	-1.9971	12.1298	33.0768	-0.46812	28.0776	0.61537	-1.2314	29.3672	26.6371	9.1014	21.2372	-0.51336	2.9143	24.8357	6.5287	4.7316	-0.96527	3.0543	2.9525	0.2651	18.819	0.95868	0.49339	10.9362	44.8103	13.1613	6.3297
548	-0.12779	-9.765	-2.4833	26.2446	1.1232	-14.4559	-0.23646	-8.3694	33.7902	0.75781	0.29111	4.9016	-2.4264	-0.44627	11.8837	3.7604	-0.36916	0.15212	22.4402	4.6269	4.152	4.0335	-1.821	13.632	29.6569	-0.99648	24.8335	0.12024	-1.2258	22.867	25.0727	8.4424	17.8465	0.051394	2.676	21.7304	19.2445	3.9358	-0.35977	2.5325	3.9776	1.2396	16.4109	0.34742	-0.81812	10.8849	37.8423	12.3987	6.5377
549	-0.47789	-7.4745	-1.7917	19.8736	0.18586	-16.5934	-0.74639	-8.2675	29.3139	0.81268	0.35509	7.4997	-1.5546	-0.053161	46.3831	3.6283	0.059804	-0.14243	19.178	4.8281	3.4019	3.6336	-1.5143	19.9051	26.1907	-0.99739	27.0199	2.5	-0.96897	18.3052	21.3427	8.5592	16.1335	0.63143	2.1513	17.4634	17.7196	3.7745	-1.0251	2.5918	4.8692	0.12708	14.8005	0.036604	0.029009	9.6133	32.443	10.7989	5.6361
550	0.19953	-8.203	-1.4933	16.9491	0.41261	-16.5965	-0.22153	-8.5608	26.8873	0.26134	0.05862	10.0538	-1.8203	0.32681	71.6987	3.0206	-0.35191	0.32732	16.3966	4.3261	4.4588	2.4562	-1.2506	22.0459	23.325	-0.48547	27.3529	2.5393	-1.5559	14.3681	17.8936	7.2424	15.0531	-0.29665	1.9483	13.9818	13.7701	3.8665	1.2424	2.7656	33.7232	-0.59496	13.406	-0.46667	-0.6669	9.144	27.8859	9.3474	5.1733
551	0.28385	-7.7013	-1.2649	13.165	0.99749	-15.0437	-0.28541	-7.1182	22.8843	0.71002	0.11644	9.9265	-1.3904	-0.14543	90.3814	2.4551	-0.46221	0.12943	14.6887	3.1695	15.2834	2.6606	-0.83823	19.3565	21.0532	-0.70991	25.2717	2.9626	-2.8593	13.2509	14.7604	6.5388	13.6781	-0.43884	2.2827	11.3011	10.2925	3.2017	16.6096	2.2898	37.7192	-1.5059	11.8027	-0.4673	-0.084888	8.116	24.1567	8.2738	4.3927
552	-1.2204	-6.797	-1.1022	11.5847	0.75592	-14.0011	-0.58994	-6.9135	23.07	0.58861	0.022515	6.4619	-1.0339	0.31157	95.3829	2.9198	-0.067635	0.28253	13.6181	3.2207	17.0448	2.4014	-0.52249	15.9225	18.5246	-0.86475	22.2611	1.3019	-3.1738	11.7813	12.3656	5.743	12.0246	-0.71653	1.8563	9.5797	8.7344	3.0151	20.2724	1.213	28.6645	53.1566	10.3113	0.30788	37.0813	8.1947	21.8555	7.2249	4.181
553	-0.62343	-10.3648	-1.1069	11.0772	0.78814	-12.391	-0.27405	-6.3712	56.8102	0.86922	-0.29828	7.2669	-3.5472	-0.31423	89.5997	2.4145	0.37841	0.22581	11.7294	2.7369	15.2225	2.4046	-1.015	12.8611	17.5466	-0.3581	20.1115	0.58755	-2.4024	23.0477	11.5421	5.6523	10.8992	-0.31845	1.1607	8.0998	7.7238	2.1652	19.2207	1.5705	15.1548	102.51	9.3443	0.36217	68.1704	9.3401	20.0552	7.0491	4.3558
554	-0.4477	-12.1546	-0.7221	9.2617	0.7038	-11.3667	-0.83167	-6.1615	50.5576	0.069984	0.63358	8.4029	-3.5284	-0.58037	79.8378	1.5766	0.0049389	0.22201	10.4584	2.5854	13.0029	2.3185	-0.61183	10.2345	15.7584	-0.42302	18.8445	1.0821	-1.9227	23.1421	9.8073	5.4664	10.5329	0.62208	1.2141	7.6671	6.324	1.8691	16.4525	1.1398	8.3187	118.66	9.13	0.015374	74.973	7.105	17.0701	7.401	3.1668
555	-0.025722	-10.1045	-0.7596	9.3269	0.65475	-10.1196	-0.48011	-6.2056	39.909	0.41758	0.70568	5.6668	-2.8662	0.047183	67.0612	1.0968	-0.31745	-0.041541	9.2473	2.5826	9.9824	2.0925	-0.20354	8.8442	13.9714	-0.27286	17.6874	0.91092	-1.4952	17.586	8.792	4.5621	9.212	0.031184	0.61831	6.3561	5.986	1.7734	13.1712	1.6491	6.645	113.482	8.4816	0.31187	73.1534	6.7638	15.7252	5.6373	3.2817
556	-0.0090953	-8.3938	-0.91615	25.6473	0.99574	-8.2248	-0.13688	-4.893	32.1264	0.5682	1.2679	4.1989	16.9562	-0.2916	57.7382	1.6299	0.1633	0.029078	8.5407	2.3541	8.4571	1.6842	-0.29909	7.6476	12.7637	-0.40823	15.377	2.1729	-1.2136	13.9168	8.0959	4.0511	8.0645	0.39291	1.2874	5.8525	5.5096	2.2141	10.6232	1.7768	7.0196	102.141	7.1182	-0.10425	64.5269	5.772	13.5901	5.695	2.2762
557	-0.21896	-6.7339	-0.98195	40.3414	-0.050722	-7.6548	-0.43288	-4.3653	26.3233	0.75273	0.49999	3.6482	17.9275	0.067823	49.9307	1.5377	0.077007	-0.0055794	8.0578	2.4743	8.2351	1.2993	0.3197	7.174	12.1224	-0.56159	13.6495	2.1685	-1.4887	12.2612	7.8044	3.64	6.9483	0.12528	1.704	5.6502	5.0997	1.8328	9.3974	1.5404	6.881	86.3947	6.569	-0.089975	54.9593	6.0961	12.4338	4.8929	2.8609
558	-0.35002	-5.8589	-0.87216	42.5223	1.0269	-6.7612	-0.39499	-3.5346	26.5951	0.27175	0.8088	3.0053	11.9434	0.33541	43.7657	1.7709	-0.00076372	0.35748	6.8314	1.9458	7.3092	1.1922	-0.34226	6.5581	10.3783	-0.73859	12.9422	0.85656	-0.57177	10.8609	7.0162	3.437	7.474	-0.20559	1.5253	5.221	4.1999	2.0974	8.2101	1.3295	6.3676	73.0454	5.657	-0.62223	47.1352	5.3748	11.784	3.0738	2.4792
559	-0.49195	-5.5918	-1.0419	34.1694	0.14677	-6.2517	-0.15553	-3.4447	25.1837	-0.2917	-0.24755	3.0543	7.8129	0.45295	38.6555	0.93585	0.01525	-0.020973	6.5281	1.7503	6.4129	1.2347	-0.36314	5.7143	9.4872	-0.73248	11.4068	0.94201	-1.3021	10.1933	5.9918	2.9117	6.9151	0.11555	1.2389	4.4276	4.0099	0.99328	6.8488	0.47927	5.4635	63.134	4.871	-0.44383	40.9326	5.2858	10.4772	2.1481	1.8409
560	-0.90313	-5.2036	-0.12076	26.4823	0.59869	-5.7097	-0.13202	-2.6867	20.3204	0.41204	1.4019	2.5019	6.046	-0.14439	35.2296	1.0949	0.24998	-0.0071087	5.1029	1.6295	5.6626	0.70145	-0.32378	5.2923	8.3682	-0.19362	10.2305	0.93091	-1.2285	7.5822	5.6735	2.4991	6.403	-0.0074704	1.8385	4.4421	3.8622	1.5745	6.4485	0.60973	5.9069	54.0284	4.3862	0.15391	34.2082	5.3229	9.0107	2.5993	1.1809
561	-0.85374	-3.7679	-0.15092	21.9419	1.0671	-5.5232	-0.33241	-2.4397	16.6527	0.2873	0.0029549	2.2072	4.6154	-0.17548	32.6537	1.1211	0.16125	0.14242	5.2576	1.3491	5.0956	0.62547	-0.16111	4.4728	7.7546	0.035455	10.0608	0.72976	-1.383	6.6485	4.9061	2.2937	6.2151	-0.57469	1.1639	3.8683	3.6185	1.6054	5.6385	0.65597	4.4878	45.7778	4.4853	-0.31529	29.5632	6.5063	9.123	2.5754	1.6802
562	-1.0246	-3.6453	-0.34125	16.3076	0.36167	-4.8654	0.072761	-2.4051	16.0737	0.25528	1.1289	2.7268	4.2548	-0.040751	29.0958	0.35936	-0.083799	-0.065769	4.5229	1.0753	5.0173	1.25	-0.0008131	4.4201	6.5666	-0.21486	9.403	1.5027	-0.47628	6.8046	4.642	2.622	4.0491	-0.60791	0.86164	3.0871	3.6003	1.1381	5.2943	-0.22737	4.9235	41.7264	3.6479	0.07345	26.267	5.0315	8.0217	1.6601	1.8287
563	-0.23045	-3.3898	-0.84465	16.4734	0.45238	-4.0459	-0.25556	-3.2684	13.3214	-0.25706	0.21928	2.0815	3.4016	-0.18951	26.8783	0.6646	0.032731	0.58988	4.4939	1.7302	4.4525	0.72166	0.2012	4.479	6.2973	0.02661	8.639	0.35598	-0.9672	6.6065	3.9834	1.8438	4.7071	-0.13191	0.25608	3.0914	2.1338	1.0886	4.5029	0.66183	4.1485	35.9667	3.297	-0.42061	22.3904	5.3965	6.9015	2.4142	1.4321
564	-0.12859	-2.7194	-0.13149	13.7952	0.84038	-3.9621	-0.091339	-3.3095	16.3822	-0.25065	0.12979	2.606	3.3847	-0.31083	25.8515	0.42415	0.039318	0.34432	3.6964	1.2242	3.2016	0.53981	0.040284	3.846	5.5619	-0.1567	9.0256	0.60438	-0.51711	5.2353	3.2951	1.8574	4.8216	-0.10558	-0.01963	2.3217	2.1121	0.71237	4.2004	0.86293	4.1666	32.6143	2.807	-0.40268	22.1833	5.1595	6.0608	0.67818	1.5995
565	-0.26896	-2.8397	-0.55933	12.53	0.2275	-3.8879	-0.2418	-1.8277	13.8089	-0.57294	0.10567	1.9922	2.4319	0.13965	22.6723	0.31402	0.11207	-0.087937	3.5151	1.828	3.107	0.20412	0.21045	3.5805	5.4082	0.073391	7.4007	0.24802	-0.80581	5.3599	3.3024	2.1064	4.5932	0.48208	0.19385	2.4717	2.709	0.58849	3.8961	0.30642	3.3201	30.4938	2.8192	0.6147	18.5642	4.0452	5.7163	0.62235	0.9779
566	0.053168	-2.3615	-0.40709	9.9735	0.46491	-3.2225	0.073942	-2.1068	10.8405	-0.2715	0.68006	3.0102	2.7076	-0.084536	20.6007	-0.027906	-0.34742	-0.068054	3.3674	1.2947	2.6809	0.5078	0.12298	2.9792	4.3805	0.12459	7.0833	0.36306	-0.70162	4.5666	2.9315	1.7449	3.7472	0.20004	0.78362	2.0134	1.9407	0.96475	3.3146	0.369	2.8655	26.0098	1.9929	-0.15035	16.8207	3.5608	5.432	1.5331	1.3501
567	-0.19222	-2.0425	-0.3969	8.8748	0.39877	-3.2932	0.16132	-1.8699	10.1253	0.1227	0.10559	1.9009	1.8439	0.18151	18.6291	-0.054482	0.16857	0.20541	2.9219	0.81708	2.9995	0.55254	0.23942	2.923	3.9848	-0.56468	5.3932	0.67194	-0.22432	4.1236	2.8779	1.5281	3.6236	-0.099326	0.592	1.6997	1.9205	1.1334	2.8673	0.46661	2.4971	23.824	2.4562	-0.68355	14.8897	3.9444	4.2886	0.89335	0.96263
568	0.21784	-1.3854	0.034763	8.6039	0.20131	-2.8917	0.55308	-1.549	9.0658	0.22198	0.3683	1.5106	1.8093	0.042436	17.2827	0.54471	-0.30574	-0.021013	2.0121	0.86872	2.5789	0.63497	-0.037455	2.6716	3.7513	-0.17872	5.5402	0.27718	-0.39649	3.6001	2.4742	1.0597	2.432	0.44144	0.58637	1.5761	1.6922	0.67545	2.5929	0.51575	2.1649	20.5708	1.9687	0.19364	13.3815	3.8618	3.878	1.0534	0.54996
569	-1.0919	-1.7316	0.096534	8.3489	0.38829	-2.7516	0.045705	-1.5135	8.397	0.13527	-0.89662	1.5203	2.1798	-0.032122	15.275	0.16443	-0.48299	0.05722	2.1232	0.22588	2.1994	0.3219	0.18414	2.267	3.1413	-0.45697	4.4513	0.2239	-0.91816	3.637	2.5134	1.066	2.8219	-0.56132	1.1651	1.2187	1.9023	0.85643	1.9231	0.13063	2.1231	17.8975	1.7734	0.41104	12.8131	4.3408	3.8831	1.5546	1.1994
570	-0.8006	-1.5155	-0.36686	6.8417	-0.23342	-2.1188	-0.65593	-1.7638	11.1	0.25433	0.52033	1.1788	1.6471	-0.016336	15.0832	0.41323	0.021112	-0.48705	2.4357	0.4638	2.1402	0.28445	0.25893	1.9094	2.9708	-0.70489	4.5581	0.60057	-0.48627	3.4706	1.9004	0.64252	2.1339	-0.1597	0.49719	1.3936	1.487	0.6744	2.0794	0.30284	1.82	17.3902	1.6935	0.84991	12.5067	4.3301	3.4837	-0.088597	0.41549
571	-0.21397	-0.86093	0.10941	6.7066	0.36552	-2.1603	0.069045	-0.57634	9.0303	0.027921	0.97585	1.6086	0.84201	0.22876	12.7521	0.368	-0.13292	0.038122	1.7945	0.30092	2.1596	0.50761	-0.017696	1.5544	2.5612	-0.18164	3.9075	0.12926	-0.29917	3.5231	1.7807	0.95942	2.3141	-0.28318	1.4241	0.97438	1.425	0.52223	1.8965	0.14487	2.4758	15.2083	1.9664	0.4455	10.0676	3.4521	2.5467	0.31918	0.30003
572	0.22378	-0.5906	0.0015142	5.9277	-0.22277	-2.0532	-0.7517	-1.3478	6.7407	-0.2845	-0.64402	0.29196	1.6744	0.21794	12.2724	0.37633	-0.22713	-0.26553	1.7022	0.44896	1.3805	0.38437	-0.39129	1.2801	2.4083	0.1257	4.2705	0.59103	-0.36651	2.5329	1.4278	0.46671	1.6927	0.049682	-0.26473	0.95342	1.5631	0.65024	1.5272	-0.25012	2.0479	13.6573	1.5211	0.6524	8.6594	3.6097	2.6743	0.77596	0.23363
573	0.22168	-1.0875	0.10092	5.4658	-0.1225	-1.7414	-0.35891	-1.4686	5.7814	0.32236	0.85752	0.32668	1.3862	0.16719	11.7196	0.13036	0.389	-0.082422	1.1569	0.66658	1.3897	0.41776	0.18354	1.6792	1.8882	0.11996	4.2283	0.11869	-0.22476	2.2076	1.1746	1.1017	2.3196	0.084253	0.79008	0.7881	1.2203	0.68026	1.3601	0.89633	1.6108	11.5097	1.3422	-0.28477	7.8983	3.1628	2.3787	0.82794	0.43236
574	-0.23164	-0.90105	-0.29629	4.4872	0.30869	-1.7065	0.010956	-0.42159	5.1247	-0.12605	0.20472	1.0521	1.2737	-0.18507	10.3008	0.049013	0.085019	0.096739	1.3703	0.72838	1.8547	0.2339	0.58806	1.5651	1.8271	-0.094286	3.7562	-0.24889	-0.27482	2.3355	1.5334	1.0705	1.5386	-0.28295	-0.087336	1.055	1.2553	0.59537	1.3369	-0.37256	1.4665	10.1672	1.0844	-0.38511	7.1092	2.5694	1.6928	0.86225	0.013944
575	0.13105	-0.9102	0.17604	5.0851	0.29533	-1.42	0.4928	-0.71086	5.6306	-0.078269	0.18259	1.3732	1.1979	0.0054445	10.2833	-0.35978	0.07552	-0.19665	1.3856	0.52183	1.021	0.12124	0.23366	1.3362	1.6878	-0.003915	2.8488	-0.10114	0.10536	1.8805	1.1473	0.44902	1.373	0.21847	0.12375	0.70886	0.7135	0.39414	1.2645	0.39336	1.3106	9.072	0.70004	-0.32915	6.9674	2.034	1.5431	0.19965	0.67307
576	-0.20438	-0.79092	-0.16462	3.0359	-0.052321	-1.1609	0.35968	-0.60473	5.8116	-1.14	0.70713	2.3736	1.2435	-0.022563	8.1598	-0.085727	0.19766	-0.13028	1.2316	0.3305	1.0992	0.18059	-0.28298	1.4921	1.6829	-0.061933	3.0612	0.13688	0.11613	2.2431	1.3134	0.38192	1.3219	0.861	-0.34484	0.758	0.49643	0.81651	1.3049	-0.075362	0.79347	9.0216	1.3775	0.060399	6.7619	2.9181	1.2412	0.14492	0.035666
577	-0.075428	-0.29757	0.5075	2.6301	0.92682	-1.0254	-0.10607	0.10496	4.4354	0.84049	-0.055684	0.74645	0.71354	0.61314	8.4296	-0.62131	0.15134	-0.05262	0.68795	0.16379	0.74065	-0.3795	0.044233	1.3759	1.3022	-0.29045	2.1569	0.68473	-0.61186	1.2717	0.82579	0.51977	0.93425	-0.11577	-0.0058388	0.70015	1.1059	1.1005	0.79342	-0.21049	1.388	7.4447	0.86364	0.79631	5.488	3.0884	1.7184	0.26394	0.015887
578	-0.60704	-0.042047	0.37624	2.4284	-0.15914	-1.3054	0.24494	-0.58627	4.168	0.57244	0.026209	1.5254	0.89431	-0.03012	7.6126	0.051053	0.51801	0.19722	0.94318	-0.48869	0.6585	0.3354	0.092649	0.80784	1.2472	-0.14494	2.0669	0.18235	-0.68491	1.2428	0.82141	0.17862	2.277	-0.54983	-0.36934	0.49224	0.81298	0.47815	0.76523	0.16801	0.42761	6.8416	1.1066	-0.17143	4.6273	4.3775	1.3335	0.80888	0.23035
579	-0.46741	-0.61346	-0.22876	1.9609	-0.67618	-1.082	-0.37654	0.12521	3.612	-0.10938	0.37005	0.46363	0.50753	0.34934	6.4182	0.20861	0.41851	0.31751	0.62352	0.63996	1.4332	0.21239	0.08536	0.5678	1.1263	-0.24947	2.1814	0.3763	-0.20104	0.9389	1.0794	0.68317	0.64444	-0.74925	-0.24498	0.20062	0.63918	0.41856	0.60337	0.5295	0.65916	6.482	0.96441	0.12585	3.8286	2.4023	1.1129	0.21113	0.46141
580	-0.0060539	-0.40382	0.23793	1.6552	0.1803	-1.0258	0.033887	-0.13459	3.6381	-0.30355	0.7659	-0.48099	0.27856	-0.09348	5.581	-0.12563	-0.33837	0.32092	0.87177	0.32446	0.53393	-0.029041	-0.25443	0.83436	0.5936	-0.44679	1.6019	-0.28986	-0.30911	0.81159	0.55937	0.67368	1.0618	0.22197	-0.47098	0.44878	1.0405	0.54294	0.043498	-0.16345	0.62266	5.1829	0.2729	-0.23795	3.0564	2.8221	0.5874	-0.17196	-0.42035
581	0.12905	-0.48432	0.0094793	1.7985	0.6454	-0.8615	-0.64924	-1.0564	5.0112	0.19396	0.28231	0.71457	1.1912	-0.13435	5.7784	-0.68522	-0.035034	0.08024	0.72213	-0.11083	0.66692	0.3988	0.016557	0.6272	0.43773	-0.12288	2.3864	0.73801	-0.014028	1.4797	0.4699	0.15003	0.49381	0.16478	-0.12193	0.27743	0.57365	0.049705	0.97166	-0.028719	0.90789	4.8165	0.32962	0.06376	4.1084	2.9183	0.752	-0.52729	0.044001
582	0.69833	-0.37349	-0.22117	1.5836	0.43288	-0.61956	-0.53366	0.013748	3.7221	-0.25872	0.26418	0.67586	0.51033	0.11672	5.4807	0.25702	0.54537	0.053618	-0.056465	0.19131	0.53504	0.16104	0.58613	0.09399	0.64541	0.0020132	1.8225	1.9854	0.27741	1.0005	0.40946	0.085932	2.2696	0.005901	-0.15945	0.63524	0.21318	0.48108	0.54216	0.016375	0.25364	5.5641	0.26466	0.26765	2.7166	2.5427	0.70307	0.21124	-0.070199
583	-0.16425	-0.12353	-0.13728	1.4071	0.77979	-0.20145	0.16044	0.22151	2.716	-0.32225	-0.20366	1.0881	0.49512	-0.020585	5.46	0.14464	0.40214	-0.21731	-0.188	0.76903	0.27491	0.39266	0.095431	0.39736	0.28655	0.1621	1.8832	1.181	0.092342	0.7598	0.37497	-0.15157	0.58265	0.14009	-0.20117	0.40972	0.13896	-0.022928	0.70346	0.037943	-0.10486	3.1827	0.1385	0.39983	3.3593	2.4922	0.52721	0.15322	-0.11644
584	-0.021681	0.3089	-0.34854	0.72419	0.15759	-0.11471	0.12488	-0.28479	2.7465	0.20906	-0.41121	0.15992	0.14436	0.30549	4.9439	0.40017	0.25359	0.064876	0.25793	-0.031829	0.7909	0.3758	0.18882	0.30842	0.48137	0.32785	0.98856	2.0877	0.032786	0.32802	0.82655	-0.058624	-0.25251	-0.12476	0.10463	0.36139	0.34776	0.090815	0.7215	0.68145	-0.0090202	4.7822	0.5396	-0.42058	1.4131	2.0898	0.88102	-0.32007	0.026421
585	0.16201	0.3041	0.35588	0.78621	0.35898	-0.3694	0.33277	-0.5502	2.197	-0.055391	-0.11943	0.39976	0.18054	0.2003	3.7144	0.044367	0.17386	0.25586	0.34364	0.036604	0.48427	-0.037826	-0.084072	0.40463	0.33395	-0.46446	1.2476	2.0495	-0.32267	0.8518	0.59324	-0.63677	0.40967	-0.19666	0.50983	0.16664	0.63342	0.33453	0.29192	0.091119	0.98833	2.7488	0.20404	0.16048	2.8747	2.5334	0.4475	-0.09277	0.2022
586	-0.67668	-0.15416	0.34347	0.74968	0.4304	-0.62633	0.37147	0.25505	2.421	0.45747	-0.1909	0.35169	0.65846	0.34747	3.2039	0.34292	-0.075599	0.12637	0.62841	-0.68761	0.49014	0.17165	0.063107	0.30471	0.002065	-0.4212	0.86302	1.8373	0.1917	0.69084	0.24724	-0.21431	0.94821	-0.4036	0.28594	0.74816	0.12738	0.29801	0.54727	-0.63578	0.13946	2.8438	0.72662	-0.33901	1.414	3.2402	0.2525	-0.21536	0.31468
587	-0.22902	-0.0040621	0.46267	0.048937	0.24219	-0.72155	0.37446	0.19184	0.45097	0.66616	0.38053	0.74494	-0.3361	0.22498	3.5106	0.21707	0.040362	0.52966	0.11163	0.017926	0.56613	0.30938	0.43695	0.64564	0.06449	0.094546	0.57592	2.5405	0.050021	0.42227	0.044817	-0.3865	0.2135	0.15661	-0.33696	0.12518	0.20243	0.54651	-0.37694	-0.25535	-0.59084	-13.0109	-0.040874	-0.2913	-0.21128	3.3732	0.74079	-0.40762	-0.72214
588	0.11384	0.57216	-0.00057789	-0.50101	-0.067799	-0.32157	-0.27958	-0.068238	1.3191	0.097467	1.0445	0.42478	0.19782	-0.33754	3.4594	0.33362	-0.24176	0.24864	0.17412	-0.089597	-0.041959	0.030756	0.079955	0.17186	0.40138	-0.24708	1.0806	2.5181	-0.066615	-0.31565	0.54668	0.23957	-0.14585	0.10041	-0.10899	0.074129	0.11816	-0.017591	0.25789	0.037143	-0.83184	-11.9213	0.39438	-0.89371	-0.24984	1.679	0.2312	0.24435	-0.32913
589	-0.0063575	0.37599	0.067602	0.16621	0.11991	-0.090944	-0.24822	-0.13449	0.86794	-0.032406	0.43502	0.2774	-0.050633	-0.25287	2.7942	-0.026745	-0.53498	-0.39445	0.84038	-0.0036402	-0.78398	-0.1936	0.30797	0.067519	0.1033	-0.23533	1.6698	3.0293	0.23502	0.29961	-0.041229	-0.11045	0.98473	0.22093	-0.11116	-0.03689	0.10863	0.036952	0.10342	-0.16534	-0.44158	-12.1158	-0.21018	-0.31008	0.41982	1.5018	0.37815	0.094655	0.1694
590	-0.19105	0.093454	-0.19047	0.74729	0.87753	-0.12354	-0.44865	-0.038897	0.14697	-0.071122	0.070584	0.34487	0.29033	0.16464	3.4103	0.29764	0.2814	0.023909	-0.13528	0.37805	-0.11307	-0.087319	0.84133	0.17724	-0.11283	0.10274	1.372	1.8646	-0.21866	0.54315	0.1367	0.33255	-0.16914	0.27064	-0.25669	-0.24775	0.32397	0.036091	-0.48886	-0.44645	-0.95478	-11.7503	-0.44442	-0.21351	-0.24679	1.8072	0.25499	0.050342	0.30729
591	0.046958	0.10134	0.12752	-0.56045	0.63827	-0.26876	-0.48867	0.36197	2.5384	0.47869	-0.38156	1.828	0.37709	-0.34424	2.682	0.12552	0.39591	-0.31165	-0.18273	0.12398	-0.06733	-0.16734	-0.074585	0.31042	0.58508	0.14044	1.3008	1.8744	-0.01464	0.01811	0.27878	0.37637	1.196	-0.017327	0.14108	0.21586	0.57998	-0.10032	0.46066	0.037663	-0.34194	-11.6064	-0.044345	-0.27561	-0.044702	1.5985	0.2262	-0.46797	0.25429
592	0.12959	0.55037	-0.055933	0.039909	0.71161	-0.19194	0.28207	-0.16539	0.69991	-0.020341	0.039418	0.81818	-0.62844	0.052557	2.3153	0.046303	0.05123	-0.39077	0.56397	0.52086	0.14655	0.14154	-0.1177	0.46493	-0.38277	0.090259	0.99177	1.3164	-0.032119	0.3382	0.084038	-0.53775	1.3967	0.14346	0.082376	-0.18663	0.22432	0.32819	-0.2192	-0.40447	-0.56504	-11.5755	0.16982	-0.10056	0.73932	1.5754	-0.14057	0.036746	-0.32242
593	0.0028127	1.0187	-0.20224	-0.78049	-0.075267	-0.35228	0.49587	0.68402	0.90334	0.34714	0.62484	2.0616	-0.1406	-0.25998	1.6192	0.23739	-0.15696	-0.20376	-0.096579	0.055769	0.52646	0.036862	0.081999	0.051123	-0.083786	0.062501	0.47965	1.1184	-0.27229	0.84602	0.058207	-0.28855	0.64604	0.043392	-0.040704	-0.1651	-0.0066764	-0.57855	-0.053718	0.076738	0.68612	-11.8809	0.13708	-0.228	-0.3928	1.9445	-0.2326	0.047291	0.28769
594	-0.66499	0.72948	0.35246	0.1308	0.87556	-0.52005	0.38652	0.049932	0.066453	0.0044635	0.57918	0.30688	-0.12746	-0.077424	1.5434	0.26978	0.02246	-0.26097	0.27982	-0.15572	-0.06031	0.11997	0.36172	-0.27839	-0.169	0.31394	0.70688	2.2247	0.025394	-0.3519	0.18407	-0.2402	0.29695	-0.72175	-0.24512	-0.11933	0.19577	0.048488	0.15185	-0.16499	-0.11824	-11.8694	0.13667	0.18808	-0.14828	2.4701	-0.07187	-0.073469	-0.52916
595	-0.52228	0.27407	0.65754	-0.58528	-0.39311	0.015369	0.41716	1.0406	0.54805	0.67295	-0.84901	0.67497	-0.21849	0.055171	1.6902	0.42709	-0.36476	0.092671	0.09816	-0.23427	-0.084756	0.27841	0.18394	0.17733	-0.52289	-0.020817	0.22241	2.7545	0.14386	0.42313	-0.27265	-0.71177	0.31063	-0.40124	-0.050476	0.3171	0.3717	0.27782	0.13206	-0.63394	-0.76516	-11.525	0.3213	-0.32695	-0.36643	2.2811	-0.17596	0.025023	-0.2784
596	0.015768	0.19474	0.2182	-0.034339	0.19896	0.27497	0.12753	0.99971	1.0484	0.21363	-0.057941	0.80104	0.35488	-0.090789	1.9667	-0.27388	0.12699	-0.38022	-0.020144	-0.47021	0.11259	0.40699	-0.37856	0.22294	-0.38485	-0.030397	0.30018	2.268	0.21941	-0.017215	-0.2907	-0.1687	0.79227	0.02131	-0.39761	-0.12962	-0.53637	0.15671	0.11021	-0.46252	-0.70017	-11.4711	-0.046097	-0.029316	-0.18491	2.3866	0.13202	-0.42493	-0.07877
597	0.36841	-0.057142	0.32923	-0.20769	-0.069895	-0.10658	-0.042764	0.79742	0.55485	0.17716	-0.12532	1.095	0.22407	-0.091897	1.5057	0.016833	-0.32727	-0.29375	0.54186	-0.35722	0.11811	0.3699	0.1154	0.12334	0.25728	0.29415	0.52936	2.0532	-0.17255	0.31732	0.10702	-0.075928	0.091232	-0.028931	0.46768	-0.20237	0.0024334	-0.22415	-0.20805	-0.18449	-0.11617	-10.7173	-0.2604	-0.4085	0.35098	1.8471	0.077906	-0.46197	-0.57272
598	-0.29133	0.4313	0.041558	-0.015263	-0.4875	-0.09453	-0.50132	0.2646	0.3535	0.040788	0.19905	0.97905	-0.030367	-0.2909	1.9005	-0.1347	0.00075355	0.052131	-0.23054	0.086699	-0.63011	0.076286	-0.081047	-0.32919	-0.025239	0.22629	0.67878	1.3317	0.33629	-0.3255	-0.28426	-0.075171	0.55603	-0.33768	-0.61149	-0.055483	0.028987	-0.1293	-0.58937	0.54473	-0.39829	-12.1526	0.096895	-0.24838	0.37464	2.2164	-0.17675	-0.42891	-0.70145
599	0.61613	0.76849	-0.2982	-0.67932	0.37984	0.092182	-0.24567	0.18091	0.54931	0.1692	-0.23954	0.40832	-0.072664	-0.0060075	0.87804	-0.19994	-0.11706	0.082591	-0.15893	-0.16229	-0.41565	-0.33972	0.0019547	-0.058983	-0.18107	0.10393	1.1805	1.4901	0.24593	-0.39478	-0.15005	-0.4439	0.0325	-0.065822	-0.24898	-0.33531	-0.38167	0.039571	-0.13248	0.1029	-1.4012	-11.2667	0.05053	-0.33841	0.047382	1.427	0.020961	-0.08891	-0.3097
600	0.60905	-0.0025185	-0.00071215	-0.70846	-0.043769	0.31184	0.039302	0.18544	-0.0317	0.36665	0.55135	-0.25307	-0.062056	-0.30781	1.5497	0.29768	0.31033	-0.062146	-0.16981	-0.42033	-0.19577	-0.21938	-0.13395	0.21496	0.050387	-0.19043	0.83367	1.6024	0.14384	-0.73989	-0.11193	0.043863	-0.40945	0.73665	0.21932	0.073397	0.020522	-0.16339	0.065886	0.46578	-0.30274	-11.1007	-0.12188	-0.18375	-0.23808	1.4558	0.043007	-0.13476	-0.53244
601	0.41351	-0.83384	0.14709	-0.51585	-0.7768	0.92785	-0.40149	-0.20757	0.018866	0.58262	-0.49956	1.0773	0.29099	-0.72249	-0.011078	0.094139	0.059481	-0.13882	-0.34217	-0.063811	-1.0363	0.40335	0.27819	-0.1489	-0.14614	-0.74567	-0.092532	0.61882	-0.10452	-0.25365	-0.070078	0.18968	0.24772	-0.65868	-0.28898	-0.92457	-0.42172	0.11632	-0.62395	0.16207	0.44336	-1.4036	0.55415	-0.22498	-0.20224	1.0455	-0.29488	-0.51329	-0.51739
602	0.96597	-0.19672	-0.039456	0.12519	-0.43789	0.94981	0.49094	0.65308	0.088584	0.43724	0.21616	0.88322	0.42857	-0.81269	-0.13321	-0.074718	0.025684	0.25297	-0.14639	0.23327	-1.0472	0.0020231	-0.052194	-0.068589	0.57868	-0.83889	-0.48394	-0.16989	0.15557	0.17268	0.0035606	-0.10261	-0.33169	-0.67078	-0.22613	-0.68761	-0.69617	0.28159	-1.3936	-0.087364	0.56344	-1.1604	0.26336	-0.37916	-0.28288	0.99133	0.4024	-0.26131	-1.2955
603	1.0557	0.51471	0.49069	0.23313	0.52114	1.102	-0.10407	0.23958	-0.058107	0.28464	-0.34694	0.6804	0.31388	-0.82006	-0.65283	0.25421	0.3959	0.0050201	-0.34316	-0.43136	-1.2097	0.0032011	0.5242	0.3084	-0.46254	-0.47183	-0.56228	0.28478	0.32671	-0.18559	-0.14329	-0.017961	-0.0737	-0.57995	0.22096	-0.2101	-0.634	0.3274	-1.1432	-0.17421	0.35853	-0.48741	0.25423	-0.56492	-0.9851	0.46264	-0.040592	0.051354	-0.62038
604	0.54127	0.23285	0.43871	0.39552	-0.11698	0.78105	0.33251	0.21696	-0.63944	0.47559	-0.2376	-0.49418	0.028505	-0.56455	-0.60719	-0.04952	0.57489	0.17731	-0.43318	0.57273	-0.5693	0.63261	0.33584	0.032384	-0.23851	-0.38484	-0.95337	-0.16789	-0.42728	-0.53191	-0.050136	0.077609	-1.2161	-0.64005	-0.24335	-1.0723	-1.2387	0.28801	-1.4013	-0.10762	0.37156	-0.51915	-0.21149	-0.071812	-0.35677	1.0427	0.016335	0.29993	-0.32988
605	0.65077	-0.047531	0.3209	-0.9872	-0.2467	1.0367	0.069032	0.34149	1.8287	0.16223	-0.93519	0.767	-0.39502	-0.65471	-0.59506	0.10679	0.3302	-0.04319	-0.54245	0.072845	-0.49415	0.29227	-0.12798	0.12427	0.16977	-0.40786	-1.524	-0.50335	-0.1515	0.28962	0.013922	-0.18009	0.83159	-0.86319	0.095333	-0.79923	-0.68024	0.27313	-0.91703	0.11444	0.82117	-1.8399	0.18728	0.17055	1.4703	1.0075	-0.013521	-0.74012	-0.54241
606	1.0092	-0.29524	0.54069	-0.92624	0.017283	1.0875	-0.076494	0.14817	0.76083	0.50312	-0.78177	0.38224	-0.098958	-0.33481	-0.16439	0.4719	-0.10269	0.061089	-1.302	-0.0052642	-0.051784	-0.3555	0.25275	0.21781	0.10389	-0.72225	-0.9039	0.22394	0.058396	0.11206	0.41451	-0.37429	0.092326	-0.2408	0.30538	-0.56716	-0.70597	0.27596	-0.6614	0.5263	0.46127	-0.71738	0.59657	-0.31903	0.84714	0.17357	0.049168	-0.90306	-0.51701
607	0.17533	-0.41053	0.35156	-0.31929	-0.1008	1.0418	0.2837	0.21457	0.53761	0.35371	-1.3765	0.12623	0.18437	-0.53775	-0.24602	0.29521	0.45292	0.17388	0.22794	0.022881	-0.80538	0.22725	-0.30017	-0.28403	-0.31518	-0.61072	-0.87263	0.029068	-0.10895	-0.14653	0.42473	-0.35866	-0.43829	-0.059679	-0.24684	-0.18978	-1.4547	0.60678	-1.1615	0.1322	-0.49704	-1.7691	0.72317	0.3977	0.16612	1.3202	-0.41299	-0.20663	-0.61399
608	0.67307	0.13895	-0.093801	-0.17232	0.021758	1.031	-0.034904	-0.063914	0.15363	0.61473	-0.88384	-0.15204	0.13639	-0.53928	-0.082999	0.52828	0.5297	0.30717	-0.53523	0.033493	-0.45539	0.28143	0.18044	0.35108	-0.5327	-0.66235	-0.49679	0.0056907	0.071564	-0.39484	0.36458	-0.13542	-0.23486	-1.3635	-0.052522	-0.76257	-1.1793	0.51504	-0.73463	0.076332	-0.49505	-1.6247	0.67927	-0.13007	-0.86735	1.3411	-0.38966	-0.1104	-1.2837
609	0.79313	-0.44541	0.3707	0.21266	-0.54671	0.6599	-0.92484	-0.62307	-0.071801	0.4833	-1.2136	-0.23376	-0.033252	-1.0679	-0.29488	-0.11611	0.25042	0.22351	0.098019	-0.41672	-1.0573	0.02909	0.34696	-0.090389	-0.3234	-0.12173	-0.17495	-0.64144	-0.089902	-0.76819	-0.51332	0.063134	-1.2223	-0.98307	-0.58721	-0.67	-0.6971	0.24782	-1.2454	0.084697	-0.52371	-2.5838	0.59274	-0.51298	-0.08311	1.0072	-0.085651	0.43571	-0.4165
610	0.79547	-0.21076	0.2257	0.15559	-0.4955	0.97328	-0.019705	-0.02516	-0.38222	0.61588	-0.65536	0.44406	-0.1669	-1.0349	-0.21835	0.60134	0.22968	0.1631	-0.27363	0.24453	-1.215	0.22943	0.60558	-0.41958	-0.17308	-0.31574	-0.018587	0.17267	0.084141	0.087606	-0.045675	-0.047362	-0.58811	-0.65844	0.19665	-0.47823	-1.2948	-0.10494	-1.3366	0.058984	0.027868	-0.89842	0.78177	0.11671	-0.88882	0.46271	-0.42528	0.60083	-0.80877
611	0.91132	0.70591	0.18937	0.34094	-0.19138	0.54703	0.07792	0.34814	1.1122	-0.097863	0.14921	1.5776	0.45256	-0.53732	-0.63532	0.19524	-0.054948	-0.2017	-0.42118	-0.053097	-0.91791	-0.022356	0.71916	-0.17459	0.19732	-0.68944	-0.66736	0.786	-0.066343	0.19978	0.12057	-0.012699	1.2393	-0.69427	0.15738	-0.50018	-0.52731	0.42257	-1.034	-0.29683	-0.21313	-1.4001	0.35713	0.12134	0.73277	0.49701	-0.02424	-0.28227	-0.90307
612	1.2348	0.018728	0.30088	-0.023844	-1.0726	0.94563	-0.21871	-0.64045	0.63365	1.2047	-1.4003	-0.084043	1.0517	-0.56047	0.2402	-0.067296	1.303	0.068748	-0.14719	-0.0079352	-1.1574	0.10787	0.33236	0.22427	0.042489	-0.27999	-0.58863	-0.61387	0.090946	0.31768	-0.12001	0.11979	-0.056046	-0.92881	0.33906	-0.9927	-0.77957	0.65433	-1.5243	0.28476	0.18649	-0.81424	0.48199	-0.057752	-0.47478	-0.010425	-0.24281	-0.12781	-1.2966
613	1.2027	-0.094943	0.5882	0.44008	-0.088751	0.89608	0.0004577	-0.091884	0.39461	0.55367	-0.9319	-0.39908	-0.077541	-0.82044	-0.52365	0.20282	0.645	-0.0054033	0.089961	-0.12601	-0.62234	0.27069	-0.045622	-0.036631	0.27224	-0.35284	-0.99634	0.080766	-0.45723	-0.74064	0.1604	0.066728	-0.29603	-0.47164	-0.0286	-0.62764	-0.95067	0.43076	-0.91071	0.35959	0.26955	-1.1279	-0.02597	0.39055	-0.39586	0.5084	-0.23463	-0.028874	-0.6468
614	0.83082	0.24725	0.22708	0.33706	-0.14847	0.85502	0.6824	1.2129	-0.16248	-0.051301	-0.25609	0.47134	0.49108	-0.99673	-0.81495	0.37335	0.5955	0.42831	-0.37237	0.087384	-1.1662	-0.31972	0.05569	0.048074	-0.26174	-0.99535	-1.1726	-0.26167	-0.080954	-0.0080348	-0.00099413	-0.20779	-0.76035	-0.32762	0.21104	-0.92338	-1.1315	0.051487	-0.9327	-0.0083134	-0.11009	-1.0049	0.57524	0.049688	-0.7649	0.096163	0.25384	0.42001	-0.55396
615	0.67872	-0.28211	0.29966	-0.42717	-0.54654	0.62189	0.16597	-0.014351	-0.00042512	0.36602	-1.5279	0.83285	0.16996	-0.67348	0.4377	0.56353	-0.04059	-0.03292	-0.34573	-0.040207	-0.79896	0.28707	0.64386	-0.0059994	-0.3398	-0.86893	-1.0122	-0.092743	0.012036	-0.1646	-0.042432	-0.014869	-0.58436	-0.69386	0.029847	-0.98162	-1.3932	0.035732	-1.2125	-0.12498	0.28426	-1.2031	0.57661	-0.33014	-0.25451	0.42063	-0.21687	0.074206	-0.34537
616	0.067877	0.28506	0.62664	-0.89725	-0.21097	0.96761	-0.37051	0.094344	1.3221	0.78522	-1.6547	0.31807	0.37485	-0.87432	-0.40771	0.46633	0.99696	0.52065	-0.11201	-0.80799	-1.176	-0.049002	0.44236	0.15984	-0.75039	-0.6471	-0.30896	-0.72982	0.30111	0.1153	-0.1992	-0.02907	-0.976	-0.99262	0.12272	-0.53699	-0.75364	0.45276	-0.93909	0.39648	-0.35167	-1.1063	0.097814	-0.38516	1.0109	0.75992	-0.10363	-0.46076	-1.145
617	0.39488	-0.2477	0.29016	0.523	-0.20992	0.93781	-0.11167	0.1301	0.4893	0.79068	-0.23397	1.2371	0.45746	-1.0591	-0.76079	0.26597	0.23551	-0.19072	-0.59021	-0.40753	-1.0676	-0.38949	0.731	-0.080927	-0.2817	-1.0091	-0.75874	-0.69783	0.22065	0.039156	0.38666	-0.53855	0.28628	-0.76011	-0.14451	-0.51842	-1.284	0.10895	-0.85788	0.16283	0.31081	-1.424	0.58337	0.43356	0.083308	1.1216	0.24145	-0.78233	-0.83615
618	0.86743	0.14906	0.34768	-0.4879	-0.1278	0.98537	-0.28637	-1.016	0.11438	0.44372	-0.066659	0.68638	0.030645	-1.483	-0.26235	0.33302	0.68952	-0.012614	-0.54782	0.46432	-0.83808	0.44007	0.72494	-0.53989	-0.36891	-0.5892	0.078824	-0.12495	0.072792	0.030971	-0.095292	-0.01448	0.40762	-0.69849	-0.52612	-0.93407	-1.1393	0.25502	-1.382	0.3945	0.043041	-0.96601	0.33508	0.28141	-0.12524	1.2521	-0.036341	-0.15152	-0.80644
619	0.78699	0.28194	0.33737	-0.58442	-0.37423	0.93526	0.25129	-0.0038659	0.29813	0.5947	-0.083644	1.1763	0.86059	-0.88256	-0.3265	0.10588	0.83024	0.092039	-0.17045	0.17136	-0.9925	-0.096705	0.29434	-0.31099	0.0097246	-1.0499	-0.59347	-0.71682	0.33516	0.11401	0.063868	0.26577	-0.36724	-0.71221	0.059948	-0.20125	-0.89987	0.15063	-0.69889	-0.06127	-0.16836	-1.1931	0.53461	-0.28671	0.18744	0.30428	-0.26585	0.18478	-0.55033
620	0.21258	0.024697	0.304	-0.17385	-0.5788	0.83725	0.16962	0.30517	-0.29285	0.070308	0.44794	-0.1258	0.61938	-0.74583	-0.22745	0.23312	-0.33706	-0.44587	-0.89599	-0.37392	-1.1691	0.13799	0.38707	0.013278	-0.25844	-0.89647	-0.63519	-0.14513	0.10825	-0.9846	0.18374	-0.29861	-0.75078	-0.44393	-0.42876	-0.60592	-0.91568	0.27328	-0.71896	0.10133	-0.020953	-0.84475	0.072658	0.62204	0.045879	0.83112	-0.12275	-0.30596	-1.3845
621	0.046438	0.11628	0.48783	0.54209	0.10167	0.97216	0.20494	0.18066	-0.24983	0.3511	-0.46186	0.27573	0.1441	-0.6223	-0.43308	-0.20563	0.43098	-0.46637	-0.512	-0.1968	-0.76318	-0.086361	0.4338	0.061975	-0.25931	-0.6151	-0.6456	-0.54574	-0.14622	-0.30419	-0.23825	-0.30273	0.23437	-0.62638	0.18503	-0.88508	-1.0341	0.43693	-1.2166	0.0059099	-1.0989	-1.5918	0.020007	-0.43317	-0.27708	0.69484	0.076546	0.087381	-0.98173
622	0.35746	-0.1273	-0.041793	-0.86271	-0.20686	0.83186	0.28535	0.35718	1.6812	0.81132	-0.56354	0.71723	0.66773	-0.89965	-0.71957	0.34975	0.63142	-0.42281	-0.75468	-0.11368	-0.95218	0.54967	0.55793	0.35094	-0.2585	-0.49759	-0.91709	-0.7817	-0.016979	-0.11547	0.021536	-0.18445	-0.56136	-0.095079	0.6173	-0.78815	-0.0050182	0.28437	-0.83428	0.077654	-0.018342	-0.75214	0.15965	0.19439	0.39924	0.31544	-0.12618	-0.76567	-0.53536
623	0.85123	-0.36187	0.069714	0.2013	0.17898	1.1502	0.12842	0.091703	0.23528	0.14335	-0.50766	0.87	0.70361	-0.75713	-1.2469	0.56021	-0.0021447	-0.34815	-0.23922	0.012615	-0.77972	-0.28529	0.38156	-0.3625	-0.51155	-0.68946	-0.93726	0.26357	0.13915	-0.58562	0.048738	0.037879	-0.18342	-0.28646	0.48334	-0.66805	-0.67966	-0.50237	-1.1464	-0.1175	-0.31769	-0.68703	-0.3193	0.21926	-0.74653	-0.30994	-0.63323	0.035251	-0.91634
624	-0.57923	0.46302	0.18238	-0.28285	-0.73091	0.97568	-0.21537	-0.1446	-0.54567	1.2979	-1.2246	-0.45528	0.33093	-0.49469	-0.18928	0.5073	-0.54465	-0.011454	21.85	-0.40704	-1.1491	-0.18067	0.09472	1.6262	-0.20664	-0.50262	2.8314	0.20441	0.0396	-0.23026	-0.019955	-0.44229	-0.74792	-1.0586	0.33713	-0.7491	-0.49806	0.45766	-0.57153	-0.48694	-0.49975	-0.84007	0.10294	-0.25094	-0.47924	0.78385	-0.60259	0.022149	-0.7692
625	0.69679	0.56876	0.3196	-0.75356	1.1998	0.68461	-0.2502	-6.2159	0.29401	0.50649	-0.70268	-0.18688	-0.14891	-0.66038	-0.61276	0.36986	0.8751	-0.19192	32.1069	-0.41465	-0.96934	0.17395	0.52996	7.445	4.9325	-0.31336	22.4288	0.84558	-0.086075	-0.7593	0.19889	1.4762	-1.108	-1.0348	0.25332	-1.2887	-1.1192	0.22353	-1.5509	-0.0052966	0.55888	-0.19389	0.3791	0.08043	-0.94904	0.90856	0.48773	0.0877	-1.1688
626	0.29374	0.09931	0.5237	-0.38315	-0.34203	-1.2791	-1.5597	-10.1926	0.64059	0.86671	0.17447	0.62805	0.51475	-0.83263	50.9792	0.95702	-0.41271	-0.12607	33.5704	-0.58661	9.6242	-0.1092	-0.064583	11.6126	30.6264	-1.0075	32.9512	-0.21645	-1.5117	-0.37472	0.16537	9.136	0.57744	-0.6723	-0.97734	-1.4714	14.4781	-0.43577	2.8211	0.35079	0.18834	-1.1035	0.3817	-0.13921	-0.76162	0.38076	2.5759	0.35819	-0.9911
627	0.18793	-0.48643	-0.19247	-0.48038	-1.4135	-1.1063	-1.1953	-12.4892	2.5013	0.95694	-0.4487	0.55367	0.26682	-1.4728	77.8373	0.22386	0.44823	-0.093699	33.6113	-0.504	16.911	12.5448	0.096283	9.477	49.7843	-1.1225	38.9206	-0.25133	-3.0495	-0.15437	0.48962	7.8734	-0.71055	-1.2401	7.3777	-1.2214	21.301	3.8694	4.7934	-0.21422	0.38858	-0.66872	25.4985	0.063099	0.91333	-0.26196	3.888	-1.0857	13.2622
628	0.15664	0.81594	0.28978	-1.4234	-0.68989	-0.2703	-0.4822	-11.8865	0.27688	1.152	-0.46103	0.6866	0.35178	-1.0098	80.6027	0.79229	0.29608	-0.5438	35.6162	-0.39023	23.936	20.9284	0.15968	10.3863	68.235	-0.77126	37.8424	-0.21802	-3.9023	-0.42815	0.57399	5.6346	-0.579	-1.1199	15.5408	-1.4	18.9686	5.9124	2.9698	-0.037822	-0.83239	-0.15121	50.6067	-0.72754	-0.60458	-0.34296	5.5079	-0.65299	24.5924
629	0.43113	-0.26871	0.57228	-0.47419	-0.91154	-0.2778	-0.88119	-10.2979	0.33957	0.78066	-0.74658	-0.36872	-0.29601	-0.90939	77.9944	-0.18719	0.12672	-0.32171	38.3114	-0.55531	28.2213	26.4573	-0.32963	11.9264	82.4315	-0.71288	35.6275	1.7631	-4.9157	-0.43233	0.62607	3.9007	-0.66996	-0.82658	12.1832	-1.8694	14.4315	4.7609	8.4231	0.073349	0.34523	-0.8649	63.653	-0.96551	0.15499	0.48922	9.7067	-0.18782	24.9363
630	0.7058	0.073037	0.025166	0.019226	-0.68648	-0.45194	-0.17009	-10.3582	-0.8459	0.65107	-0.16293	0.32052	0.57047	-0.91479	71.7483	0.35369	0.60369	-0.58578	40.2155	-0.45136	27.8096	23.67	-0.25448	11.5812	85.9398	-0.6382	33.8687	1.0873	-4.188	-0.47578	0.89458	13.4046	1.2505	-1.1402	10.0585	-1.7743	12.6388	2.8671	10.9482	0.13707	0.051093	-2.1214	67.7537	-0.39266	0.11428	-0.31907	28.9949	0.68505	20.5941
631	0.4628	0.3254	-0.5833	0.81499	-1.5179	-0.66695	-0.88793	-10.6779	0.59468	0.70235	-0.45152	-0.74459	0.053214	-1.3846	82.9826	0.13662	0.4782	-0.62464	42.2744	0.25438	26.2947	18.8136	-0.32741	10.7249	85.3807	-0.92195	36.3732	1.1941	-3.3702	0.13312	0.54122	21.6702	-0.91995	-0.6401	7.2087	-1.5146	16.2275	2.9741	9.448	0.17623	-0.015111	-1.1878	65.2547	-0.011483	-1.0388	0.24277	39.9392	-0.083126	16.6194
632	-0.22341	-1.9086	-1.7049	-0.82364	-0.22275	-5.9835	-0.75599	-11.2483	54.6372	1.0728	-1.6845	9.0866	0.048697	-1.5432	76.4432	0.004269	0.094464	-0.056474	42.4991	-0.47667	22.3388	15.7555	0.070085	13.2665	78.8247	-0.76106	38.135	3.1287	-3.5813	-0.33246	1.2963	30.4732	0.51608	-1.2617	5.2359	-1.2536	13.282	1.9445	6.302	-0.12759	42.2959	-1.6551	57.4165	-0.041045	0.48894	-0.50172	35.7278	-0.63049	13.1423
633	-0.45947	-2.5095	-1.3306	-0.4908	-0.49662	-8.9226	-0.20552	-11.5716	61.1979	1.0579	-0.91835	10.2375	0.4171	-1.2028	77.9701	0.57373	0.74734	0.24194	41.197	-1.0438	18.7425	12.7388	-0.038017	20.0354	71.5454	-0.82444	37.8169	3.1327	-2.5754	-0.18801	24.0005	29.7295	0.086356	-1.5693	4.7054	15.4074	16.9688	1.1667	4.2675	-0.5529	48.0102	-1.5604	49.5416	-0.41953	-0.14411	0.78465	29.9386	-0.60793	10.8228
634	-0.26289	-1.6512	-1.1318	-0.22968	-1.2111	-10.297	-1.3008	-12.1784	43.6246	0.8779	-0.83466	8.1288	0.29298	-0.84772	72.1175	0.47989	-0.038726	-0.26471	38.4704	-0.33467	14.841	9.6712	-0.11622	21.0489	65.2256	-0.39047	37.2699	2.0168	-2.8164	-0.099153	37.2129	27.1207	-0.18526	-0.86395	3.6327	25.3107	14.5869	0.32739	2.8658	-0.52774	34.9469	-1.7932	42.4578	-1.0267	0.29504	-0.23163	23.3558	-0.76643	9.3426
635	0.047026	-1.8956	-1.0182	23.3062	-0.56809	-11.0007	-0.79401	-12.5194	34.0442	0.93757	-0.0092788	5.3162	-0.42281	-1.6697	60.5437	0.71577	0.30298	-0.38194	39.6351	-0.65452	13.2892	9.1325	0.12224	18.5327	60.7982	-0.37557	36.9742	2.5313	-2.2426	-0.59018	44.5667	23.8165	-0.34683	-0.53906	3.4269	31.9524	11.1843	0.35	1.6258	-0.30476	25.0778	0.21229	37.0197	-0.58511	-0.62987	-0.19282	19.0682	-1.3919	7.9921
636	0.22725	3.2643	-0.67933	36.2249	-1.1348	-8.7137	-0.99804	-11.0043	27.1375	1.0145	-0.46002	3.8494	0.27992	-1.1575	50.973	0.24276	-0.15341	-0.49197	38.3554	-0.63724	11.9963	12.8893	-0.04575	15.3963	67.9444	-0.51689	33.8084	7.5115	-1.8628	-0.69247	47.328	20.0806	12.3254	-1.1235	2.8679	34.0763	9.1836	0.90604	1.348	-0.27703	18.7782	0.6546	31.7417	-0.69748	-1.1082	-0.71462	15.8129	11.3406	6.8883
637	0.70055	5.0779	-0.45136	34.242	-1.4414	-8.3132	-0.88988	-11.0098	21.4877	0.49048	-0.56794	2.19	-0.52601	-1.2376	43.4405	0.27865	0.3244	0.014646	34.118	-0.47393	11.1573	12.2311	0.20122	15.5329	62.5389	-0.59183	32.9709	10.6584	-2.657	0.21715	47.7796	16.9118	29.048	-1.1052	3.1393	35.3313	7.7509	0.7808	1.1855	-0.20732	13.7499	0.65896	27.7524	-1.2297	-1.2261	0.18493	13.4706	27.7492	6.6017
638	0.34576	-8.2581	-0.52875	23.7173	-0.68115	-7.8781	-0.16925	-9.5683	22.3495	1.1859	-0.8482	3.8026	-2.6813	-1.647	38.7641	-0.088685	0.11464	3.0408	30.5039	-0.27043	9.3201	13.1569	0.066957	18.6843	55.8657	-0.76825	30.7221	8.0547	-2.0175	14.2158	47.096	14.971	47.8421	-0.18993	2.9614	33.5358	6.7815	0.79591	1.0942	-0.33314	-2.3259	-0.64317	25.6913	-0.4122	0.056703	0.6267	11.9696	34.4728	5.5266
639	0.85703	-8.6442	-0.3073	16.9884	-0.96061	-10.7956	-1.142	-10.59	19.9373	2.6705	-0.075343	2.4173	-6.2981	-1.3515	61.3367	0.50059	1.4446	7.4702	29.5179	-0.015803	13.6893	11.1955	-0.18161	21.228	49.4533	-0.48874	32.7616	5.6842	-2.6202	34.5056	43.02	12.9782	48.5593	-0.78295	2.3589	29.4651	6.7383	-0.043989	5.3162	-0.034891	-3.4245	0.50877	22.5052	-0.1753	-1.3269	-0.96468	10.5858	31.4003	5.5948
640	-0.43889	-5.1211	-0.75441	12.7608	-1.1461	-9.4239	-0.84962	-11.8012	15.5958	1.8073	-0.41643	2.0234	-6.8855	-1.1621	89.4477	-0.02909	2.8577	5.6592	25.8312	-0.28546	17.1407	12.9467	-0.47679	21.8465	43.7148	-0.98344	36.2616	4.5595	-3.0605	33.6359	39.5009	11.7834	40.5945	-0.49062	2.628	25.2112	5.0405	0.49482	10.5205	-0.48978	-0.70397	0.99775	20.1486	-0.82044	-1.3816	-0.47234	9.1653	24.9167	5.0596
641	-0.63321	-5.4708	0.094581	12.5344	-0.95915	-9.907	-0.81102	-10.9356	13.1408	3.1844	-0.11099	3.2705	-5.2563	-1.7342	88.5564	0.6937	2.8089	11.0971	24.0955	-0.58807	15.368	15.8161	-0.58854	17.6366	38.4672	-0.85247	35.6443	3.4906	-2.1133	26.557	35.8793	10.5596	36.4179	-1.086	1.907	21.3714	5.2899	0.90809	8.6622	-0.1092	-0.34455	-1.9492	17.0342	-0.89958	-0.026906	0.78435	9.5126	19.0036	5.7953
642	-0.53516	-4.9107	-0.16645	10.0004	0.34917	-8.9295	-1.1281	-11.4109	11.6144	8.2162	0.038816	7.3284	-3.5657	-1.5135	88.0688	0.43393	3.0654	41.4035	31.6356	-0.48908	16.0492	25.8342	-0.3292	13.4854	35.2454	-0.75372	35.6104	3.0387	-2.6275	20.8089	31.7368	8.6794	28.2437	-1.1219	1.0729	18.4441	4.1389	3.6115	6.8019	0.18128	-0.22107	-1.3594	15.3445	-0.68882	-0.65842	0.088131	11.1011	15.0222	25.0475
643	0.48018	-3.5503	-0.29607	9.223	-1.5894	-8.2193	-1.7197	-13.1125	9.9065	6.3076	0.24295	8.3952	-2.862	-1.498	81.0322	0.28535	5.9739	44.3252	29.6891	-0.46452	15.0784	24.7437	-0.10284	10.976	32.4512	21.4563	36.0495	2.0783	-3.995	16.3372	27.6373	8.2881	25.6922	-0.52428	24.4137	14.824	3.4962	12.0631	4.7718	-0.18109	0.7817	-3.583	14.0443	-0.36452	0.22645	-0.51707	9.5425	13.1809	30.7004
644	0.27325	-3.4993	-0.59317	8.2089	0.070595	-8.3438	-1.6954	-10.9849	12.8055	4.678	0.64483	5.8835	-2.6278	-1.3494	69.218	0.14859	7.5718	37.4895	26.8304	-0.57581	13.7874	21.735	0.15424	8.9025	30.4835	33.661	33.7697	2.1502	-3.7395	13.6355	25.1749	7.1507	21.6374	-0.71756	42.1326	13.3143	3.3924	17.2994	4.459	-0.051156	1.2848	34.2889	12.7285	-0.068474	26.1173	-0.53822	9.0478	10.5768	31.8091
645	0.20042	-3.238	-0.30281	8.3696	0.11678	-6.7265	-0.90267	-10.3313	8.9657	3.7428	0.29645	4.458	-2.3306	-1.2049	58.852	0.055814	7.7025	35.3611	25.4239	0.14595	11.0277	27.4294	-0.19666	8.0926	47.2524	32.1254	31.6895	1.4047	1.5703	11.1505	22.5998	7.1236	18.3281	-0.2512	43.4374	11.8508	2.9329	15.8707	3.1981	0.43231	2.1384	60.771	10.8997	0.00075605	49.0617	-0.48685	11.9963	10.7259	29.9694
646	0.49487	-2.4449	-0.27506	6.4364	-0.87341	-6.6986	-1.7083	-8.4943	7.4432	5.3849	-1.0939	5.101	-1.8302	-1.4825	49.6731	0.58792	6.7416	28.8239	29.779	-0.22092	10.2307	30.1031	-0.43978	6.904	59.2754	27.1036	26.9548	1.4313	0.32796	9.2562	20.9345	11.6979	15.9391	-0.88249	39.8274	10.9242	2.5579	14.0868	2.0367	-0.39489	2.3238	51.1099	9.9391	-0.041348	43.5769	-0.70951	14.8791	8.8888	27.2307
647	0.22338	-7.2381	-0.4937	6.309	0.43497	-6.0459	-1.544	-9.2837	6.259	4.5363	-0.020682	5.8885	-4.9708	-1.2804	54.3834	0.28115	5.5182	22.7233	33.7029	0.060752	11.3846	31.1459	-0.42406	9.3004	68.2229	21.6433	28.4512	1.4294	-0.76866	27.0122	19.0757	14.2924	14.0388	-0.73079	32.4203	9.1914	9.368	11.2075	3.1247	0.58585	-7.9604	37.8566	8.5788	-0.42831	32.413	-0.83971	15.9167	8.4564	24.3742
648	-0.12244	-12.9243	-0.81652	5.3361	-0.44342	-7.5953	-1.4964	-10.6219	2.8518	3.4021	-0.20535	5.7666	-10.2234	-1.232	79.6879	-0.0096802	3.5242	19.0495	34.0595	2.2047	17.3513	29.3569	0.22069	15.4861	70.4733	17.8189	33.6623	1.2514	-1.8923	52.2197	17.4866	12.0544	11.949	-0.23956	27.1182	8.5169	28.5514	9.3988	7.949	-0.32052	-14.6142	29.5887	9.2868	-0.62488	25.5516	-0.59656	16.5826	8.653	24.8299
649	-0.89741	-11.7066	-0.2527	4.2424	0.52643	-6.3381	-1.3696	-13.8215	0.63673	3.2162	0.20295	5.5661	-10.0902	-1.5264	86.5399	0.086233	3.3672	16.8799	36.044	0.80559	21.6229	28.4392	-1.0605	16.9578	71.6863	14.5652	35.4333	1.6593	-2.7249	56.6219	17.6818	9.5322	10.5451	-1.0265	23.1561	6.7383	35.2159	7.7809	10.1733	-0.0051203	-12.1345	24.8208	33.4691	-0.77057	19.2962	0.94879	17.5823	8.0279	23.1834
650	-0.94517	-10.6574	0.0043383	4.5001	-0.44073	-5.6386	-0.98428	-16.8811	2.4545	2.3147	-0.49506	3.7609	-9.237	-1.9542	86.5218	0.48843	2.8472	14.9731	36.6037	0.24768	26.6609	25.813	-0.62285	15.1642	74.7473	16.4892	35.2009	0.77182	-3.7747	50.5411	17.3219	8.2613	10.6665	-0.94327	18.9338	5.8855	32.9049	8.1343	12.6828	-0.57248	-9.9906	20.8283	45.9675	0.34318	17.9483	0.4061	16.7555	6.4955	21.2988
651	-0.25476	-9.2552	-0.10206	3.1518	-0.087332	-6.7682	-2.0492	-15.9404	1.9616	1.9574	-0.39218	3.591	-7.4987	-1.3459	78.6701	0.88249	2.6372	12.9595	36.6755	0.42362	27.6011	22.156	-0.28467	10.8778	76.043	30.0078	32.8136	0.33712	-4.8944	40.3214	16.4681	6.5867	9.5942	-0.77974	16.1955	5.4359	28.9426	12.7301	10.2977	0.88413	-7.4895	30.5417	51.4805	-0.023906	20.1693	-0.021261	16.044	5.2568	23.745
652	-0.36662	-6.0614	-0.33742	9.0944	-1.2657	-6.1833	-1.3631	-17.2464	1.6789	1.8725	0.83049	2.8779	-6.201	-1.918	92.9964	-0.045478	2.6314	11.1162	34.8151	-0.021505	26.477	16.6653	-0.88045	9.5916	73.8989	29.804	35.4775	0.84381	-4.608	32.5058	14.3963	6.0846	8.9989	-0.48177	14.9762	4.6233	32.9825	13.6035	8.8978	-0.095517	-6.2614	71.855	48.7136	0.083737	38.2064	-0.69579	15.2645	5.1138	29.0601
653	-0.27385	-6.4862	-0.021107	29.9926	-0.62671	-7.9929	-1.2635	-15.2309	0.86432	1.6706	0.66224	2.2295	-4.9014	-1.4256	103.935	-0.065016	2.6139	10.3223	36.7341	0.56236	26.3249	13.3331	-10.5628	16.2585	70.5472	24.6034	34.61	1.0477	-3.9717	26.787	15.2414	6.6191	7.1367	-0.44371	13.6674	3.2662	30.539	10.8461	13.6745	-0.11309	-4.6628	68.8946	42.7915	-0.47604	45.7488	7.8998	11.6365	4.7455	29.2753
654	0.13807	-4.3253	-0.2673	34.108	-1.0452	-6.9444	-1.2007	-15.4887	1.4979	1.526	0.82971	1.0157	-5.7115	-1.7391	106.426	-0.71844	3.7695	9.3622	37.6255	0.4227	23.0832	11.5748	-13.122	20.4262	65.1764	20.5514	35.1133	1.647	-3.4281	26.6119	28.4095	13.3481	12.9719	-0.21334	12.5608	5.5107	26.5498	8.635	12.6234	-0.11956	-6.3239	56.7387	35.1522	-0.59967	37.8582	16.2565	10.0112	13.3675	28.0528
655	-0.14378	-12.5308	-0.51131	35.5929	-0.85622	-8.7225	-1.3246	-13.8226	1.5001	1.0867	0.62207	1.6331	-7.2601	-1.971	107.659	-0.23806	3.6278	8.3392	38.0225	0.50526	21.1302	9.9905	-13.9008	22.7702	59.1123	16.4211	33.4584	0.5027	-3.4249	38.3594	37.9457	12.0269	34.4297	-0.36699	11.3851	22.1899	28.0982	6.7314	9.056	-0.01286	-14.6491	41.9163	30.4993	-0.35916	31.122	15.5587	8.5248	35.8492	25.492
656	-0.076746	-16.0165	0.34726	27.7461	-0.60276	-8.9264	-1.0966	-14.0064	2.8519	1.1188	-0.12147	2.1317	-8.8788	-1.8664	106.916	0.22239	4.0386	6.9287	36.87	0.46691	22.833	9.0895	-14.1373	24.8094	53.0483	14.5686	33.0991	0.91954	-4.0482	45.236	42.4096	9.6408	28.8271	0.19571	10.0268	28.4246	27.8985	6.7609	10.9629	0.25442	-18.3742	35.2581	25.9165	-0.21033	26.0831	13.5783	7.2004	34.3074	22.6969
657	-0.40917	-14.1027	-0.4565	21.298	-0.60877	-8.0355	-1.5843	-14.2705	1.818	0.63931	0.23154	3.9856	-6.8335	-1.7404	107.254	0.19025	2.8461	6.9722	36.3662	0.16208	23.5389	8.3998	-14.1008	23.6903	52.5858	13.6539	34.4475	0.36239	-3.8087	39.036	43.1935	9.2565	22.4516	0.13934	9.0741	28.8504	30.9901	12.1046	9.8927	0.19629	-16.1681	28.0836	22.417	-0.14516	21.1935	12.0953	6.6166	28.2333	28.705
658	-1.0007	-11.7352	0.29428	17.2152	0.59208	-8.6607	-1.6839	-13.9136	1.2027	1.6626	0.43044	3.1103	-6.2407	-1.7416	108.028	0.26265	1.9902	6.3078	37.3456	-0.24755	25.8329	6.3964	-14.6037	20.969	63.6133	11.7901	34.1001	-0.036365	-3.4108	29.0076	42.1541	10.4679	17.4086	-1.0876	7.8074	27.7575	30.0371	13.5983	11.4061	-0.37449	-11.5896	25.1069	19.9904	-1.1253	17.0596	11.9653	5.7199	20.9215	30.5087
659	-0.30328	-8.9687	-0.0027813	14.6478	0.026478	-8.5799	-1.6253	-12.7496	-0.121	0.91878	0.017787	2.383	-5.7471	-1.2691	107.168	-0.1201	2.9982	5.6853	35.1036	2.1895	25.5861	5.8407	-12.1333	17.1725	63.5333	10.4009	33.3715	0.069141	-4.1353	24.8471	40.1684	8.465	15.1916	-0.40091	7.524	24.8732	26.3339	11.1989	9.2203	0.2092	-10.9565	20.7253	18.0814	-0.91829	15.4393	11.4038	5.1643	16.7401	30.1326
660	-0.27334	-0.69407	0.43795	44.9617	0.94353	-9.5125	-1.7701	-13.5089	-0.04532	0.67048	1.0134	5.2716	-4.1139	-1.3329	106.098	-0.0050745	2.4254	4.8269	31.7532	3.0697	23.1388	5.4713	-12.5527	14.0779	59.5302	10.4371	33.8981	-0.033468	-3.316	21.183	36.7268	7.0482	14.408	-0.24406	6.553	21.5207	20.4913	9.6526	7.2066	0.052837	-10.0304	18.7157	16.1833	-1.637	12.9713	9.4128	4.505	14.6756	29.5068
661	0.01929	-0.75861	-0.048314	59.5345	-0.35629	-7.8431	-1.4829	-12.6059	1.5575	0.61608	1.409	3.8628	-3.4229	-1.347	101.364	0.51035	2.3039	4.7488	27.7948	2.7321	21.5912	5.6075	-11.1462	11.7108	53.5742	9.0831	32.5261	0.17347	-3.3462	18.4385	34.8063	6.7694	39.2378	0.079192	6.6008	18.8735	17.4234	8.2036	5.9707	0.44152	-17.1834	17.5164	13.9232	-1.3047	11.4768	7.7192	3.7509	32.488	27.2659
662	0.1192	-0.3105	0.10312	64.3368	-0.54712	-6.9498	-0.33469	-11.1569	1.6838	0.62625	0.27179	2.2567	-2.9751	-1.2083	95.1365	0.15498	1.453	4.0317	24.4431	2.5712	19.697	5.0382	-10.216	10.3999	47.6153	8.1166	30.723	-0.14407	-2.5691	16.261	31.9564	5.4669	50.1408	-0.12507	5.8993	16.9568	15.3866	6.3629	5.5497	0.074149	-16.2407	15.2164	12.5419	-0.70976	10.9785	7.4726	3.7705	40.5013	25.209
663	0.49836	-1.1963	0.029791	53.7194	0.25221	-6.6877	-0.9293	-10.3994	31.5092	0.2144	1.2631	3.478	-3.5155	-1.1678	88.5256	-0.66171	1.6762	3.6806	21.5813	2.1156	18.107	4.3982	-8.8228	9.2638	42.2096	7.2804	28.7033	-0.094203	-2.7568	14.2587	29.3134	4.9621	43.1097	-0.20542	6.3082	14.5518	13.5074	5.9041	4.5532	0.10125	-12.9458	35.8014	11.579	-0.34275	24.3404	6.0367	3.1511	37.9171	23.3678
664	-0.4601	-6.2819	-0.34439	47.6055	0.16056	-6.1552	-0.89139	-10.3142	80.186	0.11921	0.90442	12.5007	-3.1105	-1.4081	81.0318	-0.25595	1.5524	3.3238	19.36	2.438	16.3248	3.9203	-7.5848	8.5229	37.5669	6.9578	27.2681	1.0915	-2.6483	12.91	26.7403	4.1981	34.3485	-0.25588	5.4142	13.392	11.8773	5.6078	3.7644	0.99563	54.4767	69.0749	10.739	-0.23282	41.9015	5.8206	2.7118	31.8669	21.4995
665	0.14859	-8.9356	-0.25638	29.3819	0.99135	-5.9082	-0.61215	-8.4981	86.8577	-0.077915	0.93163	17.4373	-2.8013	-1.2299	74.0104	-0.3817	1.4963	2.8785	16.6275	1.449	14.504	3.2824	-6.8933	7.7886	33.957	6.0211	26.1741	9.8207	-2.4042	10.5708	24.7258	3.6786	24.4105	-0.47269	4.4441	11.7548	11.4771	5.1041	2.8812	0.29285	92.2278	64.3414	8.9593	-0.96682	34.7622	5.0887	2.5946	26.3794	18.2473
666	-0.68374	0.023711	0.081326	28.2128	-0.029453	-5.5112	-1.0012	-7.3522	82.3038	0.89372	-0.05158	16.4103	-2.5301	-0.76775	68.0526	0.24169	1.6507	3.0608	15.3726	1.2776	13.5852	3.1242	-6.6953	7.172	30.2381	5.6756	23.8436	5.5502	-2.0486	10.02	22.3931	3.4735	21.9905	-0.26131	4.8674	10.442	9.4511	4.519	2.9518	0.36424	89.2915	49.7628	8.1294	-0.67856	29.4705	4.9937	2.2824	18.0444	17.4107
667	-0.76693	-0.41371	0.18186	26.9048	0.3228	-4.5579	-0.5533	-8.7995	69.6688	0.57178	0.25517	13.0612	-2.3729	-1.0473	62.6356	0.33581	1.6839	2.5625	13.7443	1.3185	12.1423	3.162	-5.5282	6.1287	27.1834	5.0666	23.5249	3.3353	-1.614	9.5599	20.9806	2.9903	20.0042	-0.52002	3.6881	9.6693	9.1156	3.4886	2.6205	0.13557	73.4339	38.4127	7.3221	-0.98567	24.0318	4.8674	1.7211	13.6113	15.7916
668	0.15973	-1.2188	0.33652	22.791	0.84285	-4.6376	-1.1282	-7.6927	63.9843	0.71619	1.5864	11.1351	-1.5331	-1.2161	58.2693	-0.065537	0.96093	2.7808	12.3873	1.4498	10.1524	2.7166	-5.333	5.7892	25.73	4.672	21.5772	2.087	-1.9863	8.5726	19.0313	2.9004	17.462	-0.15011	3.9917	8.5382	8.365	3.5122	2.2298	0.12474	60.926	32.6521	7.1279	-0.5376	20.0119	4.3658	1.2846	10.1288	14.1598
669	0.045128	-1.5963	0.12998	20.9202	0.6356	-4.8076	-0.10438	-8.0182	47.5397	0.38637	0.49321	9.0955	-1.3232	-1.3998	54.2068	-0.074261	1.5216	2.0887	10.7875	0.75474	9.0082	2.7725	-4.3606	5.2655	22.8719	4.133	21.9642	1.2889	-1.8661	6.8615	17.5769	2.7191	16.0083	0.14307	3.1311	7.7266	8.0366	3.0358	2.2238	0.42689	47.8251	26.1224	5.6772	-0.38176	15.6187	3.7733	1.4713	9.2439	12.5372
670	0.2025	-1.493	-0.038555	19.0197	0.24555	-4.2618	-0.60727	-6.9547	38.2385	0.17209	0.83294	8.1441	-1.1775	-1.3196	49.7579	0.25667	1.2516	1.9315	10.6099	1.2839	8.7377	2.1679	-3.8816	4.4006	20.7024	4.0712	19.3075	1.5003	-1.5333	6.8634	17.0641	2.5915	14.5015	-0.57355	3.3695	7.188	7.104	2.5904	1.6042	0.36499	39.4452	22.033	6.3177	-1.3288	13.4867	3.0959	1.0208	8.7615	12.0133
671	-0.033332	-1.2826	-0.52549	17.213	0.64047	-3.2141	-0.11522	-6.5706	32.7066	0.1814	1.1749	5.3334	-1.9007	-1.1056	45.456	-0.086568	1.0911	1.8322	8.8772	1.6201	8.5298	1.6529	-3.933	4.2072	19.6857	3.6727	18.8697	0.44542	-1.2169	5.4675	15.676	2.2221	12.8906	-0.087742	2.6053	6.707	6.3447	2.421	1.9774	0.0092022	34.2869	19.7882	4.9551	-0.26701	12.0076	2.5104	1.0098	7.8176	11.1112
672	-0.28126	-1.4669	-0.56521	14.6284	0.21777	-3.5846	-0.059905	-6.5251	28.8166	0.37917	0.87504	5.4843	-1.5292	-1.1869	42.5779	-0.12298	0.36511	1.5131	7.8956	0.94986	8.0643	1.2969	-3.9048	4.0131	17.5315	3.4993	16.8542	0.69042	-0.96115	4.921	14.1874	2.1773	12.0235	0.018209	2.5862	6.1412	6.1558	2.4035	1.4832	0.46028	30.0853	17.2821	4.1387	-0.77721	10.2553	2.5662	0.89435	7.6947	9.831
673	0.24802	-1.279	0.059252	12.5792	0.057733	-3.3481	-0.76609	-6.6533	27.7825	0.36641	1.0487	5.6386	-0.69728	-0.92732	39.6351	0.14519	0.58736	1.3879	7.2816	0.95135	7.5288	1.7659	-3.2699	3.9794	15.7768	2.686	16.7783	1.4061	-1.1584	5.0504	13.6009	1.6156	10.3422	0.1172	2.6414	5.917	5.3726	2.7305	1.1354	0.26062	28.5692	16.033	3.9294	-0.16475	9.6969	1.8885	1.071	5.9195	9.805
674	-0.49531	-1.8146	-0.0066771	10.0486	0.19621	-2.6081	-0.63917	-6.0771	28.8051	0.22475	1.1045	5.6368	-1.1721	-0.92994	36.6618	0.29163	0.76143	1.2915	7.1966	0.21126	6.2514	1.2268	-2.6705	3.559	14.2991	2.6854	15.8372	0.0040914	-0.71718	5.7337	12.6908	1.2073	10.5512	-0.19381	2.1584	4.7804	5.2842	2.5556	1.4818	0.46858	25.2292	15.0287	3.9025	-0.082938	9.3967	1.9725	0.79751	5.6976	8.6922
675	-1.1946	-1.3262	-0.13457	5.9672	0.13986	-2.2115	-0.65548	-5.0969	23.0564	1.0267	0.7674	3.8689	-1.2703	-0.82713	34.383	-0.061075	0.55829	1.5936	6.2449	0.00047652	6.4009	1.1253	-2.8419	3.0983	13.1269	2.5247	14.8279	1.8505	-1.5757	3.8923	12.1747	1.48	7.4373	-0.028721	2.3481	4.7737	3.8873	1.5587	0.78007	-0.044917	21.5614	14.9593	2.604	-0.5694	6.4159	2.4357	1.0283	5.2186	7.9371
676	-0.008006	-0.99744	0.14182	9.0518	1.0347	-2.3469	-0.58069	-4.2571	19.4637	0.43772	1.4855	2.8334	-0.53327	-1.2997	33.5875	-0.25724	0.96501	0.82725	5.7701	-0.11553	5.8308	0.98211	-2.5717	3.001	12.5026	1.8757	13.868	-0.45533	-1.1166	3.2273	10.969	1.3931	6.9436	-0.14989	1.9908	4.162	4.1481	1.3515	0.70588	0.27556	19.5621	10.8597	2.1965	-0.3973	6.2969	2.5591	0.38063	5.1431	7.1887
677	0.30624	-1.2309	0.34504	8.6645	0.87827	-1.8512	-1.0354	-4.3474	17.0862	-0.17886	1.1091	3.5461	-0.88553	-0.54061	29.7768	0.26787	0.53419	1.1593	5.0841	0.43161	4.9873	1.0349	-2.1383	2.4809	10.8814	1.7054	12.8306	0.39711	0.036086	3.3343	9.7337	1.1605	6.714	-0.47818	1.6417	3.6435	3.3544	1.6655	0.44332	-0.29798	17.5126	9.5569	2.0369	0.26217	5.2717	2.1407	0.2281	4.6263	6.5357
678	-0.052023	-0.64675	-0.24174	6.2985	0.83888	-2.0863	-0.89443	-4.8312	14.7432	-0.12054	1.7817	2.4552	-0.33113	-0.60859	28.9039	0.24924	0.71881	0.86323	4.6039	0.79117	4.5235	0.36613	-1.8781	2.3562	9.9058	1.5715	12.7833	0.29961	-0.6965	2.5418	9.1222	1.0271	6.4342	-0.32361	1.4109	3.1631	3.8115	1.2778	0.46484	-0.20014	15.5566	8.882	1.8378	-0.77107	5.3594	1.5079	0.65384	4.4516	6.2399
679	-0.0048504	-0.9851	0.019141	6.0286	-0.71283	-1.5716	-0.24945	-3.4917	15.2872	0.14005	0.70423	3.2569	-0.26895	-1.1691	26.3664	-0.6206	0.57959	1.1062	4.3257	0.94649	4.2423	0.84875	-2.0274	2.4716	9.5176	1.162	11.2649	0.011526	-0.87486	2.5456	8.4963	0.93094	5.5144	0.20814	1.1737	2.9431	3.6317	0.90987	0.06043	0.39782	14.7449	8.085	1.724	0.0048447	4.7738	0.71246	0.29686	3.3405	5.8877
680	-0.21908	-1.4823	-0.14346	5.6756	0.37959	-1.838	-0.2321	-3.0386	15.3304	0.28737	0.82887	2.834	-0.26275	-0.95619	23.7598	-0.19082	0.28936	0.37789	3.7944	0.74871	4.1111	0.8138	-1.9349	2.2213	8.2605	1.4134	10.0366	0.070754	-0.95303	2.8845	8.1709	1.1669	5.6191	0.0075114	1.5649	2.445	3.1265	0.81312	-0.20515	0.16372	14.8074	7.8121	1.1357	-0.27152	4.2305	0.65171	-0.1739	2.248	4.8447
681	-0.24844	-0.36651	-0.69555	6.1035	0.16767	-1.4059	-0.32412	-3.0775	11.0335	0.056559	0.86624	2.2856	-0.90114	-0.96022	22.7178	0.072392	0.078415	1.128	3.8012	-0.022702	3.6382	0.28406	-1.6628	1.9225	7.4137	1.0693	9.7398	-0.7648	-0.92241	2.5622	7.5528	1.0578	4.8172	0.2068	2.2136	2.578	3.2944	1.2076	0.12239	0.18196	11.6279	5.967	1.0285	-0.12348	4.1468	0.1464	0.30067	2.9911	4.5109
682	-0.083411	-0.7339	-0.40881	4.8158	-0.3075	-1.1065	-0.16974	-3.2485	9.6261	-0.21338	2.0745	1.8888	-0.5889	-0.99413	21.7331	-0.2589	0.12526	0.50517	3.1206	0.46978	3.2588	0.69717	-0.86216	1.9883	6.7755	1.1032	9.3092	-0.058816	-0.40205	1.5863	7.1615	0.43573	4.0963	0.7168	1.441	2.5232	2.3813	0.72602	0.36831	-0.1492	10.1508	5.3049	1.1596	0.3783	3.4693	0.64972	0.022814	2.7033	4.4442
683	-0.45498	-0.47805	0.23441	3.8497	0.87993	-1.1581	-0.79307	-2.7374	9.4117	0.31094	0.35597	1.2343	-0.65488	-0.50198	19.9881	0.23493	0.20466	0.67767	2.989	-0.19821	2.9696	0.31881	-1.1003	1.9552	5.5744	0.74421	8.4313	0.19643	-0.42815	1.5054	6.2902	0.68356	3.4209	-0.87296	0.6865	2.5653	1.8718	1.2292	0.32093	-0.43391	10.2267	5.7949	0.91306	0.09369	2.3947	1.437	-0.17265	2.477	3.9571
684	-0.47757	-0.48788	0.18185	3.097	0.72054	-1.2065	-0.31559	-3.2711	8.4132	0.88215	0.96638	1.0389	-0.37997	-0.99965	18.6017	-0.087299	0.012186	0.86143	2.4682	-0.30481	2.3791	0.50338	-0.57563	1.0123	5.8092	0.65477	8.0705	0.70966	-0.42862	0.91973	6.4499	0.60979	2.643	-0.73168	1.1085	2.355	1.4143	0.5585	-0.17573	0.48802	8.3917	5.7491	0.88635	-0.28652	1.297	1.1669	0.1367	2.2409	4.3848
685	-0.28994	-1.2366	0.46491	3.0781	-0.10927	-0.93298	-0.11879	-1.7844	10.0996	-0.092565	1.6481	1.332	0.69178	-0.81706	17.1306	-0.40388	0.16549	0.3496	1.8112	0.2435	2.2596	0.52205	-1.1825	1.3058	5.1827	0.42983	7.402	-0.015582	-0.50271	1.5744	5.7311	0.67665	2.7741	-0.079441	0.94409	1.5317	2.2751	0.2746	-0.65724	0.33894	8.051	5.5555	0.6184	0.7796	1.3697	0.63401	0.36055	1.3388	3.4922
686	0.54214	-1.2598	0.029584	2.5752	0.26272	-1.0255	-1.2092	-3.5929	9.2047	0.32926	1.0762	0.33193	-0.31434	-0.65674	15.6172	0.47947	-0.25094	0.11178	1.7306	0.021	1.6688	0.52979	-0.7681	0.97956	4.5539	0.32378	7.9159	-0.057446	-0.34149	1.3487	5.3406	0.32744	2.9153	0.00057509	0.15533	1.5632	1.7562	0.64202	-0.66217	0.28798	7.396	5.1	0.6269	0.053304	1.8709	0.52333	-0.06909	1.3767	2.883
687	0.13792	-0.77906	-0.09572	1.2878	0.031614	-0.62242	-0.4205	-2.6	7.6956	-0.2232	1.2914	0.78105	0.084748	-1.3073	15.7891	-0.29467	0.3277	0.44689	2.0271	-0.16278	1.2262	0.2973	-0.59608	1.1946	4.2507	1.018	6.8781	0.68946	0.014928	0.55716	5.1747	-0.072719	1.48	0.30756	0.18593	1.0228	1.5454	0.30513	-0.58936	-0.31037	5.5223	5.0723	0.30501	0.21673	0.89995	0.74764	0.26598	0.89799	2.7807
688	-0.019673	-0.53668	-0.059088	1.3932	0.12028	-0.97606	-0.66327	-1.9908	5.9139	0.13208	0.78987	2.0308	-0.24312	-0.79676	14.5027	0.088455	0.6438	0.098167	1.3004	0.4096	1.7313	-0.073178	-0.36797	1.0452	4.0269	0.022129	5.9921	0.07754	0.11721	1.2502	4.471	0.29735	1.8295	0.22185	0.8725	1.5451	0.85222	0.4569	-0.34648	0.30962	6.1165	4.2111	-0.10313	-0.46563	0.15011	0.194	0.019822	1.4342	2.2809
689	-0.30004	-0.078053	-0.49002	2.0978	0.16185	-0.65839	-0.1828	-1.8974	4.8377	-0.19632	0.34754	1.4741	0.15875	-0.95037	13.3475	0.29089	0.43056	0.062839	1.7297	0.45454	1.4475	-0.028128	-0.4109	1.1181	3.3281	0.512	5.4115	0.14642	-0.49982	0.95151	4.6162	0.23495	2.0158	-0.017431	0.63266	1.2953	2.1881	0.43971	-0.45931	-0.46425	5.1278	3.1186	-0.072914	-0.31344	0.661	-0.59697	-0.014638	1.6259	2.0966
690	0.056777	-0.35009	-0.3837	2.2237	-0.00075601	-0.23832	0.36414	-2.0251	4.8677	-0.17474	1.6561	0.91921	-0.44001	-0.96442	12.6011	0.3029	0.22283	-0.24541	1.4863	0.17418	1.2633	0.42648	-0.36066	0.86729	3.1893	0.10972	5.3811	-0.43292	-0.32518	0.91592	4.0234	0.32573	1.1635	0.12186	0.38192	0.76867	0.95924	0.58225	-0.083031	-0.21045	4.1683	2.4656	-0.10565	-0.0011788	0.16055	-0.54114	-0.53031	0.90972	2.1541
691	-0.71827	-0.33962	-0.42634	-0.49955	0.57931	-0.39915	0.03891	-1.8172	0.8079	0.61625	-0.90539	0.86053	0.42331	-0.45959	10.7428	-0.18431	0.39241	0.1943	1.1357	-0.33259	0.74181	-0.14439	-0.46875	0.96806	2.5184	-0.43809	4.7396	-0.55737	-0.28251	0.50852	4.0732	0.19719	0.047648	-0.61162	1.0092	0.87056	1.4187	0.041173	-0.58493	0.091703	0.22238	-0.47864	-0.036434	-0.14619	0.26711	1.3038	-0.12787	-0.76907	1.9468
692	0.079581	-0.30284	0.58184	-0.62018	0.22968	0.023322	-0.12285	-1.4583	0.36546	0.51489	-0.73709	0.075444	0.41475	-0.90719	10.2674	0.64656	0.58035	0.1631	-0.19633	-0.16345	0.73242	-0.047976	-0.63903	0.46165	-0.14062	-0.089635	5.019	-0.17125	-0.39885	-0.33716	3.9857	-0.35674	-0.7583	-1.5315	1.0721	0.65238	0.85533	0.26239	-0.68388	-0.4031	-0.071979	-0.954	0.25972	0.2591	-0.013546	1.9524	0.55751	-0.12247	1.2782
693	0.21864	0.17421	0.24539	0.17151	0.71808	0.95701	-0.7054	0.57902	0.016864	0.42117	-0.68709	-0.070075	0.56452	-1.1188	-0.1233	0.26777	0.69063	0.24182	-0.16467	0.026285	-1.2099	0.16956	0.3012	-0.22484	-0.087846	-0.46807	-0.025389	-0.54473	0.33962	-0.84837	0.17302	0.14194	-0.5116	-0.56797	-0.28196	-0.64702	-0.90472	0.041602	-0.61048	0.12668	0.036362	-1.2495	0.79498	-0.11966	-1.1261	2.2593	0.9706	-0.46101	-0.72355
694	1.1561	0.21981	0.11579	-0.092031	0.14598	1.1638	0.17394	0.22675	-0.07804	-0.042059	-0.38369	0.13475	-0.09352	-0.5937	0.17556	0.29579	0.70582	-0.025286	-0.42904	0.57546	-1.1155	0.32498	0.14781	-0.017199	0.31911	-0.90333	-1.0411	-0.23299	0.033313	-0.6529	0.31508	0.37854	-0.13654	-0.82595	0.14862	-0.57667	-1.0613	0.71172	-0.83432	0.058677	0.073714	-1.2092	0.3326	-0.16878	-0.6132	1.262	-0.22286	0.27353	-0.74799
695	1.0122	0.29543	-0.19803	-0.44112	0.015233	1.1897	0.15663	0.25417	-0.41584	0.025623	-1.0133	0.37652	-0.0062067	-0.21889	-0.58049	0.060746	0.38101	-0.07037	-0.26495	0.072962	-0.71879	0.065287	0.36852	-0.24438	-0.26807	-0.50805	-0.92309	0.6013	0.11861	-1.0167	0.086705	0.36275	-0.56555	-0.83584	0.76508	-0.90609	-0.70732	0.29188	-1.5883	0.1591	-0.79894	-1.0193	0.55391	0.35097	-0.17597	1.1202	0.3702	0.19311	-0.55925
696	0.83395	-0.075878	-0.045969	-0.77077	0.39271	0.41171	0.54284	-0.21325	1.9468	-0.075357	-0.9957	1.0577	0.70579	-0.4569	0.14084	0.68632	0.21701	0.16125	-0.46314	-0.0065201	-0.89099	-0.081838	0.67483	-0.27301	0.16962	-0.37339	-1.0621	-0.1952	0.0053022	-0.31249	0.28656	0.20682	-0.20235	-0.08398	0.294	-0.42751	-1.2753	0.73015	-1.1482	0.33719	0.4339	-0.37225	0.29656	-0.028773	0.38435	1.5235	0.72731	-0.95861	-0.91277
697	0.94474	-0.57159	0.11414	-0.82811	-0.31776	0.70783	-0.53098	-0.55612	0.59149	0.064969	0.20345	0.81738	0.69221	-1.1858	0.25824	0.5041	0.49134	0.047716	-0.43682	-0.20648	-0.83208	0.12916	0.038823	-0.30872	-0.073915	-0.64105	-0.76631	-0.27829	-0.32786	-0.019043	0.25079	0.21076	0.087319	-0.84042	-0.84246	-0.64464	-1.1369	0.41992	-0.67454	-0.037005	0.4034	-0.57971	0.48118	0.35264	0.28448	1.1362	0.84509	-0.89462	-0.65935
698	1.1301	0.11441	0.48403	-1.1974	0.35059	0.97115	-0.72574	0.30223	-0.015001	-0.54134	-0.4521	-0.31461	0.40695	-0.90141	0.80054	-0.0097569	0.27805	0.089049	-0.49162	0.23524	-0.80983	0.45302	0.43442	-0.46773	0.021288	-0.42293	-0.34508	-0.31015	0.065013	-0.42379	-0.594	0.30112	-0.99928	-0.089828	-0.33958	-1.0197	-0.9136	0.43421	-1.3449	0.14031	0.092817	-1.1572	0.32292	-0.56477	-0.34298	1.7066	0.24847	-0.14782	-0.71197
699	0.95694	-0.42038	0.26911	-0.2341	0.59166	0.82799	0.029784	0.48107	0.22842	0.07671	0.9166	0.72206	0.57781	-0.41812	0.011888	0.62684	0.19607	-0.63629	0.20349	0.63557	-1.3062	0.63798	0.46062	0.19007	0.33296	-0.46371	-0.47215	0.15242	-0.25277	-0.52786	0.10452	-0.13309	0.29836	-0.46442	0.15743	-0.53162	-0.81927	0.27295	-1.8379	-0.33183	-0.18778	-1.3775	0.29299	0.084496	-0.078611	1.7042	0.25826	0.19976	-1.0655
700	1.0076	-0.19705	0.59285	1.6733	-0.41752	0.48015	0.25421	0.23254	0.22842	-0.34979	0.84656	1.3233	0.029708	-0.44472	-0.39185	-0.042189	-0.090334	-0.017885	0.01697	0.62896	-1.0354	-0.323	0.53248	0.30946	-0.26377	-0.79804	-0.57683	-0.51522	-0.34339	0.87821	0.22992	0.24555	1.3057	-0.64631	0.1952	-0.6956	-0.28959	0.15943	-1.31	0.060245	4.4326	0.26027	0.95578	-0.029982	0.88804	-0.10829	0.44191	0.74867	-0.97114
701	0.62636	-0.35162	0.10463	0.78711	-0.094872	0.72799	-0.16226	0.62942	0.22842	-0.26638	1.2088	0.71106	-0.018727	-0.87723	0.098241	0.52226	0.19027	-0.02801	-0.50665	0.61057	-0.8636	0.31925	0.38539	0.18109	0.37111	-0.8711	-0.29008	-0.52328	0.26825	0.69547	0.36329	0.11508	1.3975	-0.44366	0.18038	-0.82843	-0.57697	0.62726	-1.7288	0.07662	4.3288	3.6508	0.31353	0.529	-0.11404	-0.012475	0.26847	0.59318	-0.77471
702	-0.60578	-0.28621	0.59282	1.2813	-0.095611	1.0038	-0.2493	-0.42324	3.1949	0.3502	2.0689	1.6822	0.84646	-0.73636	0.068113	-0.11413	0.6286	-0.035191	1.4849	-0.17963	-0.85533	-0.0383	0.35367	0.027363	2.4881	-0.73907	-0.6634	0.15626	0.083826	0.32063	0.18688	0.26351	1.249	-0.46518	0.53642	-0.88707	-1.0935	0.70679	-1.0105	-0.39186	2.9364	2.7809	-0.77618	-0.080744	-0.50547	-0.16997	0.059594	1.0569	-0.59645
703	-0.63044	-0.57054	0.59748	0.10339	0.24459	1.3144	-0.34684	-0.32304	3.684	0.11202	1.006	1.1562	0.12052	-1.105	-0.20892	0.8599	0.35646	0.13929	0.92095	-0.075275	-0.92574	0.76042	0.49351	-0.037777	2.4289	-0.48835	-0.58912	0.064606	-0.21929	0.11063	0.16939	0.28047	-0.034251	0.30757	0.79547	-0.80352	-0.71717	0.14593	-1.291	-0.07453	3.4848	0.4565	-0.97307	0.35059	1.1118	-1.0047	0.030254	0.39532	-0.13735
704	-0.22047	0.19402	0.0030375	0.21476	0.46494	0.39395	0.098716	0.2096	1.9254	-0.18094	1.251	0.15417	0.03035	-0.67331	-0.31963	-0.222	0.12302	0.10424	0.58098	-0.14741	-1.2445	0.19325	0.092738	-0.42717	2.1812	-0.60618	-0.73232	-0.051573	-0.54521	0.25952	-0.38685	0.019774	1.0483	0.33666	0.62336	-0.69195	-1.2224	0.84321	-1.3211	-0.036164	2.1824	-0.49102	-0.4509	0.47223	0.47583	-1.5678	0.14738	0.11874	-0.49273
705	-0.032467	0.026912	0.037179	0.75346	0.62677	0.74711	-0.028447	-0.061361	2.3884	-0.18909	1.3893	0.33358	-0.062766	-0.67271	-0.91193	-0.061354	0.63741	0.052263	1.2769	-0.34543	-0.76487	0.037862	0.62767	0.14213	1.8705	-0.7233	-1.1236	0.18716	-0.20559	0.10277	-0.085517	-0.20617	-0.13925	-0.056292	-0.20376	-0.98791	-0.94709	-0.42247	-1.1612	0.047776	1.1731	-0.14358	-0.44865	0.2081	0.33409	-1.0246	0.1518	0.088724	-1.0858
706	-0.43812	0.2506	-0.28719	0.38859	7.5962	1.2117	-0.51692	0.063896	0.39347	-0.36151	-0.57039	-0.046245	-0.17889	-0.91038	-0.18277	-0.14705	0.52057	12.6847	8.7013	-0.060028	-1.678	8.219	0.16906	-0.14096	18.3146	-0.45352	-0.3604	0.095078	-0.14725	-0.37499	0.33369	1.4173	0.073446	0.05501	-0.36171	-0.80291	-0.65154	0.37033	-1.0249	-0.22603	1.3559	-0.6541	-0.83757	-0.04701	0.39467	-3.2478	-0.55844	-0.23224	-1.2125
707	-1.3612	-0.4377	-1.3323	0.22409	38.4966	1.33	0.18117	0.061664	0.79194	2.4373	-1.1784	0.084193	0.20892	-0.65184	0.17556	-0.24965	0.35741	68.4028	21.8275	0.17554	-1.1957	25.5764	0.038641	0.09191	55.3876	-0.60805	-0.43256	-0.08079	-0.41273	0.522	0.13383	7.0303	0.21766	0.32753	-0.14735	-0.46479	-1.3178	-0.19768	-1.0603	3.5786	1.1546	-0.85834	9.3069	-0.47537	-0.55317	-9.4299	-3.1541	0.54761	-1.068
708	-3.4856	-0.18139	-6.1193	0.051619	45.7235	1.7233	-2.9905	38.3755	2.9854	5.4601	-0.93137	1.2755	0.41218	44.0321	0.17556	1.3905	0.14115	103.745	27.42	5.7982	4.9667	34.5491	19.5289	-3.5827	72.6429	-0.81608	0.18689	0.36044	-1.2786	0.015817	18.8016	17.8552	0.80394	-0.42458	-0.35763	3.8865	13.2716	0.24252	12.278	10.279	1.3205	0.0094865	43.9733	0.39255	0.71519	-11.0294	-9.7619	-0.2362	1.2692
709	-4.8423	-0.73709	-8.0266	-0.70865	47.0911	-1.1653	-5.0007	53.8741	1.7945	4.8987	-0.25016	-0.0080706	0.027931	62.6335	0.17556	-0.49247	2.8924	112.058	30.6374	11.5864	14.7779	36.1328	49.3228	-11.7838	77.0046	-3.5982	9.2765	-1.1852	-3.1102	0.12989	34.5495	18.5765	-0.16999	-0.44472	-1.3137	14.62	28.2259	-0.089463	21.7932	8.7083	0.98013	-1.3724	57.9489	0.47116	-0.18811	-9.4408	-10.7692	-0.62868	0.54286
710	-5.4598	-0.095838	-6.3676	-0.61639	45.6524	-4.3288	-6.03	59.5752	1.5883	4.2437	-1.054	0.21905	0.15194	66.0664	-1.5149	-1.0411	2.0904	111.334	30.5531	10.1598	21.96	32.7668	53.2115	-17.0096	76.5184	-7.0794	9.9913	-0.25303	-4.6591	0.0054636	40.5782	15.0667	-0.060826	-0.79896	-1.6434	18.5989	23.1853	-1.1428	24.6186	5.0516	1.0447	-0.81448	59.4834	-0.16311	0.71702	-8.6458	-9.8432	0.041391	0.86844
711	-5.0416	-0.74456	-5.8688	-0.33969	44.1897	-5.0553	-6.2062	58.3775	0.8325	2.6511	0.82593	1.2024	-0.60512	66.6595	-3.1646	-0.70746	2.5734	98.6709	26.8136	9.9612	23.6583	28.8799	57.6377	-17.156	76.6897	-8.801	9.1397	0.14223	-4.0057	-0.76364	40.9069	12.4095	-0.56621	-0.37999	-1.6523	19.3441	19.6653	-5.0428	25.2372	4.2788	14.0389	-0.30908	56.7055	-0.34297	-0.32573	-8.5936	-8.0505	0.077392	0.34311
712	-4.7104	0.026348	-4.7402	1.8486	39.0253	-5.4288	-5.5573	58.9357	5.7157	1.8437	0.73072	2.4071	-0.59081	66.3252	-2.6426	-1.0084	2.5183	84.7195	22.8817	9.0018	24.1629	24.7336	55.6496	-18.9353	74.8225	-8.2263	6.451	16.4908	-4.0489	4.3026	41.4641	9.8869	9.7787	-0.43203	-1.7398	17.5461	19.1828	-6.1403	24.989	4.136	18.4722	-1.2945	50.7631	-0.19959	-0.50833	-8.5478	-6.2724	9.4713	-0.19466
713	-3.6003	9.3859	-3.8076	4.2529	38.5175	-5.1766	-5.3793	58.4482	27.8515	1.7286	0.38104	4.5882	-4.0832	64.2563	-2.1134	-0.93746	2.3146	72.69	19.3811	8.5257	23.1051	21.2927	48.9872	-18.8338	71.3441	-7.3361	4.286	55.2106	-4.0663	31.4648	40.9456	8.4461	32.4586	0.38574	-1.5704	14.2143	18.3122	-5.1997	25.1195	3.6446	42.8235	-1.1124	43.8286	-0.51717	-0.79124	-7.0186	-5.6219	27.1618	0.6975
714	-3.0177	9.1822	-2.9364	4.3301	35.6413	-4.6511	-4.7885	54.565	48.9381	1.1257	0.093486	4.4312	27.5041	61.7409	-1.5573	-1.1527	2.233	63.104	16.6986	7.7175	21.6929	18.4065	40.3604	-18.5395	68.1401	-6.1741	3.3101	74.0515	-3.4712	54.519	39.2903	7.5201	48.5328	0.72543	-0.93612	11.5222	16.9338	-5.0803	22.6444	2.4513	80.0979	-0.47152	36.7533	-0.51251	-0.45404	-6.3533	-4.8881	38.4599	-0.094676
715	-2.7939	6.6137	-2.9442	13.2454	32.2766	-3.5293	-4.4617	50.8184	36.9165	0.60978	0.56164	3.9035	20.5606	57.0793	-0.25793	-1.0673	2.4004	54.786	14.8276	7.2185	19.6666	16.6412	34.9335	-16.9867	64.5069	-5.0668	3.8652	78.5992	-2.8502	61.5462	37.0635	6.568	50.2622	-0.31082	-1.194	8.8223	14.0811	-3.8826	21.0365	2.4435	77.2726	-0.024223	31.8538	0.1082	-0.87056	-5.3628	-3.8982	40.9333	-0.24761
716	-3.0362	3.7066	-2.5507	11.3527	30.2824	-3.3243	-4.3377	46.8346	26.3431	0.21376	1.0511	4.5853	10.7928	53.5271	-0.46947	-0.66334	2.4495	48.5532	12.6468	6.7467	16.4651	14.5997	29.2556	-17.5781	60.0114	-4.0937	3.8923	76.8855	-2.7382	60.5457	34.9391	6.112	47.4994	0.28032	-1.8873	7.2114	12.898	-3.7077	19.4747	2.3582	61.2561	0.35357	27.4117	-0.10438	-1.3328	-5.8031	-3.7157	37.38	0.24896
717	-2.76	2.4646	-2.3356	7.2819	26.4482	-3.863	-3.6312	44.673	19.6589	-0.014992	0.96161	2.451	5.9648	49.7444	-0.3818	-0.35216	0.94602	42.6736	11.097	5.9305	15.6659	13.3992	25.8459	-16.2749	55.7565	-4.2216	1.9269	70.2039	-2.7899	50.7517	34.2391	4.875	38.6384	0.02591	-0.6288	6.508	12.6346	-3.4879	17.9367	2.2944	46.9381	0.19393	24.1123	-0.92294	-1.9441	-4.9974	-2.7434	29.9107	0.67048
718	-2.4126	2.407	-2.0748	5.8405	26.0106	-3.1216	-3.1854	40.2715	15.9355	0.73821	1.3437	2.2491	4.334	47.0759	-0.16231	-0.17643	1.5274	39.3274	15.0949	5.0936	14.3188	11.8671	23.5952	-13.7158	51.7934	-3.4972	2.6327	61.3324	-2.7194	41.418	31.6204	4.7466	32.0459	-0.2718	-0.81737	5.4691	10.0856	-2.3473	16.9314	1.5752	37.7777	-1.7951	21.0276	-1.0872	-0.49772	-3.3324	-3.0024	23.5341	-0.20954
719	-2.9336	2.3536	-3.2709	3.5082	27.5404	-2.3982	-2.706	38.2971	16.8242	-1.8409	0.73158	2.4185	3.9656	43.9454	-0.34873	5.8903	1.9289	42.166	22.0956	3.5109	12.9471	20.2187	20.7913	-12.861	48.7524	-3.2474	1.6167	54.4782	-2.2316	35.9411	30.3997	4.0098	28.2861	6.2255	-0.50039	4.8732	10.2994	-2.4996	15.0989	1.4062	34.1668	-1.3626	42.5033	0.12967	0.57117	21.1439	21.3308	18.9758	-0.44443
720	-2.92	3.072	-5.5648	3.2579	36.7513	-2.2905	-2.3372	35.6496	14.1488	-3.3847	0.87812	2.7938	3.6565	41.4485	0.23614	8.5514	1.5046	50.6728	24.5029	3.2637	11.4113	26.4075	18.7958	-11.8278	46.8689	-2.9067	1.2358	45.9785	-2.3498	30.2939	29.0597	3.706	24.1082	31.2603	-0.33583	4.3445	8.7505	-1.877	14.3299	1.3213	28.5368	-1.985	65.6326	-0.058832	-0.46184	29.9998	68.7264	16.3263	0.032033
721	-2.1421	1.396	-7.898	3.297	37.0089	-1.8812	-2.0378	32.8727	10.574	3.1918	0.92054	2.7082	2.8874	38.5325	-0.51296	6.0259	1.153	50.295	27.7636	5.8113	10.6495	26.8478	17.3517	-11.0502	43.6898	-2.6554	1.4621	39.1975	-1.3857	25.962	27.4214	4.0394	22.1779	40.4912	-0.99489	3.5433	8.31	-1.6378	12.3115	1.39	25.7614	-1.6088	73.9151	-0.065234	-0.28322	28.2952	84.2443	14.9364	-0.45704
722	-2.3408	1.6423	-6.9078	3.4616	35.556	-1.6189	-2.056	30.5241	8.687	9.2628	1.1338	2.556	3.2207	36.7244	-0.037585	4.6454	0.93909	42.2536	29.0446	8.3898	9.9994	24.7788	15.8764	-10.1161	40.828	-2.2482	0.97226	35.4907	-1.5518	23.1948	26.0697	3.2478	18.5754	39.5243	0.14209	2.9424	7.2329	-1.0963	12.4014	0.53707	22.2975	-2.6068	75.7671	-0.20156	-0.19724	27.5243	85.7355	13.2381	-0.41566
723	-1.6259	1.8265	-5.5932	2.4574	33.4372	-1.3406	-2.1031	28.4823	8.6467	8.2794	1.0528	1.1455	2.4401	34.5872	-0.66832	3.1576	1.5248	34.0277	26.5064	7.6741	8.6634	21.6208	14.7112	-9.704	38.1874	-2.5233	1.0557	32.4351	-1.839	19.6761	24.7698	2.8079	16.6838	35.4051	-0.94372	2.6153	6.6298	-1.8409	11.2066	0.2801	20.23	-2.5677	75.4064	0.27604	0.02132	27.5614	82.8786	11.0175	-0.34296
724	-1.7851	1.5353	-4.5818	2.8069	29.979	-1.6039	-2.3921	25.3532	6.7005	5.7901	1.0538	1.8487	2.2911	32.0936	0.14839	2.2472	0.097552	27.4744	23.7996	7.0949	7.5168	17.7821	13.1825	-8.9818	35.5345	-1.942	1.8675	29.8332	-1.0431	18.4187	22.5583	2.3779	15.8854	30.7093	-0.75337	2.3893	6.1078	-1.486	10.3461	0.88128	17.6594	-1.6608	74.2078	-0.66406	-0.91264	26.9946	76.9864	11.0361	-0.53445
725	-1.6404	1.3005	-4.2283	1.1868	28.5529	-1.0725	-1.6977	24.9212	9.0831	4.0466	0.26683	2.4424	1.8569	30.6405	0.78019	1.9281	0.88209	23.103	19.3635	6.4605	7.1605	15.5983	12.4415	-8.5232	33.889	-1.6921	1.4024	27.8333	-1.6331	17.0069	21.7654	2.7213	14.5791	26.8823	-1.7502	1.7518	5.6158	-1.7441	9.6442	0.62624	16.8392	-2.2526	72.0116	0.49634	1.1188	26.8807	68.8459	8.8781	0.11126
726	-1.9	-0.021345	-3.6849	1.5341	28.4126	-0.97776	-1.1443	23.6457	7.2003	3.595	0.22313	1.614	2.2822	29.2316	0.31857	2.046	0.20853	20.7378	16.7093	5.3084	6.7265	13.3849	10.6651	-7.7513	31.3402	-1.8691	1.0528	23.1887	-1.4803	14.5708	20.8161	2.3331	12.8304	22.9679	-0.84031	1.4293	5.0094	-1.0244	8.9387	0.74695	14.4735	-3.0194	69.7773	-0.249	0.50381	28.254	59.2573	7.9803	-0.22901
727	-2.6434	0.68036	-2.8425	1.2529	24.587	-1.0714	-1.2973	21.6672	5.0396	3.2812	0.78838	1.2191	1.6793	27.7164	-0.05859	2.0924	0.80873	19.3187	14.4808	4.184	6.3019	11.6094	10.2812	-7.0571	29.4648	-2.3079	0.95388	21.3456	-0.93892	13.23	19.9647	1.4646	10.7272	18.7545	-0.34636	1.46	4.3925	-1.0509	8.1829	0.51696	12.9596	-0.92457	67.5561	0.18097	-0.99931	28.8911	53.5452	7.4047	-0.57224
728	-1.3172	0.90621	-2.5766	1.6761	22.4082	-0.94674	-1.2051	20.517	4.7207	2.7356	0.66156	1.525	1.1562	26.0189	0.70569	1.8248	1.0144	16.5621	12.8997	4.0383	5.6461	10.8372	9.1794	-6.3	27.6652	-1.9304	0.79433	19.2159	-0.82652	12.8439	18.9756	1.9178	10.8181	17.93	-0.47986	1.8041	4.6968	-0.81768	7.2461	0.89214	12.0152	-2.3259	65.0066	-0.176	-0.18614	28.6686	46.0505	6.4927	-0.6513
729	-0.58592	1.2449	-2.2857	1.3512	20.1833	-0.22371	-1.4316	19.3282	3.423	2.778	0.78646	1.2627	2.0994	25.0139	0.3129	1.2705	0.1579	14.2694	11.9982	4.2378	5.4364	10.4417	8.4382	-6.4029	25.7139	-2.0015	0.9116	16.8666	-0.85475	10.7297	17.7384	1.7171	9.7391	15.0309	-0.67224	0.88791	3.9496	-0.81288	7.6888	-0.00823	10.4807	-2.4823	63.0458	-0.081608	-0.38064	27.663	40.1257	6.5072	-0.043022
730	-1.0962	1.0784	-2.0754	1.1997	19.3124	-0.69298	-1.0951	18.5999	4.7758	1.789	1.0548	0.96623	1.7122	23.5232	0.56482	1.4962	0.52127	13.2246	10.0916	4.0595	5.1354	9.3169	8.0341	-6.2998	23.8658	-1.528	0.31555	15.3261	-0.58411	10.0075	16.8835	1.4827	9.2428	13.1114	-0.38364	0.94538	3.4964	-1.2769	6.9767	0.35179	10.5173	-1.9586	59.0587	0.66334	-0.0087555	27.2102	35.8951	4.8145	-0.24769
731	-0.74279	0.82047	-1.8074	0.99972	16.585	-0.80591	-1.1353	17.5414	4.8806	2.2111	1.5072	1.0702	1.612	22.3602	0.3784	1.2935	-0.37187	11.4359	8.9403	3.3811	4.2019	8.5414	6.4243	-5.7185	22.4629	-1.7265	0.8128	13.4691	-0.97184	9.4025	15.6771	1.5415	8.0172	12.5485	-0.28269	1.0592	3.4172	-1.3309	6.6118	0.115	8.9518	-2.2461	56.3519	-0.0073061	0.39032	26.7343	32.117	3.852	-0.32802
732	-0.60414	0.79503	-1.3308	0.93577	16.3296	-0.2962	-0.78526	15.8718	2.7533	1.441	1.711	1.2396	1.323	21.0862	0.86365	1.0641	1.0357	10.4229	8.9286	3.1857	3.9369	7.716	6.9097	-5.6641	20.967	-1.255	0.43175	12.0235	-1.0088	8.3539	15.2918	1.1861	7.8498	11.3334	-0.58481	0.98775	2.9397	-1.0537	5.3494	0.50272	8.277	-1.7173	53.053	0.09397	0.13407	25.9063	28.7629	4.5865	-0.56996
733	-0.015704	0.76873	-1.8206	0.4021	15.2212	-0.23697	-2.1315	14.8803	2.4375	1.5147	0.74654	1.1793	1.3694	19.7568	0.87752	1.2376	0.91881	10.3952	7.4892	3.3349	3.3193	7.0819	5.6533	-5.4965	19.5582	-1.038	0.72639	11.5722	-0.5151	7.1493	13.5033	1.2268	5.917	10.1997	-1.435	0.47881	2.8043	-1.1599	5.3804	0.45733	7.6538	-0.51508	50.0294	0.41641	-0.62605	24.7219	25.6885	3.8429	-0.29361
734	-0.50277	0.73446	-0.84675	0.95434	14.1035	-0.13162	-1.0157	14.1001	2.5916	1.8003	0.44121	-0.063162	1.0288	19.4853	0.69961	1.7334	0.45166	8.9676	6.9607	2.977	2.7187	6.3336	5.3297	-5.5179	18.4582	-1.1928	0.5925	10.2201	-0.0756	6.5908	13.254	1.0701	5.9234	9.3324	-0.34821	0.28908	2.4462	-1.0097	5.0021	0.4963	6.5549	-1.9093	47.2046	-0.1884	0.0044895	25.6417	23.5242	3.3246	-0.10552
735	-1.0903	0.52368	-1.1702	1.3907	13.2755	-0.53005	-0.81618	13.6453	2.219	1.8051	1.1983	-1.7113	0.70213	18.3564	0.11563	0.95595	0.27276	8.4717	7.1405	2.1813	3.5677	5.4698	4.9156	-5.0171	16.4943	-1.4159	0.35649	9.2003	-0.79306	5.9234	12.7238	1.0823	4.9355	7.647	-0.46347	0.42693	2.3612	-0.46117	4.7329	0.23928	6.9004	-1.4442	43.3739	-0.544	-0.47745	25.2346	22.2606	3.6441	-0.27523
736	-1.2623	6.5312	-0.26723	12.8054	12.553	-0.17985	-0.79814	11.9151	14.1821	1.7252	1.8036	-4.3877	-4.2166	17.3152	0.2742	1.4076	-0.087829	7.8151	5.5788	1.9644	2.8122	5.2344	4.3513	-4.2316	15.4741	-1.3509	-0.31495	19.103	-0.39422	29.3842	11.8802	0.81751	23.9772	6.6826	0.49541	0.62967	2.0057	-0.78512	4.065	0.2334	7.26	51.7669	40.9211	0.30737	32.6973	23.8375	20.6385	6.3103	-0.315
737	-0.80139	-2.1512	-0.71936	42.5376	11.182	0.07989	-0.0936	10.6401	55.9271	1.2539	0.86447	14.3199	-9.3932	16.427	0.20807	1.1137	0.15605	6.9684	5.2832	2.0884	3.4812	4.4336	4.511	-3.9237	14.4388	-1.3659	0.75733	44.5122	-0.35614	50.9842	11.424	0.92643	52.6746	7.0276	0.25153	0.12359	2.2484	-0.63426	4.2103	0.55689	13.2343	109.485	39.4674	-0.56059	66.9433	22.7412	17.5333	16.5589	-0.6255
738	-0.64223	-4.3827	-0.89425	47.8966	9.4867	0.16079	-0.86144	10.9271	52.2403	1.3656	0.89942	14.7193	-11.0154	16.012	0.92085	0.88409	-0.23483	5.8971	4.586	2.3308	2.6054	4.5496	3.9377	-3.8755	13.3363	-1.1797	0.25298	52.6991	-0.60174	54.658	10.955	1.024	55.7715	5.9817	-0.087348	0.1646	1.8169	-0.45609	3.2493	0.12119	9.1506	118.984	37.5004	-0.63065	74.3968	22.0417	16.7244	13.1193	-0.28627
739	-0.18968	-3.0206	-0.90329	41.329	9.0129	-0.05569	-0.73012	10.1012	38.055	0.66554	2.2121	12.0059	-10.1608	14.8272	0.50776	0.7637	0.21562	5.5736	4.0257	1.5957	2.2041	3.7813	3.1365	-3.3815	12.833	-1.3896	-0.03507	51.5987	-0.30222	52.088	9.9802	0.9004	55.3636	6.186	-0.2175	-0.032605	1.8215	-0.7997	3.2594	0.14645	5.6587	110.501	35.3107	-1.4224	70.2148	20.6211	14.1389	9.954	-0.56596
740	-0.34415	-3.2783	-1.0571	32.5368	8.2317	-1.9441	-1.1423	7.349	29.2082	0.89611	1.7875	9.6302	-7.8427	13.8168	23.0561	0.44011	0.47755	4.9139	3.8629	1.905	3.9239	3.914	0.25349	-2.2863	12.057	9.0274	5.5372	43.0268	-1.0528	43.8112	16.0434	0.59702	47.3399	5.0825	-0.20425	6.8442	-1.0197	0.067457	7.929	-0.14972	5.0717	94.9074	33.7438	-1.4122	60.3401	18.5215	12.9643	7.848	6.8711
741	-0.31581	-2.1636	-0.45562	28.4654	7.0316	-6.4615	-2.7645	21.2354	23.0581	1.4672	0.1293	5.4044	-6.6543	26.9423	74.4874	0.22531	1.2534	4.1265	4.213	1.8981	13.384	3.356	-2.8516	-1.1811	10.7724	35.5628	21.5559	35.9916	-3.1972	35.7573	31.0697	0.058742	39.0345	4.844	-1.7658	22.3985	-0.6604	3.0714	16.8071	0.40324	4.2545	78.097	31.5649	-0.70635	51.0371	17.8642	11.393	5.9789	19.9609
742	-0.35309	-2.3305	-0.62236	19.3837	7.377	-8.3778	-4.3006	37.8501	23.6098	0.8446	1.4415	6.9346	-5.5496	44.4666	99.8124	0.50838	2.4307	3.988	2.6615	1.4387	19.011	2.9472	8.2626	-6.4088	10.1345	45.5831	25.682	30.9637	-3.8355	31.3441	36.8533	0.028459	37.2042	3.7482	-2.3258	23.9776	13.0931	2.2429	22.085	-0.13121	4.6082	64.9566	29.7513	-0.68264	45.9808	16.0716	10.4911	4.2845	20.9473
743	-0.41672	-1.1114	-0.53573	18.7104	7.1871	-7.3334	-4.3743	41.5704	18.2608	0.54959	0.58659	4.7169	-4.727	49.6872	104.312	-0.19635	2.5494	3.8438	2.5794	1.5623	20.0409	2.6825	5.7392	-4.1026	9.261	47.5245	25.8495	26.082	-3.2385	26.216	38.3653	0.19435	29.33	3.7437	-2.3709	24.3452	13.8363	1.7116	22.608	0.45578	4.4434	56.7212	28.1812	-0.99072	37.0804	17.3878	9.8928	4.2576	17.9077
744	-0.96303	-0.73389	-0.46575	17.5594	5.7946	-8.0123	-4.3517	40.3312	15.2431	1.3707	1.0184	3.7699	-3.9732	50.4553	104.793	0.62045	2.863	3.8145	2.9991	0.67669	19.2198	2.0512	2.0823	-5.919	8.1258	46.3335	25.261	21.9575	-3.7863	22.3791	38.0902	-0.078492	25.1375	3.1135	-2.044	23.642	11.0365	1.1993	22.3218	0.13151	3.3813	47.2978	26.0838	-0.60119	31.4704	15.6424	9.2886	3.6554	15.3418
745	-0.81895	-0.74882	-0.49097	16.0764	5.3158	-6.2068	-2.8063	35.8117	12.8057	1.2962	1.6821	3.2072	-3.7388	48.496	103.878	0.34466	2.4427	3.3974	2.5264	0.96928	16.4994	2.1006	-1.6734	-6.9073	7.6437	45.0441	25.8377	19.2485	-2.5885	19.7066	38.5281	0.33632	24.1209	3.3422	-1.7143	21.7127	7.6322	1.251	22.9776	-0.19724	3.2565	40.5107	23.6537	-0.49288	28.0036	14.5929	8.5151	3.5076	12.5468
746	-0.34481	-1.2186	-0.40539	13.1555	5.6428	-6.7791	-3.2723	34.4812	11.1934	0.42994	0.94862	3.7848	-2.9934	46.6975	97.856	0.44675	2.5209	3.141	2.2878	1.4606	15.0676	2.1645	-2.7911	-8.2434	7.5108	40.3553	22.1815	17.9353	-2.7405	17.8744	36.7969	0.47753	21.3893	2.7607	-1.6841	20.9719	6.6052	0.66203	19.5306	0.50998	2.5571	36.1377	22.8318	-0.55041	24.4216	14.2529	7.3033	3.41	9.7529
747	0.41376	-0.33614	0.041332	11.489	4.2504	-6.3594	-3.1833	30.0429	11.2955	0.30532	1.3025	3.3242	-2.8153	42.3973	90.5616	0.52036	2.4165	2.487	1.8675	1.1493	12.5015	2.2997	-2.1379	-7.7889	6.6976	36.4483	21.0895	16.3065	-2.4795	16.0248	35.6735	0.050189	19.9761	2.3104	-1.222	19.0493	5.6029	0.16041	17.9328	0.32479	3.0974	32.6586	22.1113	-0.65414	22.569	11.9938	6.6103	2.003	8.5582
748	0.03885	-1.1767	-0.36251	11.882	4.7137	-7.0556	-2.8455	27.8692	10.8841	0.6795	1.3662	1.0194	-2.1744	38.753	82.5321	0.35114	1.7233	1.9358	2.0951	1.1573	10.9622	2.2865	-1.5815	-7.0594	6.5283	32.022	18.3397	14.3379	-2.4154	14.3891	33.795	0.19939	17.9168	2.4499	-1.8754	17.441	5.6033	0.80745	16.2629	0.091664	3.1881	27.6457	20.5799	-0.1135	20.4125	11.3689	5.1738	1.6352	7.7762
749	0.35271	-0.4274	-0.18516	11.0705	3.6254	-5.1019	-2.2952	24.4326	9.0119	0.036227	1.6177	1.4652	-2.1727	35.3277	75.2315	0.30362	1.6837	2.5057	1.6813	0.70649	9.9605	1.5028	-1.2896	-7.2057	5.8197	28.3827	16.4269	12.3747	-2.282	12.8137	33.3047	0.42369	15.7344	2.0164	-1.2294	16.4503	3.73	-0.23146	15.271	0.14368	2.2093	25.3369	18.9914	-0.39269	17.9536	10.6411	5.4002	1.8471	7.1426
750	0.16401	-0.59892	-0.11393	10.0293	4.248	-6.0702	-2.8003	21.2804	6.6238	0.56603	1.9248	1.7794	-1.9557	32.484	69.3807	-0.5306	2.0698	1.6915	1.3768	0.84528	8.4059	1.1804	-1.3484	-6.701	4.8781	25.7624	16.7829	11.3767	-1.6604	12.0236	31.2549	-0.43316	15.5857	2.1487	-1.2882	14.7364	3.7755	-0.19802	13.6442	-0.0036788	1.7881	21.6351	18.0759	0.0025255	15.411	9.7262	4.792	2.363	6.3829
751	-0.30597	0.24753	-0.018774	8.6309	2.5169	-5.2806	-2.2862	19.5312	6.578	0.41493	0.12505	1.254	-1.8541	29.818	63.4827	0.58294	2.0482	1.8115	0.65406	0.98844	7.9266	1.2356	-1.1813	-5.9943	5.1991	24.1406	15.4275	9.7488	-1.2944	10.7528	29.6704	0.18685	13.7812	1.953	-1.5846	13.7739	3.8507	0.23336	13.1178	0.048696	2.5289	20.1978	16.3298	-0.21156	13.5236	9.572	4.1172	2.1014	6.0114
752	-0.42302	-0.27881	-0.24471	7.4581	4.1733	-4.4053	-1.8687	19.0371	4.8598	0.066041	0.46199	2.8852	-1.2292	28.0648	56.8509	0.48809	1.7877	1.7935	1.3892	0.47458	7.3621	1.5827	-0.90742	-5.1969	4.4313	21.6649	13.5961	9.4624	-1.7559	10.5488	28.7908	0.14947	12.6836	1.4011	-0.32396	12.3585	2.4783	-0.0025438	11.9725	-0.32504	1.4821	17.5465	15.4185	-0.067209	11.9707	10.6457	3.8457	1.8888	5.8582
753	-0.93916	-0.82872	0.11717	6.9186	2.3723	-3.8473	-1.5307	18.7487	6.69	0.66042	-0.35787	1.8118	-1.5464	26.4505	52.813	1.1648	1.5733	1.7193	1.1365	0.44449	6.404	0.89369	-1.2135	-4.4984	4.5568	20.3058	11.1653	9.1322	-0.97886	8.587	28.1054	-0.16781	12.4168	1.0679	-0.65705	11.9623	3.1365	0.12591	11.1372	-0.039216	1.4818	16.2677	14.5198	0.13167	12.3044	9.7295	3.6984	0.8758	4.4286
754	-0.61303	0.15065	-0.031907	6.1897	1.9832	-3.9671	-0.66049	16.6364	5.4153	0.065952	0.46612	2.5743	-1.1856	24.4254	48.1613	0.41779	1.5364	1.3601	0.80431	-0.079766	6.0232	0.8366	-0.70953	-4.1901	3.6748	18.2543	10.1512	7.2159	-0.83736	8.6965	26.2428	-0.029628	10.3686	0.72626	0.27326	11.5569	2.8745	0.20404	10.4466	0.096285	2.4022	14.3165	14.0253	-0.15138	9.8182	9.8293	3.3044	1.3111	3.8999
755	-0.50544	-0.1892	-0.070437	5.703	2.2766	-3.8132	-0.95147	15.0276	3.8784	-0.054312	0.97517	1.7609	-0.65152	22.4138	43.7767	0.40055	1.1555	0.91344	0.58226	0.54957	5.1767	0.88723	-0.77999	-4.2494	3.6063	16.7391	9.638	7.1764	-1.0037	7.5361	25.3401	-0.13382	9.5047	1.4863	-0.79333	10.4683	2.4221	0.39678	9.6356	-0.10689	1.935	13.7268	12.4213	-0.55605	8.3088	8.8006	3.0962	1.598	4.6197
756	0.46529	0.11314	-0.25083	5.6906	2.6455	-2.942	-0.68526	14.1861	3.8782	0.11935	1.212	0.21342	-0.80198	21.5944	41.1924	0.076568	1.4896	0.92013	0.62385	0.43611	5.0222	0.75775	-0.67374	-3.517	3.5368	15.3695	9.3096	6.1149	-1.1517	6.3195	24.4037	0.32808	7.225	1.2363	-0.76306	9.5286	2.2839	0.18601	8.7874	0.0082426	1.2095	11.6121	11.821	0.085851	7.4255	7.7072	2.7302	0.60756	3.8896
757	0.10317	-0.23136	-0.18839	3.8381	2.4205	-2.8282	-0.62409	13.5314	4.1243	-0.092072	0.472	0.34293	-0.88233	20.1159	37.8165	-0.013108	1.1262	0.47934	0.81965	1.0212	4.8995	0.93921	-0.66033	-3.5157	3.4878	14.4746	7.9681	5.3259	-0.80442	5.6107	22.7557	-0.13022	6.8615	1.055	-0.096228	8.7095	2.1427	0.60925	8.5867	0.15657	0.63458	9.7025	10.9472	0.25005	7.5975	7.5594	1.698	0.35704	3.7545
758	-0.063809	-0.098169	0.51059	4.1703	2.2711	-2.6229	-1.8126	12.5205	3.1524	0.09004	0.63101	1.7548	-0.75599	17.9258	35.808	-0.53033	1.0131	1.1622	0.43952	0.037779	3.8574	0.6657	-0.20059	-3.0555	2.9033	13.409	7.2409	4.6443	-1.0206	5.4849	21.9358	-0.075834	7.4731	0.95274	-0.49315	8.0456	2.0421	-0.10438	7.4423	0.21575	0.94842	9.1945	10.0547	-0.32969	6.1652	6.559	2.1419	0.85839	2.6996
759	0.13991	-0.30251	-0.27946	3.0299	1.9588	-2.7392	-1.4177	10.5984	4.7698	0.18885	0.03847	0.7579	-0.53392	16.715	33.5335	-0.17777	1.3221	0.76282	0.54478	0.59166	3.3418	0.60225	-0.61882	-3.1457	2.9573	12.5491	7.5133	4.2367	-0.802	5.5495	20.2499	-0.068329	7.0009	1.0291	-1.1228	7.7261	1.3283	-0.21424	7.0262	-0.23937	1.3259	8.9905	9.6993	0.40162	6.9354	6.5242	2.2402	-0.19816	2.523
760	0.14088	-0.7469	0.19304	2.9353	0.65475	-2.3764	-1.0097	10.4264	3.8482	0.29339	-1.4789	0.40703	-1.0046	15.635	30.7519	0.14391	0.92443	0.48203	0.73426	0.85041	3.6358	0.68991	-0.25796	-2.7583	2.226	11.9366	6.686	4.2114	-0.39073	4.2878	19.1363	-0.32567	4.8666	0.76918	-0.43072	7.2092	2.0808	0.23873	6.2876	0.24643	1.2693	8.1659	9.3465	0.20734	5.6977	1.9103	1.7121	0.27763	2.3996
761	0.7262	-0.035919	0.30078	2.2828	0.41607	-2.0207	-0.99256	10.2374	2.7647	-0.19319	-1.1873	0.78921	-0.64424	14.8016	28.8171	0.17238	0.73615	0.38166	-0.13433	-0.094141	3.5891	0.36837	-0.36318	-2.6187	0.063103	10.1058	5.7411	3.4254	-0.72138	3.8191	18.849	0.19279	4.7111	-0.6544	-0.20778	6.6603	1.596	0.17115	6.0496	0.25892	0.81099	5.5149	0.6464	0.52685	5.0853	2.288	0.13197	0.42418	1.5384
762	0.75455	-0.63312	0.19194	1.9957	0.28667	-1.6995	-0.7018	8.8616	1.8204	0.19128	-0.87361	0.92638	0.13207	14.1579	26.1817	0.26666	1.2026	0.31152	-0.73153	0.19593	2.6878	0.25742	-0.27693	-2.5694	-0.16862	9.7554	5.2624	3.0746	-0.3147	3.5992	17.6129	0.34041	3.6039	-0.31491	-0.64888	6.2821	1.2408	0.2194	5.4159	0.64124	0.98483	4.6769	0.62718	-0.20506	4.0169	1.3555	0.30152	0.45378	1.4621
763	0.92052	0.3626	0.61212	1.0658	-0.0064399	-1.6109	-0.37508	7.9995	1.9465	-0.51808	-1.0026	1.3468	-0.6105	13.1757	24.8966	-0.26505	0.45217	-0.036888	-0.70152	0.21076	3.031	0.37261	-0.3959	-2.3501	0.20981	8.8985	4.6354	2.9473	-0.29546	3.4737	16.5045	0.16774	4.0227	-0.45785	-0.60082	5.7825	1.3086	-0.49669	4.7625	-0.084376	0.23456	4.3504	0.32587	-0.49875	4.1225	1.891	0.57298	0.27831	1.9602
764	1.1208	-0.27959	-0.1227	2.294	0.4244	-1.7681	-0.31856	7.989	3.0075	-0.4318	-1.082	0.69444	-0.20704	12.5307	22.9499	-0.13247	0.19831	-0.28653	-0.15919	0.60691	2.2758	-0.23903	-0.64414	-1.9025	0.15144	8.4909	5.2917	3.5054	-0.55211	3.1436	16.0926	-0.24411	4.2905	0.12434	-0.37437	5.4888	0.81082	0.039527	4.279	0.60151	0.97565	4.7835	0.6286	0.057953	3.2053	1.623	0.42989	-0.3528	0.85699
765	0.49842	-0.079568	-0.24707	0.38651	-0.0042733	-1.3267	-0.66285	6.903	2.9018	0.29538	-1.2419	0.2309	-0.28195	11.6865	21.5485	-0.090204	0.37111	0.54832	-0.14668	0.58176	2.2105	0.064363	0.026035	-1.8609	-0.15365	7.2275	3.7815	2.4936	-0.41575	1.7538	15.7353	0.14362	1.9586	-0.4489	-0.97322	5.5344	1.3712	-0.15982	4.1351	0.17369	0.76115	5.414	1.1647	-0.077536	3.7844	1.2283	-0.077751	-1.0026	1.5277
766	-0.14516	0.27163	0.60393	1.8624	0.68356	-1.2568	-0.33832	6.7672	1.9793	0.64436	-1.9176	1.3665	-0.0013334	10.5137	20.1927	0.30636	0.95378	0.040423	-0.13248	-0.23238	1.7439	0.71142	-0.45499	-1.9289	0.037537	7.4405	3.6084	2.516	-0.17837	2.2717	14.4006	-0.1378	3.1456	-1.1712	-0.21575	4.8683	1.0852	-0.76249	3.7091	-0.01252	0.81462	2.5496	0.41111	0.46949	2.3847	2.099	0.27278	0.076925	0.8593
767	0.67456	0.044095	0.42916	0.42705	0.3847	-1.7945	-0.76297	5.8659	1.2459	0.29864	-1.3378	0.79914	0.19535	9.6379	18.7136	0.31277	0.13858	0.56012	-0.25618	0.052174	1.2932	0.18986	0.12729	-1.8006	-0.39122	6.8339	4.2966	2.0415	-0.27482	1.5676	12.9143	0.038736	1.7696	-1.0361	-0.26832	4.2013	0.5184	0.11364	2.9638	-0.11673	0.82134	2.031	-0.012344	-0.099027	1.7978	2.5745	0.55095	0.020555	1.7184
768	0.76483	0.044019	0.14268	1.518	0.099389	-1.132	-1.1403	4.441	0.83802	0.6213	-0.97616	-0.33284	-0.83225	9.0852	17.0522	0.1948	0.40081	0.0056998	-0.98775	0.73092	0.82313	0.077128	-0.53442	-1.4521	0.10685	6.4019	3.664	2.3163	0.012905	1.353	12.6196	-0.38385	1.3532	-0.33547	-0.45177	4.043	0.52289	-0.33131	3.3874	0.55139	1.0137	2.704	0.64924	0.18928	1.9997	1.9462	0.49392	0.21632	1.4197
769	0.55108	0.28297	0.10558	1.2585	0.61153	-0.59428	-0.84597	5.434	0.70451	0.0073449	-0.55604	0.26452	0.034829	8.5542	15.8284	0.16667	0.49972	0.10721	-0.67496	-0.10373	0.90942	0.083707	0.010342	-1.3982	0.10647	5.2666	3.3439	1.7439	-0.32296	1.9152	12.0706	-0.15215	1.865	-0.67862	-0.20052	4.1644	0.27477	-0.1127	3.4499	0.55174	0.13161	1.9	0.19677	0.050709	0.59635	1.8855	0.24962	0.3597	0.91122
770	0.69351	-0.55328	0.27277	0.66081	0.45579	-0.505	-0.081923	5.265	3.2827	-0.46939	-1.1477	-0.046806	-0.16264	8.2527	14.9356	-0.2223	0.57427	-0.095344	-0.61853	0.2514	2.0565	0.27872	0.021968	-1.3369	0.066858	5.5207	2.653	2.6019	-0.09191	1.9657	11.7662	0.31195	1.8811	0.094618	0.084329	3.3761	-0.014299	0.05821	3.0837	-0.54712	0.79155	2.7719	0.27512	-0.35494	2.1141	1.7407	-0.12288	-0.3271	1.2074
771	1.2094	0.60342	0.53466	0.092933	0.54914	-0.13299	-0.00063141	4.4119	1.559	-0.70608	-1.0399	0.20473	-0.29387	7.2805	13.8205	-0.17294	0.71363	0.30838	-0.25251	0.24323	0.91601	0.30843	0.62212	-1.2667	0.20656	4.6972	2.31	2.9109	-0.084019	1.8555	10.823	0.09863	1.4594	-0.50455	0.02131	3.5714	0.73773	-0.37995	2.3899	0.29421	0.661	1.2039	0.37	-0.041011	1.5225	1.7566	0.13767	-0.3145	-0.06334
772	0.77643	0.41936	-0.051515	0.3963	0.59198	-0.61172	-0.11458	4.7612	0.77429	-0.14126	-1.4579	0.48353	0.21025	7.0322	12.8959	-0.14614	0.15845	0.29359	-0.38588	0.59785	1.4851	-0.17923	-0.050379	-1.3499	-0.092204	4.3474	1.9573	2.7762	-0.29941	2.0304	10.413	-0.05993	1.8284	-0.25425	0.0027964	3.1141	0.41214	-0.093535	2.2481	0.12081	1.2804	1.69	0.32696	0.33216	1.406	1.1538	-0.15613	-0.068672	0.78108
773	0.74835	0.033866	0.10251	0.34505	0.96766	-0.74623	-0.057892	3.8473	0.30771	-0.50089	0.17828	1.1057	-0.053767	6.6562	11.6527	0.29239	0.60328	-0.15012	-0.55946	0.6808	0.69485	-0.36854	-0.26832	-0.82398	-0.24671	4.3742	2.5077	2.5357	0.14228	0.71436	9.8831	0.021939	1.7468	0.16537	-0.25935	3.2739	0.75873	-0.70701	2.0809	0.57854	0.072561	-0.050424	0.60784	0.7039	0.97274	1.6696	0.12345	-0.05836	0.33297
774	-0.24195	0.27094	0.60463	-0.026507	0.48632	-0.25544	0.056624	3.6992	0.50584	0.17075	-0.39948	-0.60835	-0.043751	5.7029	11.8784	0.034387	0.35706	0.18491	-0.42359	0.0036337	0.83259	0.045992	-0.018316	-0.99022	-0.18051	3.9992	1.5147	2.9796	-0.30472	0.56043	9.3396	0.21401	0.59473	-0.98499	0.040986	2.2873	0.38541	-0.29705	1.6846	0.027942	0.44399	1.246	0.59959	0.099636	0.37371	2.0865	0.45243	-0.32873	0.55191
775	0.49938	-0.06089	0.23411	0.40762	1.0209	-0.39457	-0.1558	3.3717	1.3496	0.48005	-1.2628	-0.72963	-0.43833	5.0793	10.6505	0.35431	0.69075	-0.17406	-0.14706	0.16286	0.95429	-0.056377	0.38644	-1.0683	0.099636	3.4184	1.765	1.9487	-0.65898	0.69563	8.5002	0.38297	1.1297	-0.44466	0.029929	2.4593	0.64551	-0.13007	1.3441	0.028314	0.21781	1.01	0.46194	0.34092	0.72076	2.398	0.088072	-0.024826	0.83973
776	0.92063	-0.46228	0.037944	-0.83141	0.95195	-0.61548	-0.32846	2.5148	1.568	-0.26522	-0.23616	1.0046	0.65171	5.2365	10.4019	0.53381	0.65588	0.27035	-0.30214	0.27836	-0.026952	-0.15403	0.13711	-1.1128	0.3961	3.4213	2.0761	-0.43641	-0.16742	0.067483	8.2135	0.042549	0.52606	-0.41773	-0.35134	2.2989	0.33754	-0.11702	1.2487	0.46965	0.90798	0.27804	0.19449	0.37942	-0.26714	1.988	0.19157	-0.37307	0.78455
777	0.67978	0.45275	0.46365	0.3183	0.75902	-0.36827	-0.19195	2.9055	0.20991	0.20976	-0.41689	1.1481	1.0229	4.696	9.4896	-0.16231	0.10688	0.095848	-0.51069	0.47907	0.45184	0.14257	-0.11934	-0.96988	-0.23863	2.5997	1.6352	0.20072	-0.0046934	-0.22037	7.806	0.019531	0.23828	-1.1165	0.3696	2.1196	0.17892	-0.43641	1.2772	-0.29291	0.24912	-1.4753	-0.19876	0.32332	-0.57484	1.7633	-0.26185	0.21677	0.16349
778	0.60529	0.49249	0.4387	-0.30933	-0.038953	-0.09091	0.063697	2.7481	-0.20709	0.047578	-0.76742	0.046015	0.32384	4.4795	8.3827	0.1395	-0.1177	0.11313	-0.4141	0.37226	0.42352	0.17525	0.45574	-0.5555	0.31764	2.6379	1.3705	0.04289	0.11363	-0.67904	8.0459	-0.1692	-0.13162	-0.41434	0.22981	2.4658	0.48821	-0.22411	1.5157	0.58527	0.012618	-0.6063	0.31505	0.15543	-0.55003	1.5208	-0.045706	-0.17207	-0.13903
779	0.40568	-0.062624	0.29012	-0.012172	1.3078	-0.43183	-0.26811	1.7411	0.64146	-0.34291	-1.1183	1.0284	0.52161	3.9354	7.4865	-0.028355	0.5215	0.15046	-0.476	0.55333	0.28225	0.16097	-0.091635	-0.76556	0.068615	2.5889	1.1035	0.015312	0.17466	-0.44107	7.4037	0.29956	-0.28365	-0.24621	0.53467	2.1541	0.63058	0.22128	0.58875	-0.002679	0.43504	-1.6669	0.47669	-0.26968	-0.10229	0.5012	0.18927	0.065153	0.46054
780	0.74641	0.37553	0.35647	-0.080083	0.6477	-0.23752	0.048048	2.3929	0.28347	-0.21552	-0.70529	0.44334	0.67685	3.6773	6.6656	0.26079	-0.18466	-0.23365	-0.76362	0.10372	0.080162	-0.18499	-0.30399	-0.62934	0.17946	1.8533	1.0903	-0.44173	-0.039927	-0.34493	6.7267	-0.031768	-0.2848	-0.12721	-0.17517	1.6802	-0.19924	0.30233	1.253	0.052937	-0.73776	-0.49127	0.16489	0.01586	-0.51174	1.2974	0.17634	-0.18466	0.15446
781	0.86108	0.76549	-0.32606	-1.4463	-0.22158	-0.39323	-0.098599	2.7711	-0.30102	-0.096223	-0.32211	0.11498	-0.11211	3.5197	7.5363	0.19275	0.22539	-0.52494	-0.3922	-0.10771	0.55392	0.36306	0.53603	-0.37834	0.068207	1.2884	1.1608	-0.40012	0.16448	-0.45675	6.537	-0.30264	-0.058673	-0.31315	-0.28959	1.4826	0.37966	0.30304	0.48099	0.39673	-0.036914	-1.0707	-0.064896	-0.54839	-0.19293	0.84004	-0.063284	-0.1708	-0.050802
782	-0.13558	0.72277	0.92597	-0.92345	-0.25797	0.24985	-0.014578	1.6317	0.081385	0.70041	-0.97654	-0.038146	-0.12123	3.0224	5.9035	0.47377	-0.13635	0.14478	-0.43035	0.11934	0.018411	-0.024895	0.12239	-0.36425	-0.46677	1.8073	1	0.23298	0.20955	-0.93435	6.4266	0.14253	-0.70846	-0.99383	0.44519	1.4003	0.26933	0.18574	0.95129	-0.49633	0.21702	-1.387	0.3614	-0.36249	-0.13825	2.0597	-0.139	-0.072282	0.032787
783	0.58992	-0.58247	0.18091	-0.032212	0.24639	-0.0041466	-0.084497	2.3859	1.7965	0.91019	-1.858	0.34462	0.76748	3.2423	5.4387	0.54061	-0.44111	0.0031934	-0.13209	-0.22639	0.025723	-0.08774	0.13744	-0.68186	-0.2303	1.7988	0.70589	-0.00029073	0.26695	0.32248	5.7713	0.75614	0.035621	-1.141	0.29632	1.0337	0.49405	-0.13675	0.6665	0.72863	0.92403	-0.6192	0.6493	0.39641	0.015881	2.7461	-0.28407	-0.40571	0.10332
784	0.42772	0.16488	-0.01798	-0.52467	0.16713	-0.18036	-0.47786	1.7632	0.7453	-0.12385	-0.72205	1.1231	0.74336	2.9958	5.7461	0.42415	0.4236	-0.044448	-0.31882	-0.020372	-0.11013	0.34019	0.37994	-0.5854	0.41135	1.6158	0.52544	-0.24261	0.16521	-0.71056	5.46	0.22863	0.75576	-0.40359	-0.27866	1.033	0.63981	0.17717	0.80091	0.21735	-0.45676	-0.7877	0.58489	0.13566	-0.58362	1.5317	0.042045	-0.90959	-0.050618
785	0.91471	0.41089	-0.21139	-0.10041	0.62981	0.19162	-0.19752	1.6185	0.8403	0.68263	-0.19172	-0.33555	0.68204	2.4005	5.9539	0.20351	-0.023386	-0.2336	-0.94511	0.20911	-0.47745	0.57433	0.49602	-0.87338	0.11677	1.4494	1.4662	1.1896	0.26195	-0.34175	5.2328	0.52248	0.22845	-1.0206	0.073579	1.2055	0.16432	-0.29178	0.13318	0.50568	-0.47734	-0.75009	0.17327	-0.36487	-0.13141	2.0192	0.096575	0.26526	-0.089277
786	0.68764	0.47958	0.21905	0.065193	-0.73075	0.22515	0.059929	1.4393	0.56641	0.28342	-0.70187	0.40322	0.24509	2.2766	5.2742	-0.045417	0.64157	-0.18013	0.03194	0.24318	-0.34924	0.31887	0.20105	-0.10898	-0.0037092	1.2408	1.1924	1.2198	0.24174	-1.0547	5.177	0.0060509	-0.58164	-0.32494	-0.20253	0.86965	0.15215	-0.1039	0.088827	0.078206	0.03871	-1.2216	0.11126	-0.4931	-0.39339	1.488	0.0056109	-0.016882	0.1018
787	0.97225	0.055183	0.26867	-0.47543	-0.067406	0.11843	0.53169	1.1893	0.0015932	0.27076	-0.8837	0.68458	0.19373	2.1125	4.8223	0.0038745	0.11769	-0.4032	-0.44463	-0.48591	0.22516	-0.22502	0.26455	-0.32889	0.24788	0.74361	0.61794	1.6347	-0.0033186	-0.25289	5.383	0.030324	0.44722	-0.58873	0.085222	0.861	-0.77664	0.30166	0.17462	-0.17844	-0.23897	-1.2621	0.23616	0.40337	-0.64916	0.95727	-0.56521	0.093296	0.21245
788	1.0131	-0.13549	0.4092	0.4507	0.77639	0.24624	0.29354	1.3926	-0.1796	0.12474	-0.31032	-0.12369	0.24652	1.8491	4.4866	0.2737	-0.5048	0.086699	-0.51268	0.4638	0.1215	0.15294	0.58354	0.091596	0.27701	1.191	-0.10517	1.1818	0.047057	-1.1688	5.1617	0.33123	-0.37371	-0.65429	-0.36287	0.82546	0.62005	0.18742	0.055813	-0.070692	0.17794	-0.95778	0.75046	-0.19614	-1.2545	0.54198	-0.12624	0.22074	-0.60475
789	0.62071	0.0065117	0.34759	-1.0661	-0.16988	0.36736	-0.097016	0.9919	1.6996	0.25909	-0.43577	0.2811	0.43759	2.0172	4.5571	-0.28379	0.2829	-0.16332	-0.61331	0.023812	-0.15675	-0.28044	-0.074288	-0.10316	-0.26762	0.95274	0.22848	1.4022	0.12962	-0.45278	4.7084	0.13715	0.44834	-0.067243	0.32117	1.0558	0.11192	-0.045286	0.4353	0.14977	-0.15919	-0.61378	0.11353	0.28744	0.020974	0.79176	-0.28816	-0.56968	-0.32173
790	0.046368	0.050538	0.1841	-0.57089	-0.83996	0.74305	0.087117	-0.029885	1.3321	0.94744	-1.5026	1.6069	0.9568	-0.97789	-0.17956	0.29907	0.5903	-0.23037	-0.18698	-0.29211	-0.59989	0.096784	0.35414	0.29372	-0.36311	-0.15876	-0.63126	1.0094	0.096889	-0.10085	-0.15211	0.1749	0.28041	-1.2335	0.039473	-0.84495	-0.96028	1.7591	-0.63307	0.28442	0.58225	-1.0756	0.24102	-0.055217	0.070656	0.53128	-0.15217	-0.48923	-0.31167
791	-0.27184	0.47968	0.34033	-0.70604	-1.064	0.7777	0.49646	0.35244	0.39672	0.39606	-0.37172	0.2469	0.5812	-0.51583	0.54088	0.037525	0.061224	-0.090879	-0.5647	-0.45048	-0.96372	-0.20881	0.49135	0.31546	-0.064031	-0.47989	-0.92138	0.33836	-0.97258	-0.57412	0.34913	0.35755	-0.85342	-1.419	-0.049855	-0.9925	-1.0648	1.4227	-1.7435	-0.62899	0.16132	-1.3135	0.65	-0.23075	-0.036261	1.8315	-0.11415	-0.40547	-1.289
792	0.25522	-0.35534	0.54823	0.66721	-0.25237	0.68729	0.46437	0.50828	0.39453	0.82432	-0.5533	1.3553	0.63745	-0.92428	0.66764	-0.32878	0.33523	0.28897	-0.44538	-0.12242	-0.87283	-0.22816	0.6218	-0.19799	-0.054798	-0.63659	-0.61098	0.42231	-0.18837	0.19773	0.35569	-0.31986	0.84225	-0.61241	0.082873	-0.30557	-0.86623	0.65079	-1.5174	0.12218	0.063476	-1.5463	0.44049	-0.65477	-0.48571	2.1934	0.11314	0.057785	-0.46766
793	0.64312	0.66457	0.13897	-0.0093507	-0.026575	0.40149	0.14879	0.10962	-1.3134	0.19007	0.059781	1.1871	0.46028	-0.40039	0.28383	0.13615	0.71887	0.35504	-0.20734	-0.13365	-1.1958	-0.51189	0.20782	0.3357	0.11594	-0.50007	-0.73619	0.66848	-0.56082	0.006427	-0.16719	0.25005	-0.83211	-0.57842	0.05386	-0.77242	-0.54946	1.2882	-0.46643	0.051361	-0.69181	-0.4142	0.69974	-0.5349	-1.0684	1.3127	0.090083	0.66447	-0.64597
794	0.81887	-0.028295	-0.13801	0.49087	-0.063362	0.44137	0.095112	-0.026363	-0.14177	0.60695	-0.36183	0.22614	0.00040929	-0.72253	0.45112	0.27356	0.43637	0.065289	-0.79292	0.35031	-0.94131	0.0029481	0.60346	0.46785	-0.13846	-0.77861	-0.76824	0.01186	-0.14055	-0.48271	-0.02184	0.083446	0.14242	-0.60574	0.00017395	-0.44461	-0.79005	0.37861	-1.1037	0.79876	-0.25616	-0.91387	0.245	-0.10844	-1.0281	1.041	0.027176	0.069497	-0.97904
795	0.44648	0.10811	0.18603	-0.11583	0.21202	1.0152	-0.31531	0.39564	2.1579	0.32458	-0.20309	1.0182	0.49494	-1.1976	-0.16175	-0.12269	0.21261	-0.35635	-0.51827	-0.054979	-1.1359	-0.20863	0.39848	0.21377	-0.19177	-0.27455	-0.24171	0.42677	-0.26384	0.13502	-0.12179	-0.31876	0.3951	-1.2297	-0.67149	-1.0231	-1.2265	0.13156	-1.3778	-0.23956	-0.41416	-0.67572	0.59884	0.032333	0.74284	1.164	0.10089	-1.0115	-0.91924
796	0.66071	0.45911	-0.055959	-0.3291	-0.36211	0.95701	-0.7054	0.57902	0.4593	0.2279	-0.83644	1.3142	0.58542	-1.1188	-0.1233	-0.038265	0.69063	0.25308	-0.47865	0.46548	-1.2099	0.12692	0.3012	-0.22484	-0.57214	-0.46807	-0.025389	0.77071	0.33962	-0.54302	0.17302	-0.43007	0.081989	-0.45701	-0.28196	-0.64702	-0.90472	0.041602	-0.61048	0.29751	-0.6089	-1.1286	0.18096	-0.73531	-0.26208	0.22746	-0.24939	-0.14635	-0.72355
797	0.98118	-0.46228	0.51891	-0.83141	-0.94391	1.1638	0.17394	0.22675	1.568	0.46688	-0.2696	1.0046	0.65171	-0.5937	0.17556	0.13936	0.70582	-0.042776	-0.26696	0.40501	-1.1155	-0.081525	0.14781	-0.017199	-0.40094	-0.90333	-1.0411	-0.43641	0.033313	0.067483	0.31508	-0.079407	0.52606	-0.90376	0.14862	-0.57667	-1.0613	0.71172	-0.83432	0.066083	0.90798	0.27804	0.077848	0.37942	-0.26714	0.82681	0.082573	-0.37307	-0.74799
798	0.28905	0.45275	-0.22923	0.3183	-0.036493	1.33	0.18117	0.061664	0.20991	0.12557	-0.52007	1.1481	1.0229	-0.65184	0.0071809	0.32318	0.35741	0.16021	-0.33421	0.16423	-1.1957	-0.062699	0.038641	0.09191	0.32341	-0.60805	-0.43256	0.20072	-0.41273	-0.22037	0.13383	-0.041175	0.23828	-0.5052	-0.14735	-0.46479	-1.3178	-0.19768	-1.0603	0.17994	0.24912	-1.4753	-0.17089	0.32332	-0.57484	1.1364	-0.1146	0.21677	-1.068
799	-0.64135	0.49249	0.72715	-0.30933	0.0093438	0.96696	0.29596	0.459	-0.20709	1.2764	-1.0327	0.046015	0.32384	-0.53581	0.081966	1.0629	-0.020525	0.078074	-0.23545	-0.50948	-0.72894	0.042919	0.36466	0.33036	-0.35397	-0.26605	-1.0093	0.04289	0.24462	-0.67904	0.45918	-0.33859	-0.13162	-0.96165	0.092779	-0.80765	-1.0501	0.18357	-1.6906	-0.40187	0.012618	-0.6063	0.55848	0.15543	-0.55003	1.3724	-0.080611	-0.17207	-1.0453
800	0.46825	0.21981	0.51797	-0.092031	-0.42267	0.59042	0.10168	0.20275	-0.07804	0.60255	-0.5087	0.13475	-0.09352	-0.56698	0.27109	0.23544	0.16557	0.09197	-0.21781	0.0071151	-1.1594	0.18236	0.20163	0.24424	0.077631	-0.50713	-0.70709	-0.23299	0.5763	-0.6529	-0.16054	0.080818	-0.13654	-1.4946	0.28657	-0.68423	-0.8134	1.0183	-1.304	0.27157	0.073714	-1.2092	0.40869	-0.16878	-0.6132	1.4154	-0.030927	0.27353	-0.27856
801	-0.37814	0.021099	-0.27809	-0.053851	2.1938	-3.2466	-0.13173	0.49053	0.10889	-1.1989	1.9961	0.97035	0.23797	-0.12778	0.18531	-0.50615	0.39687	0.93837	-0.54595	0.67808	0.25436	-0.059852	0.24623	-0.099666	1.2547	0.098278	0.38876	0.032403	-1.1198	-0.28163	-0.80155	0.17601	1.2518	1.2757	-0.27962	-0.6016	0.28444	0.29997	-0.1133	0.15102	1.2686	-1.0608	-0.45339	-0.36028	0.26711	1.9913	1.0507	-0.11665	-0.55983
802	0.1626	0.2599	-0.67959	0.80213	1.2267	-3.6151	-0.046682	1.0377	-0.42395	-1.4721	2.0219	1.0723	-0.11848	0.43565	-0.18584	-1.6089	0.040738	0.41342	0.24573	0.10865	0.53431	-0.058098	-0.49338	0.29068	0.83107	0.12427	0.18878	0.24088	-0.66529	-0.49886	-0.38272	0.17075	0.49546	0.35184	-0.023014	-0.33585	-0.45593	0.19588	0.38791	0.78854	-0.1604	-0.58011	-0.39965	-1.1203	-0.40234	0.96232	0.09708	0.34374	-0.5642
803	-0.43168	0.36116	-0.49311	0.94547	1.5778	-2.5824	0.35461	0.62324	0.69028	-1.6633	1.7002	0.50826	0.44779	-0.1338	-0.31498	-1.6908	0.14472	0.22775	0.26001	0.44822	-0.1144	-0.27764	0.16668	0.06514	0.64237	-0.16384	-0.40022	0.02235	-0.60717	-0.26636	-0.16137	0.29337	0.5168	0.31394	-0.072909	-0.66434	-0.57177	0.53916	0.32879	0.32991	-0.10078	-1.1415	-0.61849	-0.99497	-0.69074	1.0178	0.37686	-0.089506	-0.024398
804	0.20826	0.41757	-0.20125	-0.79028	2.2438	-2.1747	0.049621	1.8136	1.961	-1.8214	1.6157	-0.54567	-0.026363	-0.15727	0.44601	-0.99757	-0.017632	0.41701	0.15232	0.28001	0.51025	-0.4645	0.00096805	-0.27445	0.6649	0.22636	-0.5624	-0.20787	-0.22891	0.095837	-0.17884	0.20211	-0.58588	1.2148	0.15705	-0.61294	0.49646	0.53942	-0.25831	0.54428	0.40403	-0.037792	-1.2002	-0.33153	0.032215	0.25081	0.23844	-0.42558	-0.40243
805	0.57877	0.077526	-1.0603	-1.0635	1.7374	-3.2108	0.30049	1.2815	1.9569	-2.3065	1.3536	-0.45357	0.59317	0.25947	-0.0015015	-0.92974	-0.15131	0.7777	0.28513	0.50351	-0.12919	-0.2308	0.02123	-0.3013	0.32773	-0.0084442	-0.43261	-0.25356	-0.4212	-0.098255	-0.14499	-0.18578	-0.37146	0.6922	0.27624	-0.6833	0.099728	0.39319	-0.49942	0.8263	0.29039	0.53852	-0.8207	-0.4974	0.67756	1.3807	0.096292	-0.87118	-0.24548
806	0.14727	0.27053	-0.4461	0.409	1.5843	-3.0968	-0.066013	0.37067	0.52389	-1.6599	1.2052	0.63449	-0.036822	0.042577	-0.37887	-0.35799	-0.078535	1.1078	0.14409	1.0317	0.21189	0.42176	-0.12571	-0.20446	0.39455	0.14336	-0.011002	-0.048629	-0.21829	-0.55911	-0.36182	-0.25789	0.31326	0.87283	0.66105	-0.86822	0.032627	0.23266	-0.31498	0.34744	-0.47219	0.66967	-0.64338	-0.17263	0.26154	0.77314	-0.19477	-0.59067	-0.20634
807	-0.6653	0.35921	-0.54407	-0.69631	1.4124	-3.6831	-0.044946	1.1865	0.849	-2.0422	1.5173	0.5684	-0.04263	0.42973	-0.18681	-0.738	0.096117	0.67493	0.13709	0.10908	0.19263	-0.23599	-0.015113	-0.28456	-0.05562	0.015142	-0.71088	-0.3478	-0.80711	-0.3164	-0.61142	-0.41312	0.1685	0.85364	-0.40498	-0.94436	0.34144	-0.27142	-1.0551	0.38287	0.69289	0.74991	-0.67985	0.010597	0.47922	0.97215	0.06198	-0.29954	0.04855
808	-0.21823	-0.54904	-0.11467	0.64523	2.0572	-2.7829	-0.72525	1.2318	0.44379	-0.9945	0.58709	1.1164	0.27659	-0.11498	0.42396	-0.83721	0.40927	0.43758	0.84293	0.058288	0.20782	-0.44503	-0.2524	-0.081132	0.37528	0.26799	0.18863	-0.018821	-0.44286	-0.65247	-0.69491	-0.052898	1.0084	0.50294	-0.59529	-0.79738	0.15909	0.25623	0.021095	0.09108	-0.11223	0.24151	-0.64631	-0.70674	0.1491	1.4982	0.16353	0.18478	-0.11595
809	-0.56165	-0.10806	-0.14905	0.74322	2.0013	-2.3078	-0.13326	-0.18759	0.81196	-0.97196	1.4886	1.2111	-0.013177	0.18328	0.31565	-0.7454	0.045889	0.36111	0.52901	0.096709	0.24422	-0.44187	0.12408	-0.31947	0.89557	0.16516	0.51274	-0.13867	-0.62416	-0.17948	-0.97278	-0.49773	0.31612	0.68957	-0.49742	-1.0829	-0.45985	-0.065461	-0.24206	0.021361	-0.80861	-0.48851	-0.64243	-0.87946	-0.74097	1.2855	0.54219	0.058627	-0.0064065
810	0.12197	0.045577	-0.058813	-0.052782	1.4071	-2.5442	-0.26343	0.99144	0.71377	-1.2709	1.8121	0.89952	0.60839	0.069664	-0.0065108	-0.84817	0.54465	0.6505	0.12771	0.4344	0.29214	0.33362	-0.23138	0.020398	0.67224	0.0031879	-0.29736	-0.18636	-0.49881	0.26531	-0.36536	-0.020017	0.54008	0.49437	-0.07919	-0.85171	0.41763	-0.10115	-0.32211	0.67803	-0.44507	0.11363	-0.45566	-0.39863	0.26503	1.0231	0.42625	0.37615	0.021363
811	-0.046399	-0.37449	-0.35791	-0.088611	2.0094	-2.926	0.2675	0.25652	2.3599	-1.7503	1.5413	0.68868	0.31266	0.24813	0.016895	-0.92448	0.69888	0.48134	0.51812	0.53327	0.086738	-0.31926	-0.017661	0.063068	0.4947	-0.20534	0.36777	-0.13073	-0.16419	-0.051041	-0.40882	-0.16321	0.49671	0.95706	0.40685	-0.81503	-0.16302	0.29326	-0.1976	0.047709	0.40093	1.4125	-1.0012	-0.2765	0.47026	1.1333	0.56606	-1.3835	-1.1828
812	0.048905	0.061899	-0.19801	-0.97957	1.9504	-1.9715	0.53263	0.48288	2.2714	-1.8508	2.31	-0.45939	0.010854	-0.56409	0.092731	-1.0306	0.00039177	0.36268	0.32496	-0.028584	0.70899	0.07744	0.71131	0.36826	0.49703	-0.22591	0.36741	-0.63974	-0.7892	-0.32905	-0.71547	0.63122	-1.2405	0.66577	0.08796	-0.25642	0.099891	-0.2175	-0.010971	0.3086	0.64982	0.94602	-0.78389	0.98289	0.44194	0.42503	0.27014	-1.141	-0.32043
813	0.17101	0.34509	-0.71248	-0.37716	1.9902	-2.6931	0.026994	1.4105	0.65532	-1.8177	1.4057	1.9129	0.11897	-0.45783	0.040487	-0.80919	0.18853	0.20525	-0.10447	-0.058228	0.06893	0.1712	-0.25771	0.26315	0.43228	-0.17524	-0.12307	-0.25077	-0.80132	-0.28436	-0.34329	0.48644	0.34765	0.79411	-0.27742	-0.44575	-0.17048	-0.21506	0.3716	-0.22556	-0.14707	0.37186	-0.95967	0.11462	0.043706	0.82757	0.33463	-0.65346	-0.30903
814	-0.063066	0.25116	-0.80712	0.58909	1.1202	-2.868	0.11709	1.2541	-0.63358	-1.8354	1.0848	1.579	0.24452	0.55555	0.00076043	-0.62763	-0.093125	0.64359	0.22849	0.85389	0.13711	-0.14625	0.3533	-0.0265	0.5447	0.13417	-0.49447	-0.17779	0.12892	-0.22888	0.33438	0.21777	0.4263	0.84683	-0.51203	-0.52575	-0.3274	0.16161	0.17342	0.12572	0.78987	-0.066936	-1.0426	-0.47525	-1.0455	0.29132	0.47812	-0.13419	0.53414
815	0.27923	0.49364	-0.71882	0.57495	2.2063	-1.9573	0.25618	-0.25581	-0.31508	-1.3278	1.1188	2.2482	0.22507	0.048611	0.2434	-1.0883	0.34036	0.72191	-0.043584	0.39192	0.64333	-0.14741	0.37425	-0.11462	0.5976	-0.14151	-0.17049	0.52644	-0.39201	-0.19085	-0.44645	-0.11704	0.039821	0.93993	0.2444	-0.75239	0.08335	0.31751	-0.096114	0.087605	-0.70424	-0.52493	-0.61527	-0.31776	-0.28084	0.38219	0.08702	0.44437	-0.31686
816	-0.13468	0.043858	-0.34076	0.64933	0.49386	-1.9413	-0.20244	0.69322	-0.192	-1.6884	1.1514	1.1613	-0.58797	-0.10432	0.055821	-1.1478	0.24862	0.59975	0.43289	0.48582	0.3249	-0.77487	0.34046	0.45257	0.67996	-0.0090943	-0.24796	0.23016	-0.20545	-0.28305	-0.41015	-0.5731	-0.032662	0.98476	0.20812	-0.72844	-0.26263	0.066845	-0.20974	0.52617	-0.041767	0.024844	-0.8402	-0.27154	-0.38351	0.29092	0.022026	0.027556	-0.18154
817	-0.010591	0.22782	-0.55828	-0.29606	1.2841	-2.7843	-0.18234	0.90162	2.9329	-1.7992	0.45141	1.0029	0.73774	0.15487	-0.47877	-1.1086	-0.2166	0.2474	0.22794	0.27873	-0.27189	-0.30598	0.10109	0.088018	0.8324	-0.45038	-0.087442	0.12475	-0.68821	0.22257	-0.61545	-0.46326	-0.28445	0.86828	-0.32426	-0.57956	0.18068	0.40262	-0.41538	0.12778	-0.53531	1.0351	-1.0263	0.35434	0.43179	-0.083938	-0.18073	-0.96866	-0.20281
818	-0.59604	-0.066983	-0.39581	-1.1848	0.47023	-2.7349	0.24967	-0.36228	1.8657	-0.55946	1.0136	0.32953	0.17501	-0.38754	-0.16809	-0.84763	0.04217	0.79148	0.38265	-0.17998	-0.05586	-0.59792	0.27036	-0.035856	0.56001	0.48346	0.76655	0.18897	-0.58797	-0.97442	-0.54903	0.36142	-1.3136	-0.20404	-0.80914	-1.0109	-0.48823	-0.089492	-0.26261	0.46936	0.84405	0.90817	-0.52362	0.21854	0.37999	1.0476	0.14622	-0.9583	-0.51371
819	-0.19292	-0.24172	-0.20109	-0.33792	0.9447	-1.7138	-0.01772	0.93768	0.7641	-1.1054	2.7008	1.6378	-0.14722	0.26469	0.032377	-0.86608	0.23846	0.087931	0.36585	-0.11505	-0.3304	0.35551	-0.042383	-0.1498	0.94153	0.084006	-0.030919	0.08849	-0.4582	-0.65326	-0.090656	-0.15749	0.66269	0.65292	-0.038996	-0.56485	0.25523	0.24347	0.010757	0.48146	-0.67561	-0.1608	-0.30171	-0.14835	-0.041332	1.4556	0.58736	-0.17861	-0.31883
820	-0.18601	0.66094	0.18266	-0.71274	2.2579	-1.4602	0.40166	0.81235	-0.43293	-1.9185	1.5964	2.3697	-0.28107	-0.097925	0.0029473	-1.0373	0.20875	0.44066	0.18828	0.060697	0.49285	0.060962	-0.25948	-0.20736	0.29862	-0.074977	0.21705	-0.48997	-0.5326	-0.59003	-0.93133	0.018488	0.50532	0.90166	1.406	-0.019842	0.38532	0.27206	-0.040473	0.38035	-0.077556	-0.35913	-0.51013	-0.19939	-0.094638	0.9581	0.61027	0.010071	-0.73167
821	-0.19239	-0.079741	-0.29889	0.0042065	1.6277	-1.4522	0.010242	1.0087	-0.90175	-1.3956	3.1082	1.8467	0.16326	-0.17245	0.2508	-0.88467	0.42829	0.48177	0.34789	0.38552	0.46795	-0.12612	0.62722	0.19749	0.33521	0.15515	-0.029412	0.55848	-0.59519	-0.26483	-0.26416	0.042228	0.73041	1.0679	0.52632	-0.52164	0.065322	0.30115	0.11426	-0.036484	0.296	-0.57422	-0.70572	-0.27073	-0.5847	0.63635	0.78941	0.74755	-0.14172
822	-0.22282	0.76761	-0.65998	0.77319	1.0313	-0.93198	0.095798	1.0321	1.0175	-1.1176	2.1529	1.5265	-0.24831	-0.03396	0.23874	-1.4818	-0.73168	0.30751	0.008913	0.19793	0.61629	-0.20958	-0.27293	-0.1714	0.67328	0.12544	-0.056836	0.077489	-0.84922	-0.323	-0.49657	-0.44444	-0.28428	0.84017	-0.72979	-0.7216	0.16848	0.66465	-0.45043	0.3983	-0.066131	0.61875	-0.77166	0.18022	-0.70902	0.52494	0.020431	0.52621	-0.4987
823	-0.20439	-0.015371	-0.35465	0.09721	1.1672	-1.0782	-0.045177	1.0208	0.93325	-1.3032	2.4204	1.1371	-0.019161	-0.045118	-0.022487	-0.7497	0.52721	0.79592	0.48132	0.52868	0.96971	0.23481	0.095039	-0.23688	0.63234	0.12356	0.19506	-0.0141	-0.97601	0.48321	-0.18275	0.11925	0.024959	0.89142	0.43161	-0.31575	0.61478	0.089066	-0.22516	0.46066	0.80033	-0.0016647	-1.0091	0.097605	-0.29305	0.3106	0.45492	-0.085885	-0.63927
824	0.23795	0.12311	-0.33282	-0.20433	1.5118	-1.2	0.12132	0.7207	2.019	-1.7948	2.0991	2.7605	1.0701	-0.25652	0.53498	-0.3068	-0.10242	0.70569	-0.13277	0.0097648	0.34247	0.24308	0.5864	0.23134	0.23954	0.19984	-0.18322	-0.2617	-0.41067	0.34836	-0.23628	-0.043314	1.398	0.61415	-0.14403	-0.44352	0.27846	-0.30585	0.11026	0.5364	0.53782	-0.077268	-0.96754	-0.45929	0.82267	0.27677	0.22411	-1.0307	0.18507
825	0.088912	-0.20523	-0.43777	-0.018574	0.70284	-2.8411	0.28786	0.82421	0.82752	-1.3263	1.4014	2.7114	0.055708	-0.033488	-0.18089	-0.86405	-0.001439	0.28934	0.78267	0.091421	0.16707	0.4859	0.27687	-0.030017	0.69635	0.039295	-0.02369	0.45132	-1.04	-0.058069	-0.24772	-0.25868	1.2572	0.76226	0.4021	-0.8059	0.0072151	-0.13639	0.061526	0.94737	0.19757	0.32863	-0.60476	0.17628	0.058097	-0.7883	0.259	0.0028136	-0.19641
826	-0.23041	-0.5517	-0.39021	0.26642	1.5935	-1.8932	0.068799	0.45156	0.47511	-1.515	1.2309	1.9439	-0.023887	0.3031	-0.026871	-0.80309	-0.58386	0.60489	0.051076	0.31076	-0.75677	0.11363	0.29812	-0.40871	0.11973	0.36088	0.12459	-0.1123	-1.0634	0.0015363	-0.35156	0.048419	0.48635	0.4955	-0.1795	-0.89747	0.11451	-0.27604	0.33724	0.56042	0.36415	0.6127	-0.44254	-0.2629	-0.26045	-0.37262	0.26444	-0.55456	-0.34737
827	0.527	0.015263	-0.057069	-0.51831	2.2256	-1.3488	0.076598	0.55656	1.0331	-1.4881	1.3438	0.9891	-0.35186	0.075726	0.18526	-0.97126	0.5999	0.63651	0.36531	0.40279	0.38591	0.32928	0.67111	-0.45509	0.32053	0.083072	0.53879	-0.13985	-0.34384	-0.20988	-0.62183	0.092048	-1.5824	0.7834	0.2437	-0.84394	0.2535	-0.17124	-0.058875	0.11848	-0.30366	0.58426	-0.40733	-0.030058	0.22636	0.53874	0.25007	-0.12966	-0.38966
828	-0.53792	-0.63189	0.21963	0.71479	1.1646	-3.0445	-0.42108	0.72127	0.33116	-0.763	1.3081	1.252	-0.48925	0.21148	0.58609	-0.97804	0.35085	0.23683	0.17858	-0.23162	0.3084	-0.25408	0.39005	-0.1747	0.065399	-0.29263	-0.33225	0.053518	-1.1342	-0.25306	-0.24168	0.16815	-1.8021	-0.19788	0.15482	-0.52942	0.76082	-0.020543	-0.084297	0.37068	0.83187	-0.17859	-0.37126	0.192	-0.83889	0.10206	-0.016954	-0.30453	0.15665
829	-0.71117	-0.26197	0.11578	-0.16436	2.1876	-2.2074	0.083154	0.58224	0.15375	-0.79426	1.4905	2.6649	-0.1949	-0.03999	0.48593	-0.33241	0.40308	0.32851	0.50999	-0.50194	0.18726	0.17918	0.16818	-0.10141	-0.094174	-0.20815	-0.22176	0.43636	-0.43024	-0.58317	-0.52893	-0.13265	0.35354	0.67358	-0.20538	0.024171	0.1083	-0.27762	-0.25285	0.044709	0.35473	-0.71681	-0.088147	-0.4345	0.018589	1.1121	-0.080888	-0.10771	0.47648
830	-0.34461	-0.08525	-0.13628	-0.4835	0.62217	-1.9115	0.34918	1.0963	1.963	-1.5442	2.6022	2.5238	0.41335	0.017949	0.35588	-0.979	-0.34603	0.54467	-0.04224	0.01209	0.36579	0.25581	0.071374	-0.10009	0.40385	0.2954	-0.0064856	0.2922	-0.51983	0.20031	0.082316	0.3518	0.54636	1.0734	0.95431	-0.59992	0.11816	0.28299	0.12537	0.091207	0.16359	0.33318	-0.84806	0.15477	-0.32089	0.31231	0.50775	-0.80382	-0.3267
831	-0.07283	0.15387	0.0023977	0.15148	1.9086	-2.3056	0.3612	1.5047	1.605	-1.4578	1.6528	3.0463	-0.16179	0.32431	0.43065	-0.95961	0.098547	0.55059	-0.082869	0.14446	0.49232	-0.15204	0.1494	0.34934	0.45356	0.026582	-0.53383	0.59289	-0.80451	-0.66954	-0.16803	0.26695	0.77151	0.55587	-0.5538	-0.55542	-0.011632	0.6821	-0.15353	-0.19526	0.69422	0.97012	-1.0332	-0.80426	-0.066447	0.54019	0.12825	-0.45817	0.20544
832	0.29166	0.55917	0.070545	-0.061963	1.3787	-1.9774	0.62813	1.5835	1.1972	-1.2821	1.6237	2.903	-0.24572	-0.26833	0.038689	-0.56305	-0.66036	0.65743	-0.38502	0.72378	0.80771	0.2676	0.38398	-0.26151	-0.046403	0.31403	-0.093836	1.6766	-0.45173	-0.29431	-0.07496	0.55709	-0.29196	0.62076	-0.46737	-0.42656	0.2627	0.55659	0.048151	0.44718	0.46897	0.28502	-0.43462	0.17596	-0.12877	0.30977	0.7931	-0.62249	-0.48011
833	0.0091008	0.27517	-0.14293	0.67849	0.46114	-1.8505	0.1523	0.13622	0.032289	-1.6825	1.2671	2.8487	-0.53576	-0.054845	0.18381	-1.3045	-0.20972	0.98496	-0.4949	0.46677	0.0087589	0.21224	0.45434	-0.21541	0.4693	-0.062773	-0.42188	1.9752	-0.75594	0.15811	-0.12789	0.32138	0.78611	0.77549	0.0069905	-0.39667	-0.074988	0.119	-0.087937	0.57958	0.018613	-0.57149	-0.24909	-0.098764	-0.15818	-0.099373	-0.23641	0.019281	-0.10719
834	0.14841	0.48446	-0.60439	-0.010352	0.65879	-1.3944	0.13542	1.2654	-0.5697	-1.6267	1.9043	3.2595	0.43093	0.56591	0.19962	-0.93058	-0.16416	0.59187	-0.44874	0.31056	0.32095	-0.42947	0.10562	-0.15054	-0.14519	0.28579	-0.16413	1.9363	-0.6563	-0.46835	-0.33246	0.03749	0.79092	0.97228	-0.33944	-0.20055	0.29635	0.42251	-0.78869	0.78946	0.56167	-0.64451	-0.69323	-0.54014	-0.39763	-0.33003	0.50874	0.049158	0.26741
835	-0.10234	-0.031825	-0.26965	-0.26773	1.4079	-1.441	-0.32594	0.016357	1.8215	-1.9086	1.7185	-0.26813	-0.77063	-0.12454	0.60312	-0.54268	-0.26342	0.36694	-0.52165	0.49154	-0.11938	0.037504	0.5554	0.10044	0.010747	0.053165	0.63004	1.863	-0.25854	-0.98827	-0.77438	0.037608	-1.3613	1.0164	-0.73655	-0.012775	0.27109	0.27642	0.20189	0.98282	-0.23382	0.65143	-0.41397	0.12616	-0.17039	0.082917	0.37722	-0.36622	-0.63094
836	0.11402	-0.1935	-0.063507	-0.30673	0.97832	-0.62995	-0.032795	-0.14572	1.7453	-1.3031	1.4947	4.1148	0.064243	-0.014279	0.86623	-0.90162	0.15048	0.51098	-0.51829	0.056261	-0.31242	-0.61404	0.40895	0.013181	0.20917	-0.18012	0.41507	1.4439	-0.51771	-0.31329	-0.30714	-0.40008	1.4746	1.0033	0.45242	-0.32425	-0.20846	0.47374	0.69895	0.55066	0.1176	0.83379	-0.50874	-0.2815	0.49634	0.15114	0.17005	-0.46275	-0.61993
837	-0.056	0.92588	-0.15408	-0.1736	1.3288	-2.044	0.013183	0.51012	2.0115	-1.4004	0.94872	3.1725	-0.014093	0.093618	0.36234	-1.0234	0.13195	0.50719	-1.2113	-0.3251	0.76413	-0.10965	0.36491	-0.0071667	-0.32925	0.35116	-0.020666	1.2503	-0.84959	0.20883	-0.40384	-0.17597	0.54729	0.22212	0.69059	-0.17518	0.50174	0.34282	0.1034	-0.16304	0.57008	0.043346	-0.97363	0.15447	0.032833	-0.093864	-0.16564	-0.44626	-0.41465
838	-0.69397	-0.064358	0.51941	0.32181	1.8642	-1.9475	0.2712	0.80924	1.0819	-0.2149	1.153	2.7949	-0.029184	0.20858	0.21599	-0.52685	0.43183	0.83137	-0.26094	-0.72983	-0.065178	-0.04006	0.24853	0.25713	0.070297	0.63074	0.33644	0.50753	-0.53142	0.08713	0.19135	0.17933	-0.44168	-0.19797	0.016635	-0.16429	0.020886	0.17493	-0.24607	0.036403	-0.50801	0.37097	-0.3472	0.59877	-0.14089	0.82	-0.037338	-0.055506	-0.020681
839	-0.57351	0.65914	0.55586	-0.041266	0.65537	-1.6409	0.34217	0.56908	0.80596	-0.74576	0.53196	0.091687	-0.84587	0.11764	0.29799	-0.91901	-0.16208	0.73926	-0.17932	-0.29322	0.42474	0.08066	-0.091603	-0.01438	-0.090449	-0.084511	-0.2879	0.31724	-0.51744	-1.2005	-0.19146	0.38201	-0.86667	0.065777	0.14898	-0.7452	0.11722	-0.23156	-0.02071	-0.00077343	0.85184	0.84624	-0.28238	0.22405	0.04363	1.2634	0.1271	-0.60736	-0.1127
840	-0.25396	0.68274	-0.45832	0.90392	1.215	-1.3365	0.29256	0.72503	-0.48196	-1.3611	2.3377	1.9208	-0.20924	-0.17109	0.15644	-0.59438	-0.13957	0.50511	-0.44344	0.13604	-0.20649	-0.33473	0.02317	0.11905	-0.04508	-0.13494	0.15823	0.55462	-0.55935	0.058541	-0.071754	0.18996	-0.45041	1.0215	0.66165	-0.20313	-0.10218	0.4225	0.33155	0.39216	0.39496	-0.13007	-0.75206	-0.58608	-0.34083	0.59761	0.21179	-0.2165	0.16922
841	-0.27638	0.12711	0.086193	0.527	0.65285	-0.5484	0.091516	0.50907	-0.23052	-1.3114	1.9205	2.2038	-0.10379	-0.10842	-0.19343	-1.1543	0.21631	0.39294	0.15212	0.40524	0.17091	0.11795	0.23903	-0.1007	0.38866	0.11479	-0.38377	0.38841	-0.21018	-0.087566	-0.16627	0.10426	0.42037	0.7806	0.42323	-0.49835	0.38292	0.24142	0.16119	0.29423	0.31416	0.12201	-0.90201	-0.69614	0.27764	0.42464	0.35612	0.42481	-0.25487
842	-0.40786	-0.07953	-0.2328	0.62007	1.5126	-1.2955	0.12902	0.76657	0.52389	-1.2167	2.0737	1.5471	0.11017	0.54892	0.045409	-0.9166	-0.41385	0.1594	-0.42208	-0.26133	0.39909	-0.31118	0.2176	-0.25099	0.0081313	-0.13804	-0.33693	0.69981	-0.17172	-0.0053141	-0.17208	0.13644	-0.94618	0.40986	0.44225	-0.045375	0.35589	-0.10321	-0.25582	0.23748	0.17268	0.40647	-0.20281	-0.31534	-0.1583	0.49536	-0.28163	-0.032047	0.055234
843	-0.24532	0.89484	-0.35762	0.51655	0.82917	-0.81544	0.24343	0.76815	1.9342	-1.0888	0.81462	2.3463	0.51643	-0.18226	0.74538	-0.45663	-0.28403	0.13378	-0.13079	0.56524	0.097596	-0.13354	-0.12872	-0.092244	0.36663	0.02082	0.15914	0.13672	-0.082172	0.03169	-0.28647	0.14169	0.51916	0.81409	0.12349	-0.2358	-0.19025	0.5992	0.13992	0.19895	0.44129	1.0397	-0.61101	0.71052	0.30878	0.21936	-0.067387	-0.88466	-0.42808
844	-0.051519	-0.29048	-0.1501	-0.22246	0.92689	-0.8529	0.24477	-0.84172	0.95023	-1.4073	1.6656	3.3086	0.48192	0.1451	0.1076	-0.82133	0.52073	0.25555	-0.20645	0.3652	-0.37452	0.27596	0.058553	-0.27421	0.41446	-0.092567	0.38774	0.2077	-0.17744	0.010315	-0.64357	0.14441	0.2778	0.5476	-0.1143	-0.43014	-0.15774	0.20688	0.1885	-0.089488	0.68007	0.22718	-0.26737	0.53184	-0.097983	-0.57567	0.076044	-0.46952	0.39882
845	0.40559	-0.32202	-0.031272	-0.19227	0.57806	-2.1285	-0.17453	0.6399	0.10656	-0.98453	0.1881	3.7226	0.34594	0.28235	0.46203	-0.98682	0.3195	0.66467	-0.98658	0.44696	0.0057725	-0.23229	-0.15431	-0.083033	0.38257	-0.41787	-0.13882	0.42031	0.050228	-0.13814	0.07384	-0.09971	1.0705	0.55833	-0.31505	-0.54958	0.057595	0.078034	0.0072956	0.18872	0.14164	-0.27529	-0.64806	-0.16472	-0.33397	-0.3884	0.13891	-0.26812	-0.2621
846	-0.54869	0.56572	0.019865	0.69931	1.312	-3.0364	0.51777	0.82155	0.32196	-2.0492	1.1218	3.3797	-0.2849	-0.018059	0.46027	-0.98768	0.33413	0.1919	0.39613	0.14319	0.12364	0.27175	-0.36249	-0.19193	-0.10159	-0.20009	-0.34423	0.59527	-0.12039	-0.12313	-0.021552	-0.21991	0.1942	1.1872	0.54294	0.0066308	0.31727	0.16938	-0.39195	0.48752	-0.068786	0.04643	-0.47349	0.13472	-0.90228	0.30659	-0.019308	0.36164	-0.2484
847	-0.33249	-0.14046	-0.33611	-0.26191	0.96186	-4.2972	0.069743	1.5641	0.14532	-0.39665	1.3339	2.8843	-0.060885	0.19753	0.43029	-0.59201	-0.21141	0.45218	0.19217	-0.35772	-0.26425	-0.017242	0.29352	0.10412	0.11323	-0.0065344	-0.92467	-0.011611	-0.5146	0.06074	-0.12013	-0.62649	0.75368	0.2334	0.044679	-0.034834	-0.17221	0.25256	0.3	0.16007	0.01965	-0.077474	0.046198	-0.87892	-0.37487	0.7092	0.19747	0.16072	0.062157
848	-0.67625	-0.047257	0.10731	1.1368	0.57207	-5.3833	0.51474	1.691	-0.080258	-0.54636	1.7659	3.4659	0.11704	-0.12571	0.32867	-0.7098	-0.33626	0.58789	2.8127	-0.022889	0.22992	-0.23382	-0.045999	0.040193	-0.31805	-0.054309	-1.2697	0.18026	-0.34535	0.047953	-0.015531	-0.38946	0.041378	-0.066664	0.01875	-0.095226	-0.4519	-0.11148	-0.22961	0.058552	0.13165	-0.068785	-0.21263	0.067655	-1.2752	0.43912	0.21964	0.62041	0.14495
849	-0.44746	-0.14454	0.15037	-1.0351	1.5285	-6.4462	0.16656	1.1836	2.5308	-1.0072	2.1648	2.3413	0.33617	0.4981	0.2448	-1.1531	-0.124	0.41424	2.2241	-0.45272	0.40263	-0.09732	0.21628	-0.70015	0.4613	-0.23585	-0.53221	-0.16767	-0.36771	-0.79222	-0.29103	0.34214	-0.12195	0.30497	0.40346	-0.28827	-1.3372	-0.29243	0.51347	0.34038	0.50773	-1.599	-0.70358	-0.0018881	1.1737	-0.20447	0.13498	-0.79142	-0.50265
850	-0.15357	0.93272	0.13057	-1.1386	0.48814	-6.8104	-0.0096669	1.388	1.7196	-1.1597	2.0961	3.6625	0.46832	0.17459	0.4428	-0.76158	0.05319	0.79281	1.4487	0.55578	0.037463	-0.33394	-0.00013016	-0.39113	0.26676	-0.066048	-0.45531	0.03268	-0.30317	0.27759	-0.16106	-0.015378	0.40689	0.97576	0.2477	-0.60699	-1.5422	0.16289	0.035252	-0.016346	0.373	-2.133	-0.1666	-0.054861	1.3327	-0.20469	0.72643	-0.28518	-0.49594
851	0.27144	0.56812	-0.37665	0.021399	1.1666	-8.4545	-0.54099	0.78851	0.39893	-1.5594	1.5841	2.9199	0.058215	0.037083	0.41739	-0.88126	-0.33954	0.56884	1.3833	-0.16295	-0.26092	-0.092231	-0.045523	-0.76271	0.15474	-0.030321	-0.35891	0.10656	-0.3585	-0.59043	-0.12435	0.029417	-0.45037	0.84266	-0.6138	-0.13119	-1.9901	0.15191	-0.12108	0.10367	0.49904	0.26995	-0.56497	0.043881	0.083808	-0.3442	0.26457	0.26914	0.48345
852	-0.16637	0.081381	-0.59175	-0.064916	0.7895	-8.63	-0.60319	0.53079	0.10345	-1.303	2.6284	3.8524	0.093506	0.41036	0.43577	-0.89636	0.02593	0.47354	0.81172	0.59445	0.16158	-0.63008	0.050996	-0.52844	0.063123	-0.00055842	0.46791	0.65868	-0.022972	-0.13735	-0.07056	-0.052404	-0.13514	0.9025	-0.24461	-0.31773	-2.1602	-0.3097	0.34735	0.61342	-0.18236	-0.30904	-0.6082	-0.19334	-0.2177	-0.45562	0.0076222	0.37878	0.36968
853	0.33692	-0.10308	-0.5712	0.30107	0.88712	-7.7402	0.10817	1.0833	-0.48242	-1.0526	1.5955	2.4512	-0.024345	-0.29284	0.37393	-1.0088	-0.25246	-0.095041	0.57169	-0.14075	0.13928	-0.46391	-0.14385	-0.59508	-0.064441	0.010342	0.047439	0.73306	-0.1911	-0.36002	-0.15241	0.19403	0.18291	0.85861	0.50601	0.41643	-2.4021	0.65096	0.73656	-0.064468	-0.1939	0.065736	-1.0633	-0.13183	-0.54036	0.17847	0.3537	0.16057	-0.32528
854	-0.20113	0.36443	-0.81434	-0.015058	1.4497	-8.4536	0.21413	0.76673	0.39428	-1.6255	2.0747	2.0282	-0.032774	0.040647	0.30384	-0.50138	0.74336	0.54795	0.40977	0.34796	0.45751	0.11861	0.34002	-0.21842	0.21686	-0.092527	-1.0091	-0.18633	-0.60332	-0.83777	0.27303	-0.20658	-1.1006	1.2206	0.44954	0.13441	-2.2415	0.32879	-0.013391	0.20848	-0.64975	-1.1342	-0.59478	-0.0074084	0.52958	-0.54323	-0.17569	-0.13991	-0.35938
855	-0.54224	0.013984	-0.35831	-0.094827	1.0691	-7.8729	-0.26956	0.98908	1.9016	-1.535	2.2411	3.1747	0.51384	0.12144	0.46698	-0.77507	0.13665	0.40752	0.89949	0.060737	0.31315	0.12809	0.37593	-0.24676	0.0054175	-0.23895	-1.687	-0.039646	-0.19691	0.11637	0.41467	0.19031	-0.4084	0.67179	0.38343	0.05053	-2.8209	0.47824	-0.54222	0.53231	-0.062064	-0.36112	-0.93015	-0.11319	0.11435	-0.33472	0.3392	-0.24653	-0.15573
856	-0.63506	0.24142	-0.10038	-0.41822	0.68365	-7.4248	0.063639	0.86727	2.3031	-1.0365	0.82707	4.0663	0.72592	-0.41996	0.24437	-0.59705	-0.028877	0.014892	0.88192	0.086607	0.46817	-0.38932	0.73744	-0.46194	0.29594	-0.46656	-1.3684	0.25477	0.094096	0.040975	0.056272	0.088764	-0.10864	0.44513	0.5011	0.16714	-2.8667	0.21361	0.20572	0.54784	0.92521	0.097125	-0.71481	0.31864	0.4223	-0.90268	0.28129	-0.75855	0.10172
857	-0.66187	0.070018	0.10261	-0.26383	0.87033	-7.9169	-0.23604	1.2524	1.6517	-0.82157	1.7863	2.4376	0.24549	-0.12074	0.60454	-0.44375	-0.17807	0.45397	0.21839	-0.63035	0.06763	-0.58783	-0.24832	-0.46983	0.1515	-0.010831	-1.6952	-0.65714	-0.13998	-0.23445	-0.50009	-0.235	-0.34375	0.2452	-0.15996	0.079143	-2.7144	0.44768	-0.032941	-0.21107	0.6407	0.10661	-0.19414	0.0022196	0.34377	-0.23516	0.14613	-0.52395	-0.17549
858	-0.37063	-0.0049847	0.40931	0.12703	1.2697	-9.8074	-0.49503	0.25489	-0.064509	-0.84108	1.6493	2.1485	0.151	-0.6095	1.0211	-0.69484	0.4877	0.15444	0.2562	-0.32648	-0.084601	-1.0721	0.21824	-0.29074	0.094641	-0.070509	-1.3518	-0.13104	-0.21447	-0.17097	-0.3685	0.12395	-0.29034	-0.90409	0.23361	-0.12953	-2.6172	0.21226	-0.22758	-0.054161	0.58072	-0.18523	-0.28745	-0.058087	0.73091	-0.23404	0.36825	0.16836	-0.13894
859	0.012555	-0.29308	-0.09101	0.39612	1.1139	-8.6135	0.071352	1.0249	0.2903	-0.92735	1.7866	3.2724	0.26977	0.018133	0.38765	-1.2152	-0.20217	-0.75916	0.086583	0.42442	-0.071348	-0.63944	-0.031298	-0.56416	0.3029	0.32093	-1.3139	0.049773	-0.00030355	0.039788	0.075096	0.1768	0.63182	0.078288	0.02096	-0.089975	-3.6165	0.60722	0.21389	-0.10896	0.018716	-0.69303	-0.6097	0.20622	0.18378	-1.0439	-0.056909	0.19457	-0.14701
860	-0.91737	0.03588	-0.11992	-0.91852	0.76175	-7.4382	0.3484	0.78014	0.83775	-1.0678	1.9863	2.2152	0.51303	-0.10159	0.4127	-1.0016	0.4411	-0.81039	1.1343	0.19065	-0.28659	-0.13897	-0.31654	-0.74489	0.25412	-0.11249	-1.8198	0.87913	-0.0070523	0.075218	0.063795	0.39108	-0.69941	0.075461	0.23558	0.073183	-2.8218	0.48909	0.18844	0.36354	-0.49903	-0.51532	-0.53933	0.16814	-0.0059606	-0.65513	0.45074	-0.14634	-0.16031
861	-0.67706	-0.29061	-0.060247	-0.81943	0.50097	-7.1835	0.19634	0.88439	1.0904	-1.6635	0.96889	2.6865	0.2235	0.049596	0.32379	-0.98746	0.29275	-0.63808	0.45172	0.31154	0.20865	-0.52179	-0.054745	-0.71464	0.086245	-0.42124	-1.7323	0.22002	0.13486	-0.13346	-0.24465	-0.21644	0.29411	0.69824	0.10635	0.39095	-2.1548	0.70608	-0.52707	0.25966	0.77978	0.10949	-0.60591	-0.024319	1.0162	-0.95697	0.35942	-0.30146	-0.10718
862	-0.15606	0.34114	-0.32719	-1.0977	0.30375	-6.7468	0.17687	1.6187	3.1053	-1.6051	1.5206	2.3222	0.18588	0.014236	0.34495	-1.8488	0.52152	-1.0484	0.46496	-0.0072264	0.55961	-0.82997	-0.52627	-0.29822	0.053795	-0.18633	-2.0701	-0.23483	-0.6234	0.11081	-0.17984	0.47144	0.29218	0.54436	0.10787	0.14022	-2.9272	0.52701	-0.13716	0.030371	0.36418	0.96539	-0.83887	0.062323	0.7356	-1.1782	0.71763	-0.9114	-0.2382
863	-0.55718	0.16564	-0.36743	-0.45509	1.413	-7.2138	-0.33386	0.4178	1.1279	-1.5884	1.0821	3.4019	0.08925	-0.3322	0.13839	-1.5912	-0.084818	-0.66478	0.61182	-0.55663	0.13826	-0.8971	-0.38788	-0.66559	0.017662	0.2067	-1.4909	-0.14223	0.21502	-0.34075	-0.15305	0.43686	0.52578	-0.258	-1.1227	0.20963	-2.7948	0.17835	0.093615	-0.18635	1.0984	-0.5792	-0.96946	0.25838	-0.090031	-1.0108	0.51295	-0.58051	0.15099
864	-0.77985	0.12362	0.037732	-0.56174	0.42928	-7.1928	-0.31961	0.65437	0.38823	-0.61098	1.7927	2.7009	-0.43134	-0.14208	-0.14996	-1.2893	0.76468	-0.78439	0.61134	-0.26704	-0.020072	-0.76007	-0.32296	-0.75331	-0.22434	-0.17463	-1.7001	0.19232	-0.31766	-0.13646	-0.11415	0.23722	-0.1861	-1.2097	0.039336	-0.072054	-2.5421	0.62093	-0.019647	-0.017019	0.16787	-0.59431	-0.55208	0.26377	-0.047129	-0.081699	0.17725	-0.13751	-0.080767
865	-0.76691	0.27539	-0.10242	-0.21738	0.48728	-6.8276	0.074471	1.1583	0.086789	-1.0452	1.8712	3.909	-0.11867	-0.0046826	-0.051793	-1.0678	-0.16836	-1.5974	0.65917	-0.41029	0.45648	-0.73108	0.31087	-0.59743	-0.25429	0.14079	-1.2762	0.13176	-0.14781	-0.51363	-0.044618	-0.22046	0.58306	-0.72551	0.68445	-0.0055784	-2.7839	0.51638	-0.14582	0.043255	0.74512	-1.4591	0.030534	-0.25962	0.22071	-0.36712	-0.20572	-0.16469	0.35722
866	-0.43454	-0.45757	0.076762	0.078233	1.6139	-6.1218	0.21137	0.69378	0.10643	-1.4782	1.4626	2.752	0.12263	0.19013	0.064539	-1.0067	-0.076857	-1.2457	0.81098	-0.32473	0.15528	-0.58627	0.011586	-0.5699	0.20385	0.18068	-1.0006	0.1508	0.066679	0.40791	0.18303	0.4644	-0.48782	-0.16023	0.35877	0.1702	-2.8019	0.5109	-0.22527	0.31936	-0.53194	-0.5188	-0.55926	-0.23275	0.18715	-0.75652	0.40667	0.02193	-0.18986
867	-0.2804	-0.54067	-0.53088	-0.15649	1.0336	-6.6971	-0.1562	0.514	0.57391	-1.2904	2.214	2.7363	0.33395	-0.051754	0.38839	-1.1346	0.16899	-1.5441	0.28451	0.30126	0.086304	-0.35264	-0.7976	-0.28254	-0.092768	-0.23974	-1.6339	-0.22584	0.044599	-0.46112	0.36058	0.1691	-0.4023	-0.10297	0.69834	0.081243	-2.6093	0.44598	-0.022037	0.79248	0.4884	-0.35354	-0.48226	-0.26934	0.18631	-0.081777	0.20929	-0.56957	0.041399
868	-0.22096	-0.2243	-0.074106	-1.0291	0.20613	-6.3675	-0.13985	0.34594	2.9978	-1.96	1.136	2.2745	0.036913	0.48147	0.59093	-0.69014	-0.097946	-1.4414	0.62461	0.22863	0.27912	-0.44106	-0.23903	-0.34952	0.14079	0.052846	-1.3746	-0.0031096	0.15214	0.21955	-0.12879	-0.010394	-0.23295	-0.23178	0.32129	-0.062925	-3.013	0.31377	0.31323	0.35997	0.86429	0.18959	-0.77527	0.18284	0.71623	-0.90393	0.25886	-1.2468	-0.86136
869	-0.73094	-0.16081	-0.45112	-0.52512	1.3057	-7.721	-0.066248	-0.29358	0.75004	-1.0915	1.13	2.8988	-0.34511	-0.037611	0.6885	-0.41044	-0.03424	-2.0905	-0.33692	0.077147	-0.1036	-0.084122	0.28631	-0.96694	-0.1823	-0.039796	-0.51047	0.17157	-0.43103	-0.20742	-0.27254	0.58939	-0.46778	-0.13684	-0.31479	-0.25876	-2.3678	0.83645	-0.22349	0.66616	0.58563	-0.34875	-0.48614	-0.12693	0.10137	-0.53388	-0.071731	-0.2307	-0.0059937
870	-0.70437	-0.44705	-0.31799	0.16363	0.84178	-6.2167	-0.15941	0.93491	1.0658	-1.6271	0.63066	1.2614	0.12229	0.18898	0.31436	-0.74191	0.56672	-2.9788	0.17473	0.15298	-0.03257	-0.69271	0.3738	-0.65502	-0.020109	0.27586	-0.81845	-0.035208	-0.25022	-0.68003	-0.31403	0.1067	-0.5359	0.32153	0.0038768	-0.32517	-2.417	0.21827	0.26976	0.46371	-0.17447	-0.55902	-0.23186	-0.080045	-0.23999	-0.3618	0.55393	-0.086007	-0.63102
871	-0.58781	0.19587	0.12201	0.19283	1.7077	-5.2361	0.52453	0.36509	-0.079171	-0.53987	1.3529	1.7594	-0.19493	0.32476	0.63367	-0.86402	0.0072916	-2.1933	0.63761	-0.35861	-0.13309	0.15997	-0.36758	-0.44536	-0.20276	0.2167	-1.6101	0.23808	0.068313	-0.023559	-0.24331	-0.010199	-0.46193	-0.96607	-0.38892	-0.11059	-2.426	0.47894	0.27506	0.04031	-0.16573	-0.53274	-0.096465	-0.37556	-0.60927	0.31735	0.02145	0.1663	0.34403
872	-1.1754	0.26564	0.14449	0.38748	1.4527	-4.8147	0.69356	0.58096	0.39858	-1.0131	1.4667	3.6344	0.050618	-0.20109	0.37273	-0.40492	0.13835	-2.1057	0.29961	0.34899	0.45088	-0.23512	-0.057372	0.35765	-0.035359	0.17875	-1.867	-0.26034	0.00030037	-0.058224	-0.024204	0.48031	-0.3681	-0.2642	0.15505	-0.068453	-2.5665	0.71	-0.16935	9.06e-05	-0.44174	-1.29	-0.35032	-0.15866	0.28163	0.52156	0.087442	0.44922	-0.031421
873	-0.43927	0.52573	-0.23052	0.2786	0.18314	-4.2236	0.56608	0.24976	0.64111	-0.85313	1.038	2.0724	-0.033826	-0.014162	0.31752	-1.0353	0.46088	-2.0785	0.63573	0.44676	0.050187	-0.25319	-0.42839	-0.31544	-0.23839	-0.19035	-1.5235	-0.0078552	-0.14665	-0.47857	0.4699	0.087633	-0.66049	-0.032569	-0.051594	-0.25789	-2.6759	0.63795	0.68186	-0.0030949	-0.22557	-0.54035	-0.54368	-0.17219	-0.073979	-0.76985	0.35671	0.13039	0.46861
874	-0.39334	-0.027833	0.24357	-0.83736	1.3768	-3.8151	0.25138	1.2056	2.7556	-0.84623	1.8036	3.0829	0.5456	0.020021	0.8049	-0.87494	0.031737	-2.3849	0.43893	-0.2577	-0.047313	-0.46566	-1.0757	-0.51602	-0.12654	0.28632	-1.7063	0.171	-0.34355	0.34305	-0.18378	0.26484	0.11276	0.20823	0.2153	-0.51874	-2.7668	0.59004	-0.025587	-0.3138	0.53139	-0.54799	-0.20706	0.21726	0.94521	-0.41171	0.13119	-1.1061	-0.31955
875	-0.33347	0.017323	0.015995	-0.37048	0.71465	-4.4243	-0.10485	-0.067076	1.2983	-1.2396	0.50049	2.0349	-0.064173	-0.20589	-0.027426	-0.53752	-0.13692	-2.1064	0.24039	0.32737	-0.585	-0.43411	0.11348	-0.79685	0.046974	-0.06206	-1.647	0.033763	-0.10754	-0.60981	-0.57541	-0.3778	-1.029	0.41798	0.9076	-0.5205	-2.3465	0.11451	0.33011	-0.12015	-0.79656	-0.4006	-0.53157	0.040669	0.46956	-0.61064	0.45477	-0.79259	0.15896
876	-0.28269	-0.15639	0.10092	-0.42294	0.40281	-3.7112	-0.060995	-0.37546	1.1051	-0.65627	0.9224	2.2183	0.0096137	0.58158	0.36287	-0.64784	0.24297	-2.1434	0.14253	-0.29117	-0.53984	-0.32817	0.055815	-0.51405	0.21703	0.22344	-1.6138	0.45282	-0.32989	-0.41794	0.17339	0.14457	-0.45997	0.12734	-0.013241	-0.90136	-2.4722	0.42487	-0.094859	0.41814	-0.45622	-0.30548	-0.27426	-0.55285	-0.12837	-0.84204	0.066047	-0.16103	0.15917
877	-0.48106	0.16672	-0.18147	-0.66481	1.4321	-3.1229	-0.10444	0.6024	0.43882	-1.6159	1.3912	1.494	-0.3465	0.34536	-0.0068665	-0.17163	0.22733	-1.9965	0.19245	-0.16016	0.21364	-0.043201	-0.083058	-0.51761	-0.40737	0.27464	-1.3486	0.36099	-0.0022226	-0.45143	0.17693	-0.28357	-0.70834	0.36297	0.27569	-0.87449	-1.8771	0.75698	0.2338	0.23651	-0.18042	-0.88556	-0.17517	-0.1215	0.26258	-0.92719	0.23572	-0.19526	-0.25236
878	-0.060761	-0.60801	0.032811	0.1429	0.54743	-3.071	0.37365	0.50522	0.7413	-0.40637	1.4853	0.96284	-0.44798	-0.3463	0.62312	-0.39773	-0.30237	-2.3342	0.37865	-0.29984	0.25899	-0.45066	0.11452	-0.19345	-0.73783	0.24561	-1.7607	0.28337	-0.52114	-0.44289	-0.14508	0.25439	-0.51805	-0.63288	0.014896	-0.62285	-1.8733	0.87987	0.40755	-0.36946	-0.91696	-0.75955	-0.020907	-0.56628	0.051582	-0.30272	0.28249	0.031032	-0.73239
879	-0.52123	-0.51746	0.21455	-0.00094061	0.8606	-2.6216	0.46446	1.3927	0.47537	-0.69727	0.95369	1.8732	0.28358	0.028008	-0.30602	-0.27834	-0.20785	-2.3352	0.23405	-0.079647	0.028916	-0.32658	-0.092502	-0.14337	-0.33847	-0.092509	-1.389	-0.29221	0.17448	-0.50624	0.30441	-0.041529	-0.71574	0.099843	0.48474	-0.57238	-1.9667	0.64145	-0.28898	-0.66575	-1.3109	-0.54438	-0.20633	-0.074024	-0.033157	0.25706	0.46416	-0.20351	-0.74642
880	-0.38342	-0.28382	0.21417	-0.68718	0.80912	-2.4982	0.31529	0.73614	2.6207	-1.1169	0.87486	3.4214	0.41674	-0.096394	-0.46565	-0.17249	0.29017	-2.3803	0.46366	-0.20573	0.35993	-0.26388	-0.6557	-0.57485	-0.2072	0.12708	-1.3624	0.084537	-0.15702	-0.64963	0.22037	0.15342	0.63788	-0.49823	0.91912	-0.28793	-2.1402	0.60384	0.18296	-0.30187	-0.12017	0.18458	0.028729	-0.15583	0.68829	-0.30224	0.16116	-0.83826	-0.20013
881	-0.29293	-0.62889	-0.06769	-0.80008	0.38565	-2.6202	-0.15375	0.38699	1.4709	-0.84151	1.9936	3.4194	0.5212	0.13501	-0.26836	-0.27833	-0.55174	-2.172	0.69892	0.045083	-0.010296	-0.065234	-0.39887	-0.39467	0.18517	-0.14088	-1.0548	0.28451	-0.3786	0.72084	0.027371	0.21063	0.5391	0.0038784	0.32318	-0.78772	-1.2613	0.22083	0.044417	-0.42022	-0.63856	-0.002742	-0.46021	0.41882	0.88625	-0.025963	-0.18444	-0.51854	0.020215
882	-0.096278	-0.0017251	0.036753	-0.46611	0.63697	-2.593	-0.055997	0.14899	0.65368	-1.1722	1.7394	2.529	0.57627	-0.0080594	0.033053	-0.83522	0.49725	-2.2045	0.37765	0.42889	0.040388	-0.24899	-0.31149	-0.5603	0.28532	0.60403	-1.0526	0.20116	0.78058	-0.024347	0.020613	0.10177	0.11976	0.037362	0.031564	-0.58668	-1.9378	0.48269	0.14632	0.24276	-0.75269	-0.078654	-0.3185	-0.37395	0.16005	-0.0027555	0.27235	-0.40412	-0.1173
883	-0.21995	-0.33151	-0.028296	-1.2738	0.95737	-1.8064	0.38012	0.39747	0.85183	-0.98767	1.1011	2.0063	-0.19568	0.11304	0.35012	-0.12957	0.020834	-2.4631	0.72314	0.16164	0.39277	0.3406	-1.3072	0.0053407	0.07443	-0.11458	-1.28	0.084001	-0.41888	-0.46322	0.76915	0.50478	0.24997	-0.42667	-0.030902	-0.20904	-1.6028	0.83081	0.59471	-0.24173	0.12312	0.050548	-0.044413	-0.063157	0.7319	-0.35133	0.193	-0.23351	-0.10575
884	-0.054967	-0.62161	-0.13222	-0.30752	0.96565	-1.7811	0.53203	2.0773	0.5399	-1.2496	-0.13248	0.52698	-0.39749	0.060395	0.04799	-0.40219	-0.2008	-2.1086	0.12066	-0.13554	0.28229	0.0068643	-0.62812	-0.23711	-0.14691	0.085975	-1.6755	-0.038327	0.090905	0.066698	0.18336	0.32787	-0.69138	0.38298	0.47979	-0.41243	-1.7004	0.33622	-0.0051727	-0.090309	-0.51516	-0.83166	-0.16011	-0.40499	0.41075	-1.0988	0.29097	-0.4382	-0.47543
885	-0.17157	-0.31382	0.0038274	0.022512	1.4381	-1.8004	0.48023	0.98277	1.6686	-0.20966	0.40037	1.909	-0.15237	-0.46028	-0.17535	-0.51602	0.20731	-2.1832	0.55188	-0.39695	-0.023667	-0.39448	-1.173	-0.2614	0.30008	0.31758	-0.93735	0.16885	-0.069007	-0.29779	0.0053796	-0.075097	-0.036335	-1.0521	-0.49099	-0.37069	-0.90424	0.7417	0.19023	-0.36117	0.17753	-0.93941	0.3036	-0.81793	0.60907	0.47649	0.37162	-0.43768	-0.67106
886	-0.088145	0.021199	0.10977	-1.2953	0.40896	-1.7768	0.33165	0.57495	2.8712	-1.0109	1.5426	2.525	0.003631	0.10273	0.15737	-0.15845	0.3239	-2.6308	0.63765	-0.41508	0.13209	0.37009	-0.94783	-0.11671	0.72659	-0.28229	-1.803	-0.05792	0.52874	-0.11754	0.18961	0.39319	-0.28624	-0.70771	0.29312	0.098284	-1.1722	-0.21167	0.25088	-0.17395	0.26	-0.25392	0.34515	-0.23521	0.9051	0.50957	0.33931	-1.1198	-0.16429
887	-0.16135	0.16188	-0.094172	-1.1925	0.79901	-1.4801	0.64798	1.1237	1.7019	-1.3479	1.2003	2.119	-0.10332	0.052209	-0.6345	-0.58142	0.22214	-1.8887	0.61634	-0.043476	0.62422	-0.10252	-0.26983	-0.22883	0.31968	-0.29278	-1.3312	-0.069384	-0.45656	-0.19967	0.11135	-0.44112	0.031836	0.36738	0.24132	-0.017182	-1.2202	0.55556	0.27293	-0.48097	0.038	-0.28847	0.085022	-0.5801	0.63213	0.31944	0.28397	-0.84312	-0.61122
888	-0.18908	-0.0094409	0.38751	-0.54471	0.75288	-1.5326	0.65755	0.62944	1.0746	-1.011	0.67591	2.9018	-0.16801	0.060942	-0.29648	-0.66815	0.42001	-2.2241	0.81106	0.38456	0.79868	-0.56988	-0.96781	0.15272	0.37745	-0.30563	-1.1649	-0.21053	0.069601	-0.64305	-0.23733	-0.22987	-0.048901	-0.082877	0.31315	0.28751	-1.2095	0.77034	0.039634	0.28863	0.174	-0.7611	-0.031028	-0.62624	0.34434	0.11829	0.64599	-0.27711	0.025897
889	0.37697	-0.14411	-0.08547	0.37335	0.11883	-1.2361	-0.024745	0.73409	0.96268	-0.86976	0.41137	1.4865	-0.41789	0.22112	0.1365	-0.63055	0.05166	-2.2105	0.20871	0.35649	-0.055342	-0.14937	-0.21966	-0.70342	0.097291	0.23116	-0.8847	-0.40931	0.31622	-0.53975	0.025416	0.17391	0.14721	-0.15119	-0.12622	-0.03153	-1.0428	0.49331	-0.65385	0.019767	0.22044	-0.19238	0.035962	-0.66242	-0.54091	-0.079379	0.13936	-0.021878	0.29987
890	-0.014239	-0.045764	0.16192	-0.83372	0.43644	-1.1008	-0.24292	0.46637	1.3975	-1.1586	0.88148	1.864	0.067353	0.048394	0.34048	-1.0168	0.49833	-2.5118	0.18168	-0.035048	0.24236	-0.46522	-0.50005	-0.55686	0.23331	0.23084	-1.2846	-0.16694	0.23556	0.09928	-0.26405	-0.28183	-0.94261	-0.40417	-0.44685	-0.32013	-0.8563	0.25687	0.46083	0.44825	0.95588	-0.2804	0.041435	-0.28738	0.15963	-0.031511	0.10748	-0.76795	-0.27964
891	0.17482	-0.27492	0.037436	-1.2179	1.4445	-1.1792	0.26917	1.015	3.2748	-1.4601	-0.16876	1.7121	-0.48345	0.05943	0.11105	-0.44901	-0.020959	-1.9433	0.31208	-0.014541	-0.23962	0.3262	-0.44478	-0.37002	-0.31712	-0.14802	-0.57629	0.39234	-0.084354	0.53491	-0.080487	0.01782	-0.17281	-0.22151	-0.34585	0.038533	-1.1617	0.39694	1.8313	0.3631	0.23333	0.41057	-1.0711	-0.43703	1.18	-0.43149	0.63164	-1.0662	-0.1324
892	-0.13237	-0.91354	0.01179	-0.13031	0.066864	-0.88009	0.24991	0.16119	1.6024	-0.89367	-0.30416	2.268	-0.18062	0.40613	0.30103	-0.43858	0.38153	-1.7381	0.38427	-0.6802	0.61242	0.35529	-0.49563	0.00018165	-0.33515	-0.30388	-0.91868	0.28672	0.36828	-0.39531	0.048299	0.10934	0.54645	-1.5105	0.34273	-0.45961	-0.49635	0.033582	6.3375	0.30637	0.045598	-0.2843	0.24805	-0.54026	0.73475	0.73625	0.52208	-0.40775	-0.20917
893	-0.33799	-0.35282	0.25926	-1.0135	0.76854	-1.0677	-0.23964	0.47814	0.99973	-0.62113	1.0082	2.5399	-0.41164	-0.083925	0.079978	-0.31485	-0.2875	-2.026	0.84371	-0.23295	0.4782	0.17859	-0.51292	0.20616	0.14435	-0.063313	-0.9983	0.43214	-0.22056	-0.13335	-0.14455	-0.33615	-0.62517	-0.69481	0.065754	-0.4664	-1.3046	0.71988	5.2373	-0.25381	0.11854	-1.1324	0.18002	-0.18892	0.088934	0.38803	0.38743	-0.46823	0.1101
894	0.46292	0.24124	-0.099315	-0.14171	1.1144	-1.0852	-0.094043	1.2044	1.3848	-0.48474	0.11065	1.5385	-0.2213	-0.078212	0.019183	-0.46508	0.23722	-1.8006	0.034066	-0.43191	0.10042	0.018696	-0.49241	-0.10834	0.19849	0.20256	-0.5871	0.9854	-0.080861	-0.38303	-0.26861	-0.065178	-0.25706	-0.20439	0.6701	-0.94041	-0.90941	0.38306	3.4109	0.12551	0.64379	-1.0127	-0.26066	-0.79833	0.28712	0.42655	-0.038846	-0.69785	-0.42844
895	0.66642	-0.035082	0.13606	-1.4337	-0.38633	-1.0601	0.34511	0.9295	2.756	-1.321	-0.012202	2.1494	0.11764	-0.37413	0.085797	-0.99177	0.034405	-1.7764	0.36362	0.18601	0.65342	0.27852	-0.6305	-0.38564	0.17278	0.33676	-1.7807	1.5841	0.09052	-0.033489	0.15523	0.26474	-0.47457	-0.69736	-0.049629	-0.84297	-0.68969	-0.064258	2.3667	0.00090555	-0.092135	-0.20686	0.083904	0.17858	1.6925	0.29785	0.71205	-1.5273	0.11226
896	0.39728	-0.60734	-0.12394	-1.1091	0.22137	-0.78042	0.080984	0.85459	2.1527	-1.4535	-0.092745	0.89782	0.092986	-0.093962	0.22957	-0.16975	-0.5455	-1.7988	-0.10928	0.14839	0.19859	0.084772	-0.49925	0.11289	0.21209	0.0077256	-1.1717	0.87794	0.062716	0.61596	0.14645	0.28703	-0.5309	-0.54493	-0.039235	-0.69561	-0.6256	-0.062973	2.317	-0.030529	0.45311	0.47407	-0.45278	-0.54417	1.5871	-0.061631	0.7256	-1.0481	0.63417
897	0.74675	0.024145	0.0068456	-0.16394	0.61292	-0.29048	-0.023183	0.50328	0.87401	-1.0147	-0.56373	2.1403	-0.24584	-0.099856	0.48222	-0.70296	0.30695	-1.5668	0.27259	-0.070988	-0.41073	0.01959	-0.20692	-0.47373	0.306	0.064123	-0.35909	1.3009	-0.090582	0.25365	0.51057	0.46702	-0.10225	-0.33837	-0.68189	-1.2649	-0.11981	0.25848	1.9505	0.21498	-0.48555	-0.027643	-0.0016883	-0.86065	0.78328	-0.60149	0.29591	-0.30147	-0.14396
898	0.63613	-0.23898	-0.45289	-0.74063	0.2883	-0.66831	0.097842	-0.75458	0.23033	-1.0768	0.2102	2.0074	-0.33044	-0.25047	0.64024	-0.57742	0.55837	-1.6946	0.18945	0.11058	0.22145	-0.033966	-0.80364	0.14148	0.1837	0.11914	-0.45686	1.138	-0.023731	-0.048782	0.17289	-0.73231	0.53147	-0.85798	-0.39279	-1.1466	-0.58766	0.24848	1.4313	-0.28273	-0.047234	-0.45635	0.12214	-1.2707	0.69373	0.23997	0.010222	-0.18604	-0.30902
899	-0.15849	-0.10187	-0.59191	-0.12281	0.32808	-1.0393	0.14908	0.61547	0.46712	-0.42003	-1.1225	3.7543	-0.25795	0.20736	0.12594	-0.59223	-0.00049753	-2.178	0.2143	-0.22217	-0.74848	-0.13655	-0.23647	-0.016624	-0.054262	0.77742	-0.94679	1.3699	0.47687	-0.49614	-0.23889	-0.49457	0.74221	-0.034579	-0.046817	-0.55372	-0.48271	0.19584	1.5659	-0.071442	0.23823	-0.21026	-0.0099731	-0.78116	0.22973	0.42125	0.074608	-0.29927	0.10526
900	-0.12097	-0.41463	0.16769	-2.0468	0.68493	-0.71326	0.052377	0.65645	3.3674	0.23241	-0.075855	-1.2119	-0.64546	0.32383	0.28615	-0.12318	0.27915	-1.5859	0.66545	0.052502	0.52114	0.18619	-0.38307	-0.22306	-0.24072	0.01035	-1.5565	0.60012	0.57307	-1.394	-0.15196	0.39009	-1.5753	-1.1979	-0.32049	-0.93144	-0.70679	0.52488	0.97423	0.12303	0.74594	0.60841	-0.049579	-1.5003	1.0438	0.84361	-0.02871	-1.2807	-0.3521
901	-0.091212	0.20265	0.25865	-0.81477	0.225	-0.30222	0.70741	1.1902	1.372	0.041224	0.74989	1.1455	-0.15271	0.17548	0.49573	0.37635	0.78831	-1.6199	0.1387	-0.29192	0.68902	0.20652	-0.39898	-0.31968	0.082866	-0.11778	-1.0431	0.38917	0.094057	-0.27529	-0.0259	0.37695	-0.045487	-0.24001	-0.32376	-0.65917	-0.44002	-0.051237	1.0483	-0.42369	0.066374	0.61953	0.1672	-1.0168	0.93002	0.88866	0.30155	-0.74039	0.21983
902	-0.06187	0.2875	0.1207	0.61755	0.62623	-0.68559	0.53729	0.83955	-0.054722	-0.67142	1.0969	2.1378	-0.33357	-0.1069	0.15442	-0.054547	0.33228	-1.6901	0.43363	-0.11561	0.25385	0.30644	-0.59593	0.0034445	0.48504	0.024935	-1.0909	0.855	-0.60782	-0.3812	0.23918	0.17567	0.30261	-0.16254	0.19886	-0.8101	-0.45719	0.32974	0.75361	0.36206	0.15438	-0.17191	0.17105	-0.80048	0.24328	0.59921	0.0046013	0.099648	0.23552
903	0.50069	0.32768	-0.054927	-0.78379	1.1891	-0.3034	0.2179	0.95819	0.58455	-0.65359	0.91726	2.0985	0.055791	-0.28241	0.58368	-1.0728	0.20005	-1.3739	0.47792	0.24377	-0.025651	0.398	-0.44547	-0.27854	-0.034012	-0.3476	-0.39262	1.4017	-0.80347	-0.34553	-0.2328	0.091253	0.38558	-0.76192	-0.011778	-0.57403	-0.47649	0.43115	0.89183	0.42112	0.8688	0.31544	0.34715	-1.3248	0.17927	-0.4611	0.18337	-0.082356	-0.21574
904	0.39138	-0.087698	-0.035726	-0.47423	1.0327	-0.23548	0.10644	0.66932	1.2013	-0.84659	1.2397	2.0775	-0.15886	-0.52299	0.40343	-0.87715	0.10107	-1.6431	0.025249	0.020342	0.0070978	0.26884	-0.26297	-0.57871	0.55509	-0.025895	-1.1318	1.8121	-0.26725	0.19731	-0.074514	-0.22923	0.62806	-0.062832	-0.21913	-0.82895	-0.51019	0.45639	0.24211	-0.080805	0.10201	0.095504	0.174	-0.89466	0.47511	0.029521	0.15318	-0.59051	-0.19265
905	0.60158	-0.27133	-0.2965	-1.1377	0.52839	0.15518	-0.408	-0.36098	2.8569	-1.2203	0.097899	2.5491	0.055105	-0.23428	0.67622	-0.17772	0.51939	-1.8192	0.14752	0.35168	-0.042752	-0.069065	-0.71121	-0.16783	-0.26991	0.44048	-0.60945	1.4969	-0.66975	-0.51642	-0.74293	0.30236	1.2625	-0.42493	-0.70881	-0.99755	-0.29584	-0.070639	0.57296	0.40631	0.42579	-0.48814	0.17702	-0.44655	1.3023	0.25917	0.27035	-1.3587	0.14255
906	0.35968	0.17694	-0.043281	-0.5716	0.48397	0.0303	0.10129	-0.017427	0.91875	-1.1043	0.40231	1.8462	0.44124	-0.24528	0.338	-0.67238	0.12231	-2.1727	0.61064	0.41646	0.4007	-0.088965	-0.38032	-0.23806	0.042164	-0.053683	-0.39995	2.1075	-0.70464	-0.033379	-0.80265	-0.54881	0.39149	-0.021631	-0.38256	-1.2945	-0.79954	-0.38345	1.1785	0.2794	0.13027	0.24011	-0.33286	-0.62422	0.79054	0.64281	0.56611	-0.97416	0.079345
907	-0.0032711	0.12881	0.20435	-0.13367	-0.47924	-0.39467	-0.20269	0.83552	0.14675	-0.81898	0.25826	2.5188	-0.077703	-0.15606	0.25412	-0.61511	0.66259	-1.8066	0.19883	0.24056	-0.33249	0.2718	-0.31882	0.17297	-0.37617	0.027225	-0.69988	1.913	-0.9381	-0.21493	-0.52828	0.50634	0.92136	-0.21371	-0.44039	-0.91385	-0.66961	0.054992	0.93437	-0.16975	0.09133	-0.48705	-0.011448	-0.63361	0.35609	0.0027239	0.01638	-0.2629	0.28691
908	-0.35633	-0.43471	0.25844	0.37561	0.93849	-0.048541	0.29549	1.2311	1.4773	0.69489	1.1609	0.94109	0.29581	-0.17253	-0.19025	-0.52764	0.12361	-1.653	0.30781	-0.48823	-0.30833	0.15471	-0.22124	-0.12503	-0.152	0.044446	-1.0709	2.6954	-0.2832	0.25018	-0.65137	-0.078839	-0.13931	-1.1984	-0.044244	-0.75968	0.53963	-0.28718	0.3701	0.20143	0.24339	-0.42438	0.35902	-0.0041597	-1.0412	1.2563	-0.10919	-0.30128	0.13535
909	-0.15985	0.44182	-0.28438	0.33955	0.20918	-0.27649	-0.0035568	0.91612	-2.985	-0.26856	0.53046	1.5413	-0.11051	-0.13452	-0.37726	-0.11815	0.54582	-1.3026	-0.26904	-0.2982	-0.20273	0.37394	-0.66645	0.048781	0.035726	0.3375	-0.72875	2.7876	-0.90942	-0.26612	-0.38701	-0.59628	-0.16133	-0.7827	-0.29218	-0.74042	0.042491	0.62944	0.34482	-0.092749	0.54338	0.55177	0.15689	-0.44334	0.42482	0.50265	-0.025101	0.058745	-0.29966
910	0.14957	-0.61248	-0.2309	-1.1514	0.39164	-0.42626	0.3358	1.5991	-2.9954	-0.91169	0.30919	3.1477	0.028181	-0.12169	0.55623	-0.26853	0.0050508	-1.1571	0.55801	0.0028938	0.35593	0.050077	0.12654	0.3297	0.17922	-0.041093	-1.1357	2.3652	-1.1035	-0.072797	-0.073331	0.28277	1.238	-0.65644	0.042174	-0.78136	-0.092707	0.28574	0.54413	-0.0085011	0.69679	-0.24227	0.057867	-0.31267	0.7059	0.77537	0.16347	-1.0817	-0.60503
911	-0.61899	-0.62817	0.33512	-0.65862	0.87429	-0.14354	0.45806	0.45663	-2.707	-0.95542	1.2631	2.2625	-0.23972	-0.19352	0.075994	-0.11018	0.40631	-1.2919	0.74243	0.21919	0.46227	0.25059	-0.44706	-0.24202	0.29191	-0.12485	-0.42026	2.5529	-0.83765	-0.083543	-0.39538	0.088426	0.578	0.16868	0.30648	-0.92287	-0.042327	-0.53527	0.47555	0.027376	1.0824	0.41041	0.20781	-0.14109	0.26414	0.53312	0.027064	-0.88935	-0.72333
912	0.48403	0.23138	0.1924	0.75036	-0.15345	-0.16157	-0.20152	0.69437	-2.2147	-1.1001	1.2821	3.0526	0.17198	0.33683	-0.19381	0.084037	0.89446	-1.5686	-0.10046	-0.071704	0.16082	0.31399	0.05081	-0.078807	-0.0061448	0.2729	-0.19577	2.2415	-1.1493	-0.18351	-0.43931	0.29311	0.50269	-0.071972	-0.47308	-0.97633	1.9641	0.099927	0.079295	0.47158	0.71964	0.4702	0.019429	-0.36632	-0.063577	-0.18317	0.14888	-0.3997	0.33816
913	0.065421	-0.55335	-0.29343	0.021818	0.59944	0.18232	-0.22557	-0.13338	-2.2401	-1.0157	0.57753	5.391	0.33743	-0.47648	0.12889	-0.35021	0.53939	-1.514	-0.24627	0.45881	-0.1189	-0.24311	-0.46999	-0.1157	0.3873	-0.20342	-0.34103	2.6574	-0.80997	-0.37593	-0.23989	-0.077	1.871	-0.5015	-1.4731	-0.8165	10.5862	-0.41359	0.52079	0.27105	0.81509	-0.13569	-0.37171	-0.84577	-0.59074	-0.18053	0.46344	0.859	0.051113
914	-0.44367	-0.2715	-0.16485	0.16885	0.73839	-0.34757	0.70237	0.84035	-1.259	-0.52842	0.28257	1.8349	-0.033015	-0.086912	0.76057	-0.14191	0.10152	-1.6736	-0.34296	0.2371	0.1358	0.17069	-0.37941	-0.051851	0.30694	0.33939	0.22517	1.546	-0.92807	0.022477	-0.18658	-0.29511	0.19941	-0.51107	-0.06084	-0.77731	10.1799	-0.21183	-0.21738	0.26049	0.79488	0.15132	-0.61513	-0.81063	-0.34574	0.74483	0.18446	-0.10601	0.54865
915	0.079697	0.29671	0.33665	-0.023224	0.35946	0.07907	0.35096	1.3337	-1.1749	0.28401	0.58662	3.3572	-0.12507	-0.29483	-0.04438	0.21581	0.23232	-1.4006	-0.030658	-0.20649	0.58804	0.52605	-0.32931	0.076924	-0.079151	0.26851	-1.2878	1.488	-1.0291	-0.42114	-0.31743	-0.29912	0.95112	-1.683	0.23726	-0.41185	6.715	0.18089	-0.21747	-0.40044	-0.098412	-1.181	-0.0017506	-0.79668	0.033524	1.5483	0.21349	-0.30596	-0.036327
916	-0.53924	-0.13255	0.10437	-0.64392	0.43083	0.22276	0.3095	0.8926	1.1508	-0.18346	0.050969	3.938	0.22051	0.084555	0.46773	0.39257	0.43969	-1.6352	-0.051047	0.18211	0.030257	0.32713	-0.54958	0.23138	-0.16407	0.053364	-0.37001	2.2773	-1.4805	0.34399	-0.6674	-0.028262	1.1011	-0.8577	0.33402	-0.70199	4.8675	-0.1233	0.088797	-0.67263	0.35649	0.99505	-0.0077183	-0.37213	0.033602	0.83583	0.098712	-0.60721	0.16819
917	0.45966	-0.3122	-0.29277	-1.0201	-0.51688	-0.034926	0.13622	1.3732	-0.44676	0.040759	0.43701	3.0465	-0.59682	0.047393	0.83096	-0.04937	0.42682	-1.6273	0.44432	0.30329	0.43283	-0.50183	-0.44083	0.27671	-0.096251	-0.034248	-0.44281	1.4785	-0.8234	0.16322	-0.39079	0.17358	0.85075	-0.44342	0.019792	-0.61446	3.6521	0.35791	-0.31568	0.11177	-0.0026635	0.22203	-0.090215	0.34264	0.36099	0.44117	0.26153	-0.40268	-0.15242
918	-0.013131	0.18973	0.42607	0.59123	0.33952	-0.028949	0.040314	1.0197	-0.73388	-0.62981	-0.31533	4.6295	-0.08769	-0.35186	0.42862	-0.085177	0.29254	-1.4528	0.72102	-0.14644	-0.095878	0.28666	-0.57081	-0.041994	0.4086	-0.24058	-0.37925	1.1072	-1.4153	-0.24876	-0.30827	-0.062263	1.4514	-0.44264	-0.16512	-0.51789	3.5453	0.10095	0.68527	0.16271	0.61818	-0.52208	-0.14208	0.090911	0.074545	0.78484	-0.22361	0.17788	-0.25859
919	-0.28189	0.77865	-0.18346	-0.28904	-0.016321	-0.20753	0.40351	0.34825	-1.1917	0.078672	0.6993	4.1904	-0.014069	-0.0057663	-0.13024	-0.59105	0.10458	-1.6566	0.031724	-0.28392	0.31419	0.19079	-0.18884	0.13618	0.0041311	-0.13252	-0.86634	1.7958	-1.1402	-0.7414	-0.85795	0.30074	1.3833	-0.53233	0.14754	-0.62622	2.642	-0.25666	0.84815	-0.082054	0.7392	-0.022027	0.040997	-0.24237	-0.1072	1.0696	0.098209	0.043976	-0.02596
920	0.50592	-0.025941	-0.11172	0.26502	-0.20103	0.41732	-0.36742	-0.68431	-0.48407	-0.58393	0.81183	2.4649	-0.53861	-0.43979	0.36176	0.23853	0.2737	-1.1375	0.28261	0.1239	-0.37805	0.49232	-0.14284	-0.20096	0.5434	0.27354	-0.10293	0.96514	-1.315	-0.53774	-1.0887	-0.24329	0.13234	-0.21524	-1.3413	-1.021	2.4716	0.019479	-0.10223	0.040183	0.16565	0.3092	0.028194	-0.31124	-0.041281	-0.49203	-0.040521	-0.037757	-0.18167
921	-0.44816	-0.07494	0.26732	-0.85086	-0.48956	0.13991	-0.27295	0.29341	0.39073	-0.35124	0.23235	5.5057	-0.034998	0.17817	0.81934	-0.72438	0.35715	-1.5502	0.53302	0.10695	-0.13001	-0.1368	-0.12142	-0.41634	0.36355	0.31512	-0.70409	1.2839	-1.2449	-0.26103	-0.762	-0.30567	2.1606	0.024887	-1.0015	-0.93289	2.4434	-0.35488	0.50734	0.06675	0.19968	0.08762	0.41621	-0.59093	-0.10605	0.57879	0.38497	-0.8624	-0.51763
922	-1.2792	-0.24584	0.57237	-1.003	0.75432	0.40373	0.19983	1.1466	1.1683	0.45204	0.30398	3.4082	-0.22455	0.069853	0.58678	0.047522	0.23518	-1.1652	0.065889	-0.78169	0.088505	0.33136	0.047006	-0.03041	0.25312	-0.34445	-0.59688	0.73002	-1.4177	-0.082332	-0.93368	0.053786	0.74123	-1.4079	-0.60221	-0.89087	2.146	-0.35391	0.31141	0.10548	1.3041	0.51526	-0.20772	0.35174	0.19367	0.98206	-0.18088	-1.1655	0.51754
923	-0.66899	-0.4518	-0.11142	-0.097119	0.16742	-0.10626	-0.17128	1.2266	0.070504	0.43615	0.48874	2.4331	-0.32789	-0.0034249	0.26356	0.24531	-0.074169	-1.444	0.26555	-0.38535	-0.38673	0.32805	-0.13514	0.42878	0.16701	-0.13459	-0.97944	0.66391	-1.2219	-0.12776	-0.52931	-0.24268	0.12977	-1.2463	0.099127	-0.9247	1.841	0.38815	-0.029239	0.048507	0.23069	0.17963	0.31091	0.42784	0.50022	0.013546	0.21732	-0.58339	-0.7221
924	0.46774	-0.54886	-0.24625	0.65279	0.22495	0.30507	0.55589	1.5378	0.046569	0.042526	0.64675	2.3865	-0.078669	-0.17094	-0.12137	-0.19347	0.050258	-0.85589	0.61644	-0.089382	0.65571	0.0080697	-0.13003	-0.12898	0.070181	-0.33593	-0.96566	0.75813	-1.1471	-0.61871	-0.24669	-0.011267	0.1402	-0.32853	0.01703	-0.94264	1.7682	-0.52512	0.53917	0.6042	-0.352	0.17459	0.41713	-0.78558	0.5267	-0.18555	-0.083314	0.096998	-0.30016
925	0.36136	0.25661	0.11611	0.82524	0.74374	0.076854	0.047989	1.4475	-0.78541	-0.44523	0.17013	2.9872	-0.38432	-0.24817	0.17684	-0.29067	0.25053	-0.8366	0.15302	0.02157	0.47444	0.026926	0.10515	-0.22497	0.11848	0.35241	-0.17085	0.62527	-1.0239	-0.12659	-0.53239	0.14103	0.23709	-0.03598	-0.45541	-0.63521	1.5746	0.02512	0.065683	-0.098347	0.81956	-0.4929	0.16362	-0.11114	0.10216	-0.082474	0.25717	-0.29395	0.10604
926	0.34201	0.017259	0.07667	0.37756	0.60431	-0.12172	0.36681	1.1632	-0.066029	-0.35096	-0.32146	3.6863	0.402	0.043737	0.47944	-0.30104	-0.014415	-1.3036	0.17075	-0.44678	0.44025	0.39571	-0.40388	0.073077	0.14772	-0.0045602	-0.78063	0.29584	-0.9722	0.11794	-0.62771	-0.20996	0.18308	-0.27826	-0.30631	-0.82763	1.6794	0.25334	0.34059	0.26305	0.76778	0.24139	-0.059937	-0.50791	0.28965	0.53734	0.13747	-0.64915	-0.30103
927	0.1159	-0.20293	-0.051359	-0.98196	0.55256	-0.045555	0.20773	1.4368	2.3206	-0.6683	0.18142	1.637	-0.18571	-0.17145	0.025448	0.090778	0.42413	-1.1384	0.092931	-0.060138	-0.096088	-0.016805	-0.55217	0.12242	0.047054	-0.063179	-0.58708	0.64083	-1.2455	-0.28975	-0.82926	0.056531	0.039821	-0.93818	-0.018476	-0.83698	1.0144	0.070204	0.57547	0.12839	1.4065	0.83839	0.41705	0.018404	1.2108	-0.018182	0.12788	-1.4866	-0.1373
928	-0.19354	-0.17376	-0.14417	0.041578	0.3238	0.63068	-0.55875	-0.27267	1.5246	-0.45444	0.65152	1.0737	0.2284	-0.37964	0.15581	0.1361	0.19319	-1.6174	0.37708	0.32186	-0.85386	-0.014971	-0.45345	-0.20062	-0.44718	0.09286	0.35064	0.056817	-0.86741	0.068781	-0.80571	0.2188	0.79221	0.23358	-0.85261	-1.1715	1.3482	-0.25807	0.4206	-0.18672	0.44387	0.84524	0.20303	-0.34097	0.40117	0.23611	-0.19584	-0.62393	-0.28786
929	0.058426	-0.14076	-0.34743	-0.45028	1.777	0.36539	0.26018	0.1086	1.7835	-0.55741	0.16234	0.60999	-0.099048	0.21315	0.21767	0.17226	-0.072084	-1.1234	0.65865	0.52655	-0.13169	-0.24715	-0.1897	-0.040185	-0.24329	0.49513	-0.21126	0.35766	-0.91513	-0.30284	-0.89634	-0.65633	-0.79504	-0.32756	-1.0378	-0.83726	0.63078	-0.7455	-0.19929	0.24012	0.11925	0.51832	-0.34618	0.49183	0.86148	-0.1542	0.1556	-0.74538	-0.32683
930	0.073425	0.13426	0.59114	0.0096062	0.1169	0.60564	0.26574	0.98647	1.5251	0.79744	-1.0279	0.10981	-0.5054	0.46027	-0.18186	-0.14199	0.98021	-1.4192	0.48843	-0.29933	-0.054523	-0.019874	-0.4298	0.0060368	-0.61624	0.27846	-0.10727	1.102	-1.5772	-1.1459	-0.82497	0.072128	-1.1196	-1.2806	-0.60987	-0.62071	0.47936	-0.70875	0.57085	0.56967	0.85237	0.44013	0.64937	0.073931	0.48105	0.71911	-0.049293	-0.64534	-0.047523
931	-0.40237	-0.17426	0.46397	-0.32179	0.26414	0.051258	0.16539	1.1179	0.91872	0.91499	-0.38808	1.1082	-0.13116	0.23584	0.51618	0.72615	0.12749	-1.157	-0.0056072	-0.2594	-0.1502	-0.2032	-0.037553	-0.19574	-0.19235	-0.049948	-0.3832	1.6126	-1.2312	-1.0153	-0.97642	-0.30548	-0.44889	-0.81363	-1.3003	-0.46531	1.0235	0.29536	-0.25547	0.25284	-0.53199	0.58142	0.46034	-0.45799	0.4549	0.85097	0.16346	-0.85476	0.042396
932	0.2611	0.26	0.16789	-1.7935	0.31102	-0.041684	0.63456	1.1501	2.6388	-0.41671	0.74468	3.8692	0.34073	-0.28321	0.039663	0.22162	0.43569	-1.0253	0.33663	-0.081175	0.038547	0.13866	-0.063709	0.15439	-0.1175	0.11937	-0.39513	1.1311	-0.63463	0.59081	-0.65982	-0.38408	1.7488	-0.040528	-0.35523	-0.99807	0.54862	-0.17564	-0.53369	-0.47803	0.45574	-0.40427	0.43514	-0.076071	1.7271	0.12093	0.30677	-1.326	0.0098273
933	0.24479	-0.40474	0.22179	-0.78433	0.51038	-0.036744	0.28345	1.4202	1.9006	-0.45759	0.040875	2.006	-0.632	0.22382	0.62648	0.12091	0.51176	-0.84103	-0.033554	0.45818	0.53945	0.10139	-0.15904	-0.26214	0.33076	0.042013	-0.37507	1.0388	-1.4401	-0.37856	-0.98199	-0.43117	-0.085352	-0.34253	-0.24401	-0.73437	0.51091	-0.41315	0.3174	0.51345	0.94906	1.4559	0.24862	-0.51273	-0.36776	1.0931	0.16186	-0.72804	-0.45553
934	0.68668	0.15724	-0.36956	-1.2245	-0.065666	0.43893	0.18086	0.70647	0.049521	-0.56923	0.10948	5.0127	-0.57498	0.31186	0.026242	-0.33667	0.48886	-0.36869	-0.0025092	0.50049	-0.14503	0.14526	-0.40292	-0.4358	0.11456	0.013694	-0.673	1.2606	-1.4585	0.0525	-1.0109	-0.14939	1.8311	-0.70725	-0.045631	-0.32228	0.57535	-0.1843	0.15089	-1.272	1.2398	-1.5068	0.34927	0.11665	1.6403	0.99986	0.016665	-0.93864	-0.15013
935	-0.18722	-0.36686	0.1814	-0.18475	-0.06032	0.61639	0.24109	1.5665	0.61111	-0.022758	-0.2765	1.4009	-0.087057	0.049353	0.82104	0.17202	-0.029662	-0.88099	0.28819	0.083119	-0.020359	-0.18957	-0.1298	-0.039066	-0.22699	0.013389	-0.52268	1.2987	-1.521	-0.3389	-0.41438	-0.024339	0.18899	-0.21392	-0.027061	-0.56389	0.41187	-0.46747	0.217	0.18611	1.2566	0.89288	-0.24736	-0.093588	-0.23799	0.32037	0.1935	-0.72485	-0.52138
936	0.24461	0.15032	-0.16281	0.89916	0.5478	0.37208	-0.19038	0.32391	0.7706	-0.16336	0.32227	1.11	-0.17211	-0.15088	0.24441	-0.34522	0.28966	-0.39762	-0.054672	-0.2483	0.017853	0.19856	0.22483	-0.070013	0.26251	0.36241	0.51497	0.52866	-0.89093	-0.75279	-0.89412	0.25276	-0.044639	-0.33567	-1.0344	-0.51487	0.39163	0.3123	0.35601	0.083765	1.2732	0.37309	-0.0028541	-0.34743	-0.10784	0.35044	0.14292	-0.68941	-0.38631
937	0.17863	0.58962	-0.31622	-1.8673	-0.28117	0.21315	0.13248	0.83094	2.7283	-0.57362	-0.67112	-1.7633	-0.56069	-0.20679	-0.11867	0.33908	0.55517	-0.67745	-0.1575	-0.17313	-0.45525	-0.067471	0.12023	0.23981	-0.40061	0.0097062	0.27757	0.50247	-1.2487	-1.0062	-0.52962	-0.13223	-1.092	-0.57347	-0.51712	-0.92523	-0.098485	-0.74272	0.18571	-0.12246	-0.33213	1.4581	0.36057	0.13414	0.29822	-0.56049	-0.20151	-1.8494	-0.35937
938	-0.4305	-0.43006	0.27059	-1.7709	0.40682	-0.069055	0.49679	0.89298	2.7558	0.55212	-1.1749	1.3724	0.58565	0.10071	0.66759	0.52933	-0.081164	-0.74023	0.42798	0.055522	-0.14271	0.071269	0.15661	-0.28564	-0.11569	-0.077013	-0.021023	0.45741	-0.74009	-0.04472	-0.89122	0.083041	0.20967	-0.84072	-0.19941	-0.78025	0.13731	-0.65304	-0.0083614	0.026549	0.52585	0.31469	0.49985	0.49208	1.5488	1.918	0.37539	-1.8835	-0.24857
939	-0.0029454	-0.47506	0.7951	-0.16066	-0.3365	0.38661	0.45649	0.85417	1.3475	0.70755	-1.2216	4.2799	0.10926	0.26739	0.12366	0.11459	0.1655	-0.68447	0.21551	-0.40053	-0.090743	0.15378	-0.47003	-0.10306	0.043378	-0.05628	-0.062507	-0.13539	-0.94592	-0.051734	-0.95174	0.18056	1.2387	-1.5689	-0.25986	-0.98447	0.033355	0.06547	0.090548	-0.14391	0.16089	-0.028595	0.86883	-0.1872	0.24578	0.92385	0.37009	-0.44945	-0.29501
940	-0.067798	-0.6651	0.66093	0.45575	0.29814	0.14968	0.27735	1.281	0.5413	0.24852	0.2288	7.858	0.19177	0.069682	0.013837	0.36019	0.83809	-0.56331	0.81376	-0.080216	0.17783	0.14923	-0.45229	-0.30361	0.11602	0.039791	-0.7209	0.62104	-0.9479	-0.013072	-0.1274	-0.2906	0.6392	-1.1459	-0.14138	-0.60673	0.5057	0.12084	-0.19218	0.18096	0.31923	1.2725	0.050957	-0.299	-0.21656	1.2449	-0.18408	-0.52587	-0.78871
941	0.24416	0.12737	-0.049872	0.23454	0.67466	0.31671	0.3838	1.1866	0.74687	-0.11665	0.78355	6.662	0.1727	0.24686	0.21064	0.018316	0.043566	0.044401	0.39441	-0.2892	0.20792	0.23816	0.48169	0.34365	0.38802	0.16595	-0.01207	-0.076248	-1.3292	-0.3075	-0.49101	-0.11601	0.16416	-0.68743	-0.13217	-0.51341	0.48686	-0.21542	0.26935	-0.15745	-0.036391	-0.031215	0.41923	-0.51393	0.0015452	1.2618	-0.2245	-0.66758	-0.33443
942	0.27242	-0.51618	0.098906	-0.43786	-0.61241	0.30028	0.35585	0.70373	1.017	0.069648	0.12004	3.3602	0.0058261	0.13917	0.40555	0.331	0.14947	-0.60537	-0.2531	0.46714	0.07641	0.19231	-0.21126	-0.3998	0.20002	0.28952	0.12973	-0.21741	-0.91461	-0.9231	-0.86487	-0.50208	-1.105	-0.47813	-0.18265	-0.69814	-0.21519	0.26452	0.19387	0.36574	1.1361	0.25596	0.071395	0.38794	0.25168	0.19654	0.17309	-1.2257	0.31037
943	0.59041	-0.35483	-0.1477	-0.41107	0.27264	-0.16604	0.15873	0.92886	2.3016	0.014248	-0.096703	4.5985	0.33839	0.30721	0.33189	0.17563	0.97639	-0.5398	0.29147	-0.12182	-0.026671	-0.072289	-0.45829	-0.1611	-0.13402	-0.1904	-0.21445	0.4129	-1.2508	0.037392	-0.68527	-0.63151	0.62282	-0.13723	-0.49139	-0.375	-0.201	-0.2753	0.011814	0.16623	0.72346	1.3861	-0.33862	0.60862	0.77337	0.33551	-0.30089	-1.5074	0.20782
944	0.21449	-0.14868	0.0062807	-0.58627	0.0072013	0.11881	-0.57326	0.36846	1.3864	0.1879	-0.24622	4.3181	-0.23031	-0.5186	0.12015	-0.105	0.090679	-0.43322	0.29981	0.080653	0.021879	0.26528	-0.10669	0.10303	-0.11488	0.021782	-0.053792	0.66308	-0.85594	-0.56959	-1.0013	-0.38913	0.05599	-0.65793	-0.59274	-0.96789	-0.33699	0.17238	-0.35667	0.55247	0.15012	0.30326	0.61149	-0.10077	0.38571	0.49046	0.23932	-0.80252	0.23164
945	0.63161	-0.050272	-0.24891	-1.1054	0.57549	0.76592	-0.23565	-0.087056	0.47644	-0.49783	-0.79687	4.5743	0.097431	0.0036846	-0.035372	-0.067646	0.16578	-0.88473	-0.17035	0.25977	-0.42821	0.015332	-0.44621	0.06326	-0.17118	-0.028578	0.21171	0.73125	-1.1935	0.35618	-0.91708	-0.38567	-0.044799	-0.36063	-0.34426	-0.62566	-0.3819	-0.91833	-0.01945	-0.2888	0.38516	1.3443	-0.044821	-0.12904	0.62772	0.36062	-0.19538	-0.65312	-0.32243
946	-0.59431	0.047698	0.47641	-1.6838	0.08456	0.62247	-0.18176	0.57407	0.43685	0.71296	-1.1687	4.9284	-0.067836	-0.27445	0.5694	0.037961	0.71954	-0.76382	0.42199	-0.057969	-0.10674	0.21033	-0.393	0.065335	-0.26882	0.073213	0.45148	0.21743	-0.62455	0.16702	-0.65052	0.05074	0.42549	-1.0969	-0.55301	-0.77462	-0.4496	-0.33425	0.010393	0.28169	0.62053	-1.3974	0.12927	-0.28485	0.75499	0.45355	0.33972	-0.71432	0.19804
947	-0.43738	0.16292	0.61243	-0.23233	-0.68827	0.013481	0.0437	1.1709	0.78253	0.58626	-0.26069	2.2723	-0.18756	-0.52748	0.54812	-0.20021	0.70828	-0.033715	0.13641	-0.69213	0.18809	0.3461	-0.10504	-0.48323	-0.22607	0.26659	-0.52617	0.43259	-0.88128	-0.27893	-0.87929	-0.266	-0.60386	-0.42505	0.63155	-0.25264	0.34814	-0.47835	0.024665	0.54592	0.48908	0.45541	0.96685	0.56872	-0.085649	1.4574	-0.15552	-1.0169	-0.38101
[truncated: 53 more rows]
[truncated: 144 more columns]

## Sheet: Fig. 6a
paw withdrawal
24
18.3333
17
18.6667
20
[truncated: 4 more rows]

## Sheet: Fig. 6b
control			NefhCreERT2;NaV1.8FlpO;RCFPDi
[truncated: 7 more rows]

[truncated: 20 more sheets: Fig. 6c, Fig. 6d, Fig. 6e, Fig. 6f, Fig. 6g, Fig. 7b, Fig. 7c, Fig. 7d, Fig. 7e, Fig. 8a, Fig. 8b, Fig. S1c, Fig. S2a, Fig. S6a, Fig. S7a, Fig. S7b, Fig. S7c, Fig. S7d, Fig. S7e, Fig. S7f]
